# Supplementary material for: Genetic diversity and main functional composition of Lingzhi strains from main producing areas in China
Source: AMB Express. 2021 Aug 21;11:119. doi: 10.1186/s13568-021-01280-y (PMC8379333; doi:10.1186/s13568-021-01280-y)
Supplement: Supplementary file 2 — Additional file 2. Statistics of annotation results for each sample. [file 13568_2021_1280_MOESM2_ESM.xlsx]

## Sheet: Statistics of annotation result
#chr	start	end	ref	mut	variation_type	database	quality	16ANH01-00_type	16ANH02-00_type	16ANH03-00_type	16ANH04-00_type	16ANH05-00_type	16FJ01-00_type	16JL01-00_type	16JL01-01_type	16SHD01-00_type	16SHD01-01_type	16SHD01-02_type	16SHX01-00_type	16SHX02-00_type	16SHX02-01_type	16SHX02-02_type	16ZHJ01-00_type	16ZHJ01-01_type	16ZHJ02-00_type	16ZHJ02-01_type	16ZHJ03-00_type	16ZHJ03-01_type	16ZHJ03-02_type	16ANH01-00_read	16ANH02-00_read	16ANH03-00_read	16ANH04-00_read	16ANH05-00_read	16FJ01-00_read	16JL01-00_read	16JL01-01_read	16SHD01-00_read	16SHD01-01_read	16SHD01-02_read	16SHX01-00_read	16SHX02-00_read	16SHX02-01_read	16SHX02-02_read	16ZHJ01-00_read	16ZHJ01-01_read	16ZHJ02-00_read	16ZHJ02-01_read	16ZHJ03-00_read
JH711484.1	5227	5229	ATC	-	Deletion	.	31335.1	0|0	0|0	0|0	0|0	0|0	1|1	1|1	.|.	0|0	1|1	0|0	1|1	1|1	1|1	0|0	1|1	0|0	1|1	0|0	.|.	1|1	0|0	5|0	4|0	3|0	4|0	1|0	0|52	0|89	.|.	4|0	0|101	1|0	0|32	0|34	1|43	2|0	0|79	3|0	0|84	6|0	.|.
JH711484.1	5239	5239	G	A	SNP	.	20012.2	0|0	0|0	0|0	0|0	0|0	1|1	1|1	0|0	0|0	1|1	0|0	1|1	1|1	1|1	0|0	1|1	0|0	1|1	0|0	0|0	1|1	0|0	5|0	26|0	11|0	12|0	10|0	0|52	1|88	4|0	6|0	0|101	1|0	0|32	0|34	1|43	4|0	0|79	17|0	0|84	17|0	4|0
JH711484.1	5244	5244	A	C	SNP	.	22734.4	0|0	0|0	0|0	0|0	0|0	1|1	1|1	0|0	0|0	1|1	0|0	1|1	1|1	1|1	0|0	1|1	0|0	1|1	0|0	0|0	1|1	0|0	4|0	26|0	10|0	11|0	9|0	0|52	0|89	4|0	6|0	1|100	1|0	0|32	0|34	1|43	4|0	0|79	17|0	0|84	17|0	4|0
JH711484.1	5246	5246	T	C	SNP	.	22266.2	0|0	0|0	0|0	0|0	0|0	1|1	1|1	0|0	0|0	1|1	0|0	1|1	1|1	1|1	0|0	1|1	0|0	1|1	0|0	0|0	1|1	0|0	3|1	26|0	10|0	12|0	10|0	0|52	0|89	4|0	6|0	0|101	1|0	0|32	0|34	1|43	4|0	0|79	17|0	0|84	17|0	4|0
JH711484.1	5544	5544	G	A	SNP	.	62516.7	0|1	0|1	0|1	0|1	0|1	1|1	1|1	0|0	0|1	1|1	0|0	1|1	1|1	1|1	0|1	1|1	0|1	1|1	0|1	0|1	1|1	0|1	37|29	78|85	52|48	126|121	79|93	1|70	2|81	234|1	4|2	1|164	1|0	0|40	1|38	1|54	106|116	3|116	112|138	1|139	90|125	66|80
JH711484.1	5585	5585	C	T	SNP	.	29547.8	0|1	0|1	0|1	0|1	0|1	0|0	0|0	0|0	0|1	0|0	1|1	0|0	0|0	0|0	0|1	0|0	0|1	0|0	0|1	0|1	0|0	0|1	31|39	97|83	54|58	127|122	106|90	78|2	88|3	240|0	7|4	182|3	0|1	43|0	40|1	56|1	125|114	127|0	137|112	158|0	133|100	89|72
JH711484.1	5604	5604	A	G	SNP	.	30113.8	0|1	0|1	0|1	0|1	0|1	0|0	0|0	0|0	0|1	0|0	1|1	0|0	0|0	0|0	0|1	0|0	0|1	0|0	0|1	0|1	0|0	0|1	32|39	96|86	56|57	127|123	107|90	80|1	90|2	240|1	7|4	186|0	0|1	43|0	40|1	56|1	123|118	129|0	138|112	160|0	133|102	89|72
JH711484.1	5609	5609	G	A	SNP	.	63085.7	0|1	0|1	0|1	0|1	0|1	1|1	1|1	0|0	0|1	1|1	0|0	1|1	1|1	1|1	0|1	1|1	0|1	1|1	0|1	0|1	1|1	0|1	39|32	88|94	57|53	122|126	90|106	3|76	3|89	239|2	8|3	3|182	1|0	0|43	1|40	1|56	116|123	3|126	110|140	1|159	103|133	72|89
JH711484.1	5619	5619	C	T	SNP	.	34127.7	0|0	0|0	0|0	0|0	0|0	1|1	1|1	0|0	0|0	1|1	0|0	1|1	1|1	1|1	0|0	1|1	0|0	1|1	0|0	0|0	1|1	0|0	71|1	183|2	111|2	250|0	197|0	2|79	4|88	240|1	11|0	3|182	1|0	0|43	2|39	1|55	242|0	3|126	250|0	2|158	237|0	161|0
JH711484.1	5624	5624	T	C	SNP	.	47081	0|1	0|1	0|1	0|1	0|1	0|0	0|0	1|1	0|1	0|0	0|0	0|0	0|0	0|0	0|1	0|0	0|1	0|0	0|1	0|1	0|0	0|1	40|32	89|95	59|54	121|128	90|107	80|1	90|1	1|240	7|4	182|3	1|0	42|1	40|1	57|0	116|126	126|3	109|140	160|0	101|134	72|89
JH711484.1	5644	5644	T	C	SNP	.	29677.8	0|1	0|1	0|1	0|1	0|1	0|0	0|0	0|0	0|1	0|0	1|1	0|0	0|0	0|0	0|1	0|0	0|1	0|0	0|1	0|1	0|0	0|1	33|39	97|88	56|56	128|121	108|89	80|1	89|2	240|1	8|4	186|0	0|1	42|0	40|1	56|0	124|116	129|0	140|110	158|1	134|102	89|71
JH711484.1	5645	5645	T	C	SNP	.	29995.8	0|1	0|1	0|1	0|1	0|1	0|0	0|0	0|0	0|1	0|0	1|1	0|0	0|0	0|0	0|1	0|0	0|1	0|0	0|1	0|1	0|0	0|1	33|39	97|88	57|56	127|123	106|90	80|1	90|2	239|0	8|4	185|0	0|1	43|0	40|1	56|1	125|117	129|0	140|110	160|0	133|104	89|72
JH711484.1	5647	5647	C	A	SNP	.	34386.7	0|0	0|0	0|0	0|0	0|0	1|1	1|1	0|0	0|0	1|1	0|0	1|1	1|1	1|1	0|0	1|1	0|0	1|1	0|0	0|0	1|1	0|0	71|1	184|2	111|2	250|0	196|0	2|79	3|89	240|1	12|0	3|183	1|0	0|43	2|39	1|56	242|0	4|125	250|0	0|160	237|0	161|0
JH711484.1	5656	5656	C	G	SNP	.	30556.8	0|1	0|1	0|1	0|1	0|1	0|0	0|0	0|0	0|1	0|0	1|1	0|0	0|0	0|0	0|1	0|0	0|1	0|0	0|1	0|1	0|0	0|1	33|39	98|88	56|57	128|122	107|90	80|1	89|3	241|0	8|4	186|0	0|1	43|0	40|1	56|1	126|116	129|0	140|110	160|0	133|103	89|72
JH711484.1	20557	20557	-	CGG	Insertion	.	11266.9	.|.	0|0	.|.	0|0	.|.	.|.	.|.	1|1	.|.	.|.	.|.	.|.	.|.	.|.	0|0	1|1	.|.	0|0	.|.	.|.	.|.	.|.	.|.	1|0	.|.	1|0	.|.	.|.	.|.	0|171	.|.	.|.	.|.	.|.	.|.	.|.	2|0	0|2	.|.	2|0	.|.	.|.
JH711484.1	20566	20566	T	-	Deletion	.	7857.94	.|.	0|0	.|.	0|0	.|.	.|.	.|.	1|1	.|.	.|.	.|.	.|.	.|.	.|.	0|0	1|1	.|.	0|0	.|.	.|.	.|.	.|.	.|.	1|0	.|.	1|0	.|.	.|.	.|.	0|172	.|.	.|.	.|.	.|.	.|.	.|.	2|0	0|2	.|.	2|0	.|.	.|.
JH711484.1	20912	20912	G	T	SNP	.	15362.1	0|1	0|1	0|1	0|1	0|1	0|0	0|0	0|0	0|0	0|0	1|1	0|0	0|0	0|0	0|1	0|0	0|1	0|0	0|1	0|1	0|0	0|1	9|8	26|33	17|27	52|56	35|40	33|0	35|2	69|0	19|0	61|0	0|1	21|0	12|0	22|0	52|67	58|0	70|66	51|0	53|46	32|46
JH711484.1	20920	20920	A	G	SNP	.	13789.5	0|1	0|1	0|1	0|1	0|1	0|0	0|0	0|0	0|0	0|0	0|0	0|0	0|1	0|0	0|1	0|0	0|1	0|0	0|1	0|1	0|0	0|1	8|9	33|26	27|17	56|52	40|35	31|2	37|0	69|0	18|1	61|0	1|0	20|0	11|1	22|0	67|52	57|1	66|70	51|0	46|53	46|32
JH711484.1	20936	20936	A	G	SNP	.	27174.3	0|1	0|1	0|1	0|1	0|1	1|1	1|1	0|0	0|0	1|1	0|0	1|1	1|1	1|1	0|1	1|1	0|1	1|1	0|1	0|1	1|1	0|1	8|9	33|26	27|17	55|52	40|35	0|33	2|35	67|1	18|1	0|61	1|0	0|20	0|12	0|22	67|52	0|58	66|70	0|51	46|53	46|32
JH711484.1	21290	21290	T	C	SNP	.	11157.5	0|1	0|1	0|1	0|1	0|1	0|0	0|0	0|0	0|0	0|0	0|0	0|0	0|1	0|0	0|1	0|0	0|1	0|0	0|1	0|1	0|0	0|1	8|8	33|24	26|16	52|47	40|34	26|2	36|0	60|0	18|1	55|1	1|0	21|0	11|1	21|0	63|44	57|0	62|64	49|0	43|47	42|25
JH711484.1	21293	21293	G	A	SNP	.	13661.9	0|1	0|1	0|1	0|1	0|1	0|0	0|0	1|1	0|0	0|0	0|0	0|0	0|1	0|0	0|1	0|0	0|1	0|0	0|1	0|1	0|0	0|1	8|8	33|24	25|17	53|47	40|34	27|1	37|0	1|59	18|1	56|0	1|0	20|0	11|1	20|0	64|44	56|0	63|64	49|0	41|47	44|25
JH711484.1	21296	21296	G	A	SNP	.	10530.9	0|1	0|1	0|1	0|1	0|1	0|0	0|0	0|0	0|0	0|0	0|0	0|0	0|1	0|0	0|1	0|0	0|1	0|0	0|1	0|1	0|0	0|1	8|8	33|23	26|16	52|48	40|34	27|1	37|0	60|0	18|1	56|0	1|0	21|0	11|1	20|0	64|44	57|0	62|62	49|0	43|45	44|25
JH711484.1	21309	21309	-	GCC	Insertion	.	3272.92	0|0	0|0	0|0	0|0	0|0	0|0	0|0	1|1	0|0	0|0	0|0	0|0	0|0	0|0	0|0	0|0	0|0	0|0	0|0	0|0	0|0	0|0	16|0	57|0	42|0	101|0	74|0	28|0	37|0	1|59	19|0	56|0	1|0	21|0	12|0	21|0	108|0	57|0	127|0	49|0	90|0	69|0
JH711484.1	21344	21344	A	G	SNP	.	10583.4	0|1	0|1	0|1	0|1	0|1	0|0	0|0	0|0	0|0	0|0	0|0	0|0	0|1	0|0	0|1	0|0	0|1	0|0	0|1	0|1	0|0	0|1	8|8	33|24	26|16	51|49	40|34	27|1	37|0	60|0	18|1	56|0	1|0	21|0	11|1	21|0	64|43	57|0	63|64	49|0	42|47	44|25
JH711484.1	21366	21366	G	A	SNP	.	6164.14	0|1	0|1	0|1	0|1	0|1	0|0	0|0	0|0	0|1	0|0	.|.	0|0	0|1	0|0	0|1	0|0	0|1	0|0	0|1	0|1	0|0	0|1	6|5	28|20	10|8	33|21	20|24	12|0	25|0	32|0	12|1	24|0	.|.	11|0	14|2	10|0	30|28	23|0	23|21	17|0	15|13	12|13
JH711484.1	21375	21376	CG	-	Deletion	.	1602	0|0	0|0	0|0	0|0	0|0	0|0	0|0	1|1	0|0	0|0	.|.	0|0	0|0	0|0	0|0	0|0	0|0	0|0	0|0	0|0	0|0	0|0	11|0	48|0	18|0	54|0	44|0	12|0	25|0	1|31	13|0	24|0	.|.	11|0	16|0	10|0	58|0	23|0	44|0	17|0	28|0	25|0
JH711484.1	21404	21404	-	AATC	Insertion	.	10867.9	0|0	0|0	0|1	0|0	0|0	1|1	1|1	0|0	0|0	1|1	.|.	1|1	0|1	1|1	0|0	1|1	0|0	1|1	0|0	0|0	1|1	0|0	11|0	47|1	16|2	54|0	44|0	0|12	0|25	31|1	13|0	0|24	.|.	0|11	4|12	0|10	58|0	0|23	44|0	0|17	28|0	25|0
JH711484.1	21405	21405	-	ATATCGAT	Insertion	.	1243.11	0|0	0|0	0|0	0|0	0|0	0|0	0|0	0|0	0|1	0|0	.|.	0|0	0|0	0|0	0|0	0|0	0|0	0|0	0|0	0|0	0|0	0|0	11|0	48|0	18|0	54|0	44|0	12|0	25|0	32|0	1|12	24|0	.|.	11|0	16|0	10|0	58|0	23|0	44|0	17|0	28|0	25|0
JH711484.1	21434	21434	G	C	SNP	.	5997.39	0|1	0|1	0|1	0|1	0|1	0|0	0|0	0|0	0|0	0|0	.|.	0|0	0|1	0|0	0|1	0|0	0|1	0|0	0|1	0|1	0|0	0|1	6|5	28|20	10|8	33|20	20|24	12|0	25|0	32|0	12|1	24|0	.|.	11|0	14|2	10|0	30|27	23|0	22|21	16|0	15|13	12|13
JH711484.1	21454	21454	G	A	SNP	.	5742.97	0|0	0|0	0|1	0|0	0|0	1|1	1|1	0|0	0|0	1|1	.|.	1|1	0|1	1|1	0|0	1|1	0|0	1|1	0|0	0|0	1|1	0|0	11|0	47|1	16|2	52|1	44|0	0|12	0|25	31|1	13|0	0|24	.|.	0|11	4|12	0|10	58|0	0|22	44|0	0|15	28|0	25|0
JH711484.1	21477	21479	CCT	-	Deletion	.	9220.53	0|1	0|1	0|1	0|1	0|1	.|.	1|1	.|.	0|0	.|.	.|.	.|.	0|1	.|.	0|1	.|.	0|1	.|.	0|1	0|1	.|.	0|1	8|6	38|23	15|8	37|30	44|19	.|.	0|1	.|.	25|0	.|.	.|.	.|.	4|3	.|.	53|25	.|.	36|20	.|.	22|12	25|8
JH711484.1	21522	21526	CACTG	-	Deletion	.	2759.13	0|0	0|0	0|0	0|0	0|0	0|0	0|0	1|1	0|0	0|0	.|.	0|0	0|0	0|0	0|0	0|0	0|0	0|0	0|0	0|0	0|0	0|0	8|0	46|0	16|0	47|0	43|0	12|0	22|0	1|36	12|0	20|0	.|.	11|0	16|0	11|0	56|0	23|0	38|0	14|0	24|0	24|0
JH711484.1	21605	21605	T	C	SNP	.	7138.44	0|1	0|1	0|1	0|1	0|1	0|0	0|0	0|0	1|1	0|0	.|.	0|0	0|1	0|0	0|1	0|0	0|1	0|0	0|1	0|1	0|0	0|1	4|6	21|27	10|8	18|33	24|20	12|0	25|0	39|0	0|12	24|0	.|.	11|0	14|2	11|0	28|30	23|0	20|21	14|0	12|14	13|12
JH711484.1	21761	21761	A	G	SNP	.	2969.99	0|1	0|1	0|1	0|1	0|1	0|0	0|0	0|0	0|0	0|0	.|.	0|0	0|0	0|1	0|1	0|0	0|1	0|0	0|1	0|1	0|0	0|1	8|4	24|23	9|12	18|21	18|15	15|0	14|0	1|0	6|0	14|0	.|.	15|0	4|0	10|2	27|23	21|0	10|19	12|0	19|13	6|7
JH711484.1	21773	21773	T	-	Deletion	.	5614.83	0|1	0|1	0|1	0|1	0|1	0|0	0|0	0|0	0|0	0|0	.|.	0|0	0|0	0|1	0|1	0|0	0|1	0|0	0|1	0|1	0|0	0|1	8|4	24|23	9|12	18|22	18|15	15|0	14|0	1|0	6|0	14|0	.|.	15|0	4|0	10|2	27|23	22|0	10|19	12|0	19|13	6|7
JH711484.1	27572	27572	-	AGGCCTGA	Insertion	.	6777.69	1|1	1|1	1|1	1|1	1|1	0|0	0|0	.|.	.|.	0|0	.|.	0|0	0|0	0|0	1|1	0|0	1|1	0|0	1|1	1|1	0|0	1|1	0|1	0|2	0|1	0|10	0|3	9|0	5|0	.|.	.|.	11|0	.|.	7|0	2|0	4|0	0|17	18|0	0|6	16|0	0|8	0|9
JH711484.1	27737	27742	CTAGGC	-	Deletion	.	20147.3	1|1	1|1	1|1	1|1	1|1	1|1	1|1	.|.	.|.	1|1	.|.	1|1	1|1	1|1	1|1	1|1	1|1	1|1	1|1	1|1	1|1	1|1	0|3	0|18	0|6	0|13	0|22	0|11	0|21	.|.	.|.	0|29	.|.	0|8	0|6	0|9	0|15	0|24	0|21	0|22	0|15	0|9
JH711484.1	27739	27745	AGGCCTG	-	Deletion	.	20082.3	1|1	1|1	1|1	1|1	1|1	1|1	1|1	.|.	.|.	1|1	.|.	1|1	1|1	1|1	1|1	1|1	1|1	1|1	1|1	1|1	1|1	1|1	0|3	0|18	0|6	0|13	0|22	0|11	0|21	.|.	.|.	0|29	.|.	0|8	0|6	0|9	0|15	0|24	0|21	0|22	0|15	0|9
JH711484.1	39681	39681	-	GTC	Insertion	.	6592.13	0|0	0|0	.|.	0|0	.|.	1|1	1|1	.|.	1|1	1|1	.|.	1|1	1|1	1|1	.|.	1|1	0|0	1|1	0|0	.|.	1|1	.|.	2|0	1|0	.|.	1|0	.|.	0|19	0|10	.|.	0|6	0|20	.|.	0|2	0|8	0|6	.|.	0|17	1|0	0|15	1|0	.|.
JH711484.1	39713	39713	-	GTG	Insertion	.	7631.01	0|0	1|1	.|.	1|1	.|.	0|1	1|1	.|.	1|1	0|1	.|.	1|1	1|1	1|1	.|.	1|1	0|0	0|1	1|1	.|.	0|1	.|.	2|0	0|1	.|.	0|1	.|.	1|19	0|11	.|.	0|6	1|20	.|.	0|3	0|8	0|6	.|.	0|17	1|0	1|15	0|1	.|.
JH711484.1	39767	39768	GC	-	Deletion	.	4606.38	0|0	0|0	.|.	0|0	.|.	0|1	1|1	.|.	1|1	1|1	.|.	1|1	1|1	1|1	.|.	1|1	0|0	0|1	0|0	.|.	0|1	.|.	1|0	1|0	.|.	1|0	.|.	1|15	0|11	.|.	0|6	1|20	.|.	0|3	0|6	0|6	.|.	0|16	1|0	2|15	1|0	.|.
JH711484.1	45797	45797	C	T	SNP	.	1467.32	0|0	0|0	0|0	0|0	0|0	0|1	0|1	0|0	0|0	0|1	.|.	0|0	0|1	0|1	0|0	0|1	0|0	0|1	0|0	0|0	0|1	0|0	7|0	32|0	8|0	36|0	41|0	17|12	17|6	48|0	18|0	20|10	.|.	6|0	20|10	12|5	31|0	12|3	37|0	20|9	22|0	17|0
JH711484.1	45800	45800	C	G	SNP	.	4992.47	0|0	0|0	0|0	0|0	0|0	1|1	0|1	0|0	0|0	1|1	.|.	1|1	1|1	1|1	0|0	1|1	0|0	1|1	0|0	0|0	1|1	0|0	7|0	32|0	8|0	37|0	41|0	0|29	1|22	46|2	18|0	0|30	.|.	0|6	0|30	0|17	31|0	0|15	37|0	0|29	23|0	17|0
JH711484.1	45812	45812	G	A	SNP	.	1941.32	0|0	0|0	0|0	0|0	0|0	0|1	0|1	0|0	0|0	0|1	.|.	0|0	0|1	0|1	0|0	0|1	0|0	0|1	0|0	0|0	0|1	0|0	7|0	32|0	8|0	37|0	41|0	17|15	15|10	48|0	18|0	21|13	.|.	6|0	20|11	12|6	31|0	10|8	37|0	21|18	23|0	17|0
JH711484.1	45888	45888	A	G	SNP	.	11277.3	1|1	1|1	1|1	1|1	1|1	0|1	0|1	1|1	1|1	0|1	.|.	1|1	0|1	0|1	1|1	0|1	1|1	0|1	1|1	1|1	0|1	1|1	0|7	0|31	0|7	0|37	0|39	15|17	10|17	0|46	0|16	13|20	.|.	0|6	11|20	6|12	0|30	7|12	0|35	19|21	0|21	0|17
JH711484.1	45892	45892	C	A	SNP	.	1908.32	0|0	0|0	0|0	0|0	0|0	0|1	0|1	0|0	0|0	0|1	.|.	0|0	0|1	0|1	0|0	0|1	0|0	0|1	0|0	0|0	0|1	0|0	7|0	31|0	7|0	36|0	39|0	17|15	17|10	46|0	16|0	19|13	.|.	6|0	18|11	12|6	30|0	13|6	34|0	21|19	21|0	17|0
JH711484.1	45894	45894	C	T	SNP	.	4741.2	0|1	0|1	0|1	0|1	1|1	0|0	0|0	1|1	1|1	0|0	.|.	0|0	0|0	0|0	0|1	0|0	0|1	0|0	0|1	0|1	0|0	0|1	5|2	15|16	5|2	25|10	0|38	32|0	27|0	2|44	0|16	32|0	.|.	6|0	31|0	18|0	13|17	19|0	12|21	40|0	6|13	11|6
JH711484.1	45899	45899	A	G	SNP	.	4743.21	0|1	0|1	0|1	0|1	1|1	0|0	0|0	1|1	1|1	0|0	.|.	0|0	0|0	0|0	0|1	0|0	0|1	0|0	0|1	0|1	0|0	0|1	5|2	15|16	5|2	25|10	0|38	32|0	27|0	2|44	0|16	32|0	.|.	6|0	31|0	17|0	13|17	18|0	12|21	40|0	6|13	11|6
JH711484.1	45900	45900	A	G	SNP	.	10299.8	1|1	1|1	1|1	1|1	1|1	0|1	0|1	1|1	1|1	0|1	.|.	0|0	0|1	0|1	1|1	0|1	1|1	0|1	1|1	1|1	0|1	1|1	0|7	0|31	0|7	0|35	0|38	17|15	16|11	2|44	0|16	19|13	.|.	6|0	20|11	12|6	0|30	12|7	0|33	21|18	0|19	0|17
JH711484.1	45914	45914	C	T	SNP	.	10688	0|1	0|1	0|1	0|1	1|1	0|0	0|0	1|1	0|1	0|0	0|1	0|0	0|0	0|0	0|1	0|0	0|1	0|0	0|1	0|1	0|0	0|1	5|6	34|32	9|8	43|35	1|59	32|0	34|2	0|33	2|9	47|0	2|1	9|0	17|0	15|0	46|27	53|1	52|29	46|0	36|20	21|16
JH711484.1	45916	45916	T	C	SNP	.	10717	0|1	0|1	0|1	0|1	1|1	0|0	0|0	1|1	0|0	0|0	0|1	0|0	0|0	0|0	0|1	0|0	0|1	0|0	0|1	0|1	0|0	0|1	5|6	34|32	9|8	43|35	1|59	32|0	34|2	0|33	11|0	47|0	2|1	9|0	17|0	14|0	46|27	53|1	52|29	46|0	36|20	21|16
JH711484.1	45923	45923	C	T	SNP	.	11988	0|1	0|1	0|1	0|1	1|1	0|0	0|0	1|1	0|1	0|0	0|1	0|0	0|0	0|0	0|1	0|0	0|1	0|0	0|1	0|1	0|0	0|1	5|7	34|34	9|9	43|40	1|62	32|0	34|2	0|35	2|9	47|0	2|1	9|0	17|0	15|0	45|30	53|1	52|31	46|0	36|22	21|16
JH711484.1	45934	45934	C	G	SNP	.	11972	0|1	0|1	0|1	0|1	1|1	0|0	0|0	1|1	0|1	0|0	0|1	0|0	0|0	0|0	0|1	0|0	0|1	0|0	0|1	0|1	0|0	0|1	5|7	34|35	9|9	43|40	1|63	32|0	34|2	0|35	2|9	47|0	2|1	9|0	17|0	15|0	46|30	53|1	52|32	46|0	35|23	21|16
JH711484.1	45968	45968	G	A	SNP	.	10295.4	0|1	0|1	0|1	0|1	1|1	0|0	0|0	0|0	0|1	0|0	0|1	0|0	0|0	0|0	0|1	0|0	0|1	0|0	0|1	0|1	0|0	0|1	5|7	34|36	9|9	44|38	1|63	61|0	79|2	36|2	2|9	85|0	2|1	16|0	29|0	33|0	46|30	97|0	52|31	87|0	36|22	21|16
JH711484.1	46034	46034	G	A	SNP	.	8156.16	0|0	0|0	0|0	0|0	1|1	0|1	0|1	0|0	0|0	0|1	0|0	0|1	0|1	0|1	0|0	0|1	0|0	0|1	0|0	0|0	0|1	0|0	5|0	33|0	9|0	43|0	0|1	29|32	44|33	1|0	2|0	37|44	2|0	7|9	11|17	18|14	46|0	42|49	51|0	38|46	36|0	21|0
JH711484.1	46084	46084	C	G	SNP	.	9939.05	0|0	0|0	0|0	0|0	0|0	0|1	0|1	1|1	0|0	0|1	0|0	0|1	0|1	0|1	0|0	0|1	0|0	0|1	0|0	0|0	0|1	0|0	13|0	65|0	18|0	73|0	60|1	26|26	44|29	1|59	19|1	32|37	3|0	6|7	11|14	17|10	68|0	36|46	72|0	31|38	52|0	37|0
JH711484.1	46134	46134	-	CGTAGT	Insertion	.	602.01	0|0	0|0	0|0	0|0	0|0	0|0	0|0	0|0	0|1	0|0	0|0	0|0	0|0	0|0	0|0	0|0	0|0	0|0	0|0	0|0	0|0	0|0	13|0	68|0	18|0	79|0	65|0	57|0	81|0	63|0	13|9	80|0	3|0	15|0	29|0	29|0	71|0	88|0	80|0	77|0	56|0	38|0
JH711484.1	46152	46153	AA	-	Deletion	.	14683.9	0|1	0|1	0|1	0|1	1|1	0|0	0|0	0|1	0|1	0|0	0|1	0|0	0|0	0|0	0|1	0|0	0|1	0|0	0|1	0|1	0|0	0|1	4|9	32|36	9|9	42|39	1|64	58|0	80|2	35|28	13|9	82|0	2|1	15|0	29|0	30|0	45|26	90|1	50|32	78|0	34|22	21|18
JH711484.1	46162	46162	T	C	SNP	.	11027.4	0|1	0|1	0|1	0|1	1|1	0|0	0|0	0|1	0|0	0|0	0|1	0|0	0|0	0|0	0|1	0|0	0|1	0|0	0|1	0|1	0|0	0|1	4|8	32|36	9|9	41|39	1|64	58|0	78|2	36|28	22|0	81|0	2|1	15|0	28|1	31|0	45|27	90|1	50|32	78|0	35|22	21|18
JH711484.1	46177	46177	G	A	SNP	.	11655	0|1	0|1	0|1	0|1	1|1	0|0	0|0	0|1	0|1	0|0	0|1	0|0	0|0	0|0	0|1	0|0	0|1	0|0	0|1	0|1	0|0	0|1	4|9	33|35	9|9	42|39	1|64	58|0	80|2	36|28	13|9	83|0	2|1	15|0	29|0	31|0	45|27	90|1	50|32	78|0	36|22	21|18
JH711484.1	46186	46186	T	A	SNP	.	10844.5	0|1	0|1	0|1	0|1	0|0	0|0	0|0	0|1	0|1	0|0	0|1	0|0	0|0	0|0	0|1	0|0	0|1	0|0	0|1	0|1	0|0	0|1	9|4	36|32	9|9	40|42	65|0	57|0	82|0	29|35	20|2	83|0	1|2	14|0	29|0	31|0	28|45	90|1	34|48	78|0	22|36	18|21
JH711484.1	46195	46195	T	C	SNP	.	8632.32	0|0	0|0	0|0	0|0	0|0	0|1	0|1	0|0	0|0	0|1	0|0	0|1	0|1	0|1	0|0	0|1	0|0	0|1	0|0	0|0	0|1	0|0	13|0	68|0	18|0	82|0	65|0	30|28	36|46	63|1	22|0	46|37	3|0	9|6	17|12	14|17	72|0	51|40	82|0	41|37	58|0	39|0
JH711484.1	47812	47812	T	C	SNP	.	1773.81	0|0	0|0	0|0	0|0	.|.	0|1	0|1	0|0	0|0	0|1	0|0	0|1	0|1	0|1	0|0	0|1	0|0	0|1	0|0	0|0	0|1	0|0	2|0	16|0	7|0	25|0	.|.	7|7	18|20	47|0	21|0	14|13	2|0	4|4	5|13	8|9	17|0	19|18	5|0	4|8	13|0	18|0
JH711484.1	47832	47832	A	G	SNP	.	4684.53	1|1	0|1	1|1	1|1	.|.	0|1	0|1	0|0	0|1	0|1	1|1	0|1	0|1	0|1	1|1	0|1	0|1	0|1	0|1	1|1	0|1	0|1	0|2	1|15	0|7	0|25	.|.	7|7	20|18	48|0	17|4	13|14	0|2	4|4	14|5	9|8	0|17	18|19	1|4	8|4	1|12	0|18
JH711484.1	47833	47833	T	C	SNP	.	2756.32	1|1	0|1	1|1	1|1	.|.	0|0	0|0	0|0	0|1	0|0	1|1	0|0	0|0	0|0	1|1	0|0	0|1	0|0	0|1	1|1	0|0	0|1	0|2	1|15	0|7	0|25	.|.	14|0	38|0	48|0	17|4	27|0	0|2	8|0	19|0	17|0	0|17	35|2	1|4	12|0	1|12	0|18
JH711484.1	47853	47853	-	A	Insertion	.	5479.38	0|0	0|0	0|0	0|0	.|.	0|1	0|1	1|1	0|1	0|1	0|0	0|1	0|1	0|1	0|0	0|1	0|0	0|1	0|0	0|0	0|0	0|0	2|0	16|0	7|0	25|0	.|.	7|7	18|20	0|47	4|17	14|13	2|0	4|4	5|14	8|9	17|0	19|18	5|0	4|8	13|0	18|0
JH711484.1	47859	47859	G	A	SNP	.	5868.63	1|1	1|1	1|1	1|1	.|.	0|1	0|1	0|1	0|1	0|1	1|1	0|1	0|1	0|1	1|1	0|1	1|1	0|1	1|1	1|1	0|1	1|1	0|2	0|16	0|7	0|25	.|.	7|7	20|18	21|26	6|15	13|14	0|2	4|4	14|5	9|8	0|17	18|19	0|5	8|4	0|13	0|18
JH711484.1	47869	47869	C	-	Deletion	.	700.34	0|0	0|0	0|0	0|0	.|.	0|0	0|0	0|1	0|0	0|0	0|0	0|0	0|0	0|0	0|0	0|0	0|0	0|0	0|0	0|0	0|0	0|0	2|0	16|0	7|0	25|0	.|.	14|0	38|0	26|21	21|0	27|0	2|0	8|0	19|0	17|0	17|0	35|2	5|0	12|0	13|0	18|0
JH711484.1	48048	48048	-	AT	Insertion	.	506.36	0|0	0|0	0|0	0|0	0|0	.|.	.|.	.|.	0|1	.|.	.|.	.|.	0|0	.|.	0|0	.|.	0|0	.|.	0|0	0|0	.|.	0|0	5|0	13|0	5|0	21|0	47|0	.|.	.|.	.|.	8|13	.|.	.|.	.|.	1|0	.|.	27|0	.|.	19|0	.|.	19|0	9|0
JH711484.1	53151	53151	T	-	Deletion	.	12470.5	1|1	1|1	1|1	1|1	1|1	.|.	1|1	0|0	1|1	.|.	.|.	.|.	.|.	.|.	1|1	.|.	1|1	.|.	1|1	1|1	.|.	1|1	0|10	0|18	0|8	0|35	0|78	.|.	0|1	53|0	0|2	.|.	.|.	.|.	.|.	.|.	0|48	.|.	0|35	.|.	0|26	0|10
JH711484.1	53712	53712	C	T	SNP	.	1482.23	0|0	0|0	0|0	0|0	0|0	0|1	0|1	0|0	0|0	0|1	.|.	0|1	0|1	0|1	0|0	0|1	0|0	0|1	0|0	0|0	0|1	0|0	8|0	48|2	9|0	25|0	32|0	13|7	15|12	60|0	17|0	11|17	.|.	2|3	8|3	6|2	33|0	14|10	26|0	22|5	24|0	18|0
JH711484.1	62579	62579	-	GTAC	Insertion	.	7465.73	.|.	.|.	.|.	.|.	.|.	.|.	.|.	1|1	.|.	.|.	.|.	.|.	.|.	.|.	.|.	.|.	.|.	.|.	.|.	.|.	.|.	.|.	.|.	.|.	.|.	.|.	.|.	.|.	.|.	0|113	.|.	.|.	.|.	.|.	.|.	.|.	.|.	.|.	.|.	.|.	.|.	.|.
JH711484.1	62599	62600	CA	-	Deletion	.	5526.73	.|.	.|.	.|.	.|.	.|.	.|.	.|.	1|1	.|.	.|.	.|.	.|.	.|.	.|.	.|.	.|.	.|.	.|.	.|.	.|.	.|.	.|.	.|.	.|.	.|.	.|.	.|.	.|.	.|.	0|115	.|.	.|.	.|.	.|.	.|.	.|.	.|.	.|.	.|.	.|.	.|.	.|.
JH711484.1	73866	73866	G	A	SNP	.	2335.9	0|0	0|1	0|0	0|0	0|0	1|1	0|1	1|1	0|1	1|1	.|.	.|.	1|1	1|1	0|0	1|1	0|0	1|1	0|0	0|0	1|1	0|0	11|0	21|2	16|0	37|0	30|0	0|5	2|12	0|1	4|5	0|16	.|.	.|.	0|8	0|9	31|0	0|12	31|0	0|16	21|0	12|0
JH711484.1	73879	73879	G	T	SNP	.	2351.66	0|0	0|0	0|0	0|0	0|0	1|1	0|1	0|0	0|1	1|1	.|.	.|.	1|1	1|1	0|0	1|1	0|0	1|1	0|0	0|0	1|1	0|0	11|0	23|0	17|0	37|0	30|0	0|5	2|12	1|0	4|5	0|16	.|.	.|.	0|8	0|9	31|0	0|12	32|0	0|16	22|0	12|0
JH711484.1	73886	73894	TCTCCGAAG	-	Deletion	.	554.51	0|0	0|0	0|0	0|0	0|0	0|0	0|0	0|0	0|1	0|0	.|.	.|.	0|0	0|0	0|0	0|0	0|0	0|0	0|0	0|0	0|0	0|0	11|0	23|0	17|0	37|0	30|0	5|0	14|0	1|0	4|5	16|0	.|.	.|.	8|0	9|0	31|0	12|0	32|0	16|0	22|0	12|0
JH711484.1	73906	73906	C	T	SNP	.	2353.69	0|0	0|0	0|0	0|0	0|0	1|1	0|1	.|.	0|1	1|1	.|.	.|.	1|1	1|1	0|0	1|1	0|0	1|1	0|0	0|0	1|1	0|0	11|0	23|0	17|0	37|0	29|0	0|5	2|12	.|.	4|5	0|16	.|.	.|.	1|7	0|9	31|0	0|12	32|0	0|16	22|0	12|0
JH711484.1	73930	73930	-	GCCT	Insertion	.	17113.2	1|1	1|1	1|1	1|1	1|1	0|0	0|1	.|.	0|1	0|0	.|.	.|.	0|0	0|0	1|1	0|0	1|1	0|0	1|1	1|1	0|0	1|1	0|11	0|23	0|15	0|37	0|29	5|0	11|2	.|.	5|4	16|0	.|.	.|.	8|0	9|0	0|30	12|0	0|32	16|0	0|22	0|12
JH711484.1	97058	97058	G	T	SNP	.	6403.6	0|1	0|1	0|1	0|1	0|0	0|0	0|0	0|0	0|0	0|0	0|0	0|0	0|0	0|0	0|1	0|0	0|1	0|0	0|1	0|1	0|0	0|1	10|9	71|28	12|14	51|23	97|0	19|0	21|0	34|0	16|0	28|0	1|0	9|0	16|0	10|0	58|37	29|0	56|19	30|0	42|25	20|23
JH711484.1	97067	97067	G	A	SNP	.	8667.21	0|0	0|0	0|0	0|0	0|0	0|1	1|1	1|1	0|1	1|1	0|0	0|1	1|1	0|1	0|0	1|1	0|0	1|1	0|0	0|0	1|1	0|0	19|0	99|0	26|0	75|0	97|0	2|17	0|21	0|34	12|4	0|28	2|0	1|8	1|15	2|8	95|0	0|29	75|0	0|30	67|0	45|0
JH711484.1	97151	97151	G	A	SNP	.	24572.3	0|1	0|1	0|1	0|1	1|1	1|1	1|1	1|1	0|1	1|1	0|1	1|1	1|1	0|1	0|1	1|1	0|1	1|1	0|1	0|1	1|1	0|1	9|9	26|67	12|11	24|44	0|91	0|19	0|21	0|33	4|11	0|25	2|1	0|9	0|16	2|8	36|55	0|26	16|54	0|29	22|37	25|20
JH711484.1	97180	97180	C	G	SNP	.	7175.11	0|1	0|1	0|1	0|1	0|0	0|0	0|0	0|0	0|0	0|0	0|0	0|0	0|0	0|0	0|1	0|0	0|1	0|0	0|1	0|1	0|0	0|1	21|18	137|50	22|25	98|45	188|0	37|1	42|0	71|0	27|0	55|0	2|0	20|0	30|0	17|0	115|64	59|0	114|36	66|0	85|50	42|49
JH711484.1	97255	97255	C	T	SNP	.	6341.26	0|1	0|1	0|1	0|1	0|0	0|0	0|0	0|0	0|1	0|0	0|0	0|0	0|0	0|0	0|1	0|0	0|1	0|0	0|1	0|1	0|0	0|1	12|9	70|26	11|13	56|23	99|0	26|0	28|0	38|0	10|1	39|0	1|0	13|0	16|0	9|0	62|35	39|0	60|20	42|0	48|28	23|26
JH711484.1	97400	97400	-	GC	Insertion	.	37087.1	0|1	1|1	1|1	1|1	1|1	0|1	0|1	0|1	1|1	0|1	.|.	0|1	0|1	0|1	1|1	0|1	1|1	0|1	1|1	1|1	0|1	1|1	2|21	0|51	0|25	1|57	0|121	14|17	18|20	34|24	0|15	27|23	.|.	6|6	12|14	12|14	0|92	29|17	0|49	26|21	0|25	1|30
JH711484.1	102777	102777	-	ACCTCTCCC	Insertion	.	13472.5	1|1	1|1	1|1	1|1	.|.	1|1	.|.	.|.	1|1	.|.	.|.	.|.	1|1	.|.	1|1	.|.	1|1	.|.	1|1	1|1	.|.	1|1	0|3	0|9	0|6	0|11	.|.	0|1	.|.	.|.	0|1	.|.	.|.	.|.	0|1	.|.	0|17	.|.	0|20	.|.	0|18	0|10
JH711484.1	103075	103087	ACATCTGCGCCGC	-	Deletion	.	57700.1	1|1	1|1	1|1	1|1	1|1	1|1	1|1	0|1	0|1	1|1	.|.	1|1	1|1	1|1	1|1	1|1	1|1	1|1	1|1	1|1	1|1	1|1	0|4	0|28	0|14	0|16	0|25	0|18	0|17	16|28	3|1	0|19	.|.	0|8	0|6	0|10	0|21	0|19	0|20	0|20	0|21	0|16
JH711484.1	103155	103155	C	T	SNP	.	3113.12	0|1	0|1	0|1	0|1	0|0	0|0	0|0	0|0	0|0	0|0	.|.	0|0	0|0	0|0	0|1	0|0	0|1	0|0	0|1	0|1	0|0	0|1	6|2	26|28	14|15	16|19	53|1	37|0	38|0	92|0	9|0	47|0	.|.	19|0	12|0	19|0	24|23	43|0	27|19	46|0	37|9	14|18
JH711484.1	103158	103158	A	G	SNP	.	810.1	0|0	0|0	0|0	0|0	0|0	0|0	0|0	0|1	0|1	0|0	.|.	0|0	0|0	0|0	0|0	0|0	0|0	0|0	0|0	0|0	0|0	0|0	8|0	53|0	29|0	34|0	54|0	37|0	38|0	57|34	2|7	47|0	.|.	19|0	12|0	19|0	47|0	43|0	46|0	46|0	47|0	32|0
JH711484.1	103196	103196	C	A	SNP	.	9158.2	0|1	0|1	0|1	0|1	1|1	0|1	0|1	0|1	0|1	0|1	.|.	0|1	1|1	0|1	0|1	0|1	0|1	0|1	0|1	0|1	0|1	0|1	2|6	27|26	15|13	19|16	2|48	17|18	21|16	19|57	4|2	16|31	.|.	13|6	0|12	7|12	23|24	19|24	19|26	27|19	13|32	18|14
JH711484.1	103245	103252	ATATATAT	-	Deletion	.	30506.6	1|1	1|1	1|1	1|1	1|1	1|1	1|1	1|1	1|1	1|1	1|1	1|1	1|1	1|1	1|1	1|1	1|1	1|1	1|1	1|1	1|1	1|1	0|7	0|21	0|8	0|25	0|22	0|9	0|13	0|31	0|5	0|6	0|1	0|4	0|4	0|1	0|27	0|7	0|13	0|10	0|23	0|19
JH711484.1	103286	103286	G	A	SNP	.	545	0|0	0|0	0|0	0|0	0|0	0|0	0|0	0|1	0|1	0|0	0|0	0|0	0|0	0|0	0|0	0|0	0|0	0|0	0|0	0|0	0|0	0|0	14|0	36|0	17|0	55|0	52|0	34|0	45|0	34|25	6|6	24|0	2|0	15|0	15|0	11|0	48|0	31|0	22|0	34|0	45|0	43|0
JH711484.1	103303	103303	C	G	SNP	.	576	0|0	0|0	0|0	0|0	0|0	0|0	0|0	0|1	0|1	0|0	0|0	0|0	0|0	0|0	0|0	0|0	0|0	0|0	0|0	0|0	0|0	0|0	14|0	37|0	17|0	55|0	53|0	34|0	46|0	34|25	6|6	25|0	2|0	15|0	16|0	11|0	47|0	31|0	22|0	35|0	43|0	43|0
JH711484.1	103318	103318	C	T	SNP	.	2686.16	0|0	0|0	0|0	0|0	0|0	0|1	0|1	0|0	0|0	0|1	0|0	0|1	0|1	0|1	0|0	0|1	0|0	0|1	0|0	0|0	0|1	0|0	15|0	37|0	17|0	57|0	54|0	16|18	28|20	59|0	12|0	11|15	2|0	9|6	12|4	3|8	50|0	14|17	23|0	17|17	45|0	43|0
JH711484.1	103323	103323	C	T	SNP	.	8610.7	0|1	0|1	0|1	0|1	1|1	0|1	0|1	1|1	0|1	0|1	1|1	0|1	0|1	0|1	0|1	0|1	0|1	0|1	0|1	0|1	0|1	0|1	10|5	21|16	3|14	35|22	0|55	20|14	18|28	0|59	2|10	15|11	0|2	6|9	8|8	8|3	29|21	17|14	18|5	17|18	26|19	14|29
JH711484.1	103325	103325	C	A	SNP	.	2639.16	0|0	0|0	0|0	0|0	0|0	0|1	0|1	0|0	0|0	0|1	0|0	0|1	0|1	0|1	0|0	0|1	0|0	0|1	0|0	0|0	0|1	0|0	15|0	37|0	17|0	57|0	55|0	16|18	29|20	59|0	11|0	11|16	2|0	9|6	12|4	3|8	50|0	14|17	23|0	18|17	45|0	43|0
JH711484.1	103388	103388	G	A	SNP	.	2715.8	0|1	0|1	0|1	0|1	0|0	0|1	0|0	0|0	0|1	0|0	0|0	0|0	0|1	0|0	0|1	0|0	0|1	0|0	0|1	0|1	0|0	0|1	4|4	7|9	6|2	11|17	28|0	12|1	24|0	27|0	5|1	10|0	1|0	7|0	7|1	5|0	8|13	14|0	2|7	15|0	7|13	14|7
JH711484.1	104949	104949	T	C	SNP	.	10064.1	0|1	0|1	0|1	0|1	1|1	0|1	0|1	1|1	0|1	0|1	.|.	0|1	0|1	0|1	0|1	0|1	0|1	0|1	0|1	0|1	0|1	0|1	9|7	21|30	7|9	17|16	0|60	17|19	20|27	0|52	12|8	20|22	.|.	3|10	18|19	14|13	13|26	22|36	19|21	27|34	10|16	12|18
JH711484.1	104955	104955	A	G	SNP	.	3971.99	0|0	0|0	0|0	0|0	0|0	0|1	0|1	0|0	0|0	0|1	.|.	0|1	0|1	0|1	0|0	0|1	0|0	0|1	0|0	0|0	0|1	0|0	17|0	51|0	16|0	33|0	60|0	18|19	20|27	50|2	22|0	20|22	.|.	3|10	22|17	14|13	39|0	23|36	40|0	27|34	26|0	30|0
JH711484.1	104986	104988	GAG	-	Deletion	.	44474.3	1|1	1|1	1|1	1|1	1|1	1|1	1|1	1|1	1|1	1|1	.|.	1|1	1|1	1|1	1|1	1|1	1|1	1|1	1|1	1|1	1|1	1|1	0|17	0|51	0|16	0|32	0|60	0|37	0|47	0|51	0|21	0|41	.|.	0|13	0|39	0|26	0|39	0|59	0|39	0|62	0|24	0|28
JH711484.1	105005	105005	C	T	SNP	.	13648.8	1|1	1|1	1|1	1|1	1|1	0|1	0|1	0|1	1|1	0|1	.|.	0|1	0|1	0|1	1|1	0|1	1|1	0|1	1|1	1|1	0|1	1|1	0|16	0|51	0|16	0|32	0|60	18|18	19|27	24|27	0|21	20|21	.|.	3|10	16|23	13|13	0|39	23|36	0|39	27|34	0|24	0|27
JH711484.1	105021	105021	G	C	SNP	.	3781	0|0	0|0	0|0	0|0	0|0	0|1	0|1	0|0	0|0	0|1	.|.	0|1	0|1	0|1	0|0	0|1	0|0	0|1	0|0	0|0	0|1	0|0	16|0	51|0	15|0	32|0	58|0	18|17	20|25	51|0	21|0	20|20	.|.	3|9	22|16	13|13	39|0	23|35	39|0	27|34	24|0	27|0
JH711484.1	105090	105090	G	-	Deletion	.	5157.46	0|0	0|0	0|1	0|0	0|0	0|1	0|1	1|1	1|1	0|1	.|.	1|1	0|1	0|1	0|0	0|1	0|1	0|1	.|.	0|0	1|1	0|0	1|0	5|0	3|1	2|0	9|0	3|8	4|11	0|44	0|2	3|14	.|.	0|5	1|5	2|6	1|0	1|7	2|2	2|15	.|.	2|0
JH711484.1	105235	105235	T	C	SNP	.	633.13	0|0	0|0	0|0	.|.	0|0	0|0	0|0	0|1	1|1	0|0	.|.	0|1	0|0	.|.	0|0	0|0	0|0	0|0	0|0	.|.	0|0	.|.	1|0	1|0	2|0	.|.	1|0	4|0	8|0	32|17	0|2	2|0	.|.	2|1	2|0	.|.	2|0	5|0	2|0	6|1	2|0	.|.
JH711484.1	105235	105235	-	CAC	Insertion	.	2028.47	1|1	1|1	1|1	.|.	0|0	0|0	0|0	0|1	0|0	0|0	.|.	0|0	0|0	.|.	0|0	0|0	0|0	0|0	0|0	.|.	0|0	.|.	0|1	0|1	0|2	.|.	1|0	4|0	8|0	17|32	2|0	2|0	.|.	3|0	2|0	.|.	2|0	5|0	2|0	7|0	2|0	.|.
JH711484.1	109071	109071	C	-	Deletion	.	892.33	0|0	0|0	0|0	0|0	.|.	0|0	0|0	0|1	0|0	0|0	0|0	0|0	0|0	0|0	0|0	0|0	0|0	0|0	0|0	0|0	0|0	0|0	5|0	16|0	12|0	17|0	.|.	15|0	18|0	29|26	10|0	28|0	1|0	15|0	14|0	10|0	25|0	24|0	24|0	23|0	25|0	13|0
JH711484.1	109174	109174	G	T	SNP	.	6833.89	0|0	0|0	0|0	0|0	.|.	1|1	1|1	0|0	0|1	1|1	0|0	1|1	1|1	1|1	0|0	1|1	0|0	1|1	0|0	0|0	1|1	0|0	6|0	17|0	11|0	22|0	.|.	0|16	0|21	58|2	2|8	0|31	1|0	0|15	0|14	0|10	25|0	0|25	28|0	1|25	28|0	14|0
JH711484.1	109176	109176	A	C	SNP	.	6471.55	1|1	1|1	1|1	1|1	.|.	0|0	0|0	0|0	0|1	0|0	1|1	0|0	0|0	0|0	1|1	0|0	1|1	0|0	1|1	1|1	0|0	1|1	0|6	0|17	0|11	0|22	.|.	16|0	21|0	59|0	8|2	31|0	0|1	15|0	14|0	10|0	0|25	24|1	0|28	26|0	0|28	0|14
JH711484.1	109178	109178	T	C	SNP	.	9176.8	0|0	0|0	0|0	0|0	.|.	1|1	1|1	1|1	0|1	1|1	0|0	1|1	1|1	1|1	0|0	1|1	0|0	1|1	0|0	0|0	1|1	0|0	5|0	17|0	11|0	22|0	.|.	0|16	0|21	0|60	2|8	0|31	1|0	0|15	0|14	0|10	25|0	0|25	28|0	1|25	28|0	14|0
JH711484.1	110362	110368	GTACCGT	-	Deletion	.	4678.84	.|.	.|.	.|.	1|1	1|1	1|1	.|.	1|1	0|0	.|.	.|.	.|.	.|.	.|.	.|.	.|.	.|.	.|.	.|.	.|.	.|.	.|.	.|.	.|.	.|.	0|1	0|1	0|1	.|.	0|45	10|0	.|.	.|.	.|.	.|.	.|.	.|.	.|.	.|.	.|.	.|.	.|.
JH711484.1	111013	111013	A	G	SNP	.	4362.87	0|0	0|0	0|0	0|0	.|.	1|1	1|1	0|0	.|.	1|1	0|0	1|1	1|1	1|1	0|0	1|1	0|0	1|1	0|0	0|0	1|1	0|0	2|0	17|0	9|0	15|0	.|.	0|13	0|20	20|0	.|.	0|17	1|0	0|4	0|8	0|12	22|0	0|18	17|0	0|9	11|0	8|0
JH711484.1	111044	111044	C	T	SNP	.	4220.95	0|0	0|0	0|0	0|0	.|.	0|1	0|1	0|0	.|.	0|1	0|0	0|1	0|1	0|1	0|0	0|1	0|0	0|1	0|0	0|0	0|1	0|0	4|0	36|0	15|1	33|0	.|.	25|15	41|11	42|0	.|.	37|30	2|0	7|13	17|5	23|14	45|0	39|16	38|0	19|27	27|0	19|0
JH711484.1	111052	111052	A	G	SNP	.	11800	1|1	1|1	1|1	1|1	.|.	0|1	0|1	1|1	1|1	0|1	1|1	0|1	0|1	0|1	1|1	0|1	1|1	0|1	1|1	1|1	0|1	1|1	0|4	0|36	1|15	0|33	.|.	15|25	11|41	0|42	0|1	32|37	0|2	13|8	5|17	14|23	0|45	16|39	0|37	27|19	0|27	0|19
JH711484.1	111059	111059	-	T	Insertion	.	5588.89	0|0	0|0	0|0	0|0	.|.	0|1	0|1	0|0	0|0	0|1	0|0	0|1	0|1	0|1	0|0	0|1	0|0	0|1	0|0	0|0	0|1	0|0	4|0	36|0	16|0	33|0	.|.	26|15	41|11	42|0	1|0	37|32	2|0	8|13	17|5	23|14	45|0	39|16	37|0	19|27	27|0	19|0
JH711484.1	111063	111063	A	C	SNP	.	4612.96	0|0	0|0	0|0	0|0	.|.	0|1	0|1	0|0	.|.	0|1	0|0	0|1	0|1	0|1	0|0	0|1	0|0	0|1	0|0	0|0	0|1	0|0	4|0	36|0	16|0	33|0	.|.	26|15	41|11	42|0	.|.	37|32	2|0	8|13	17|5	23|14	45|0	37|16	37|0	19|27	27|0	19|0
JH711484.1	111068	111068	-	GT	Insertion	.	5782.89	0|0	0|0	0|0	0|0	.|.	0|1	0|1	0|0	0|0	0|1	0|0	0|1	0|1	0|1	0|0	0|1	0|0	0|1	0|0	0|0	0|1	0|0	4|0	36|0	16|0	33|0	.|.	14|15	21|11	41|0	1|0	21|32	2|0	4|13	9|5	12|14	44|0	21|16	36|0	10|27	27|0	18|0
JH711484.1	111070	111070	T	C	SNP	.	4636.15	0|0	0|0	0|0	0|0	.|.	0|1	0|1	0|0	0|0	0|1	0|0	0|1	0|1	0|1	0|0	0|1	0|0	0|1	0|0	0|0	0|1	0|0	4|0	36|0	15|0	33|0	.|.	13|14	21|11	41|0	1|0	23|30	2|0	4|13	9|5	12|14	44|1	21|15	37|0	11|24	27|0	17|0
JH711484.1	111086	111086	T	C	SNP	.	5064.98	0|0	0|0	0|0	0|0	.|.	0|1	0|1	0|0	0|0	0|1	0|0	0|1	0|1	0|1	0|0	0|1	0|0	0|1	0|0	0|0	0|1	0|0	2|0	19|0	8|0	20|0	.|.	12|16	21|11	25|0	1|0	21|32	1|0	4|14	9|5	12|14	24|0	21|19	22|0	9|32	17|0	11|0
JH711484.1	111121	111121	A	G	SNP	.	4032.47	0|0	0|0	0|0	0|0	.|.	0|1	0|1	0|0	0|0	0|1	.|.	0|1	0|1	0|1	0|0	0|1	0|0	0|1	0|0	0|0	0|1	0|0	2|0	19|0	8|0	20|0	.|.	16|13	11|21	25|0	1|0	33|21	.	14|4	5|9	15|12	24|0	19|21	22|0	31|10	17|0	11|0
JH711484.1	111122	111122	C	T	SNP	.	5860.09	1|1	1|1	1|1	1|1	.|.	0|0	0|0	0|0	1|1	0|0	1|1	0|0	0|0	0|0	1|1	0|0	1|1	0|0	1|1	1|1	0|0	1|1	0|2	0|19	0|8	0|20	.|.	29|0	32|0	25|0	0|1	54|0	0|1	18|0	14|0	27|0	0|24	40|0	0|22	41|0	0|17	0|10
JH711484.1	111138	111138	-	ACAT	Insertion	.	10746.9	0|0	0|0	0|0	0|0	.|.	0|1	0|1	0|0	0|0	0|1	0|0	0|1	0|1	0|1	0|0	0|1	0|0	0|1	0|0	0|0	0|1	0|0	2|0	19|0	8|0	20|0	.|.	13|16	21|11	25|0	1|0	21|33	1|0	4|14	9|5	12|15	24|0	21|19	22|0	10|30	17|0	11|0
JH711484.1	111143	111143	G	A	SNP	.	5547.98	0|0	0|0	0|0	0|0	.|.	0|1	0|1	0|0	0|0	0|1	0|0	0|1	0|1	0|1	0|0	0|1	0|0	0|1	0|0	0|0	0|1	0|0	2|0	19|0	8|0	20|0	.|.	13|16	21|11	25|0	1|0	21|33	1|0	4|14	9|5	12|15	24|0	21|19	22|0	11|28	17|0	11|0
JH711484.1	114364	114366	CAC	-	Deletion	.	2693.57	.|.	.|.	.|.	0|0	.|.	.|.	1|1	1|1	.|.	1|1	.|.	.|.	.|.	.|.	0|0	1|1	.|.	.|.	.|.	.|.	1|1	.|.	.|.	.|.	.|.	3|0	.|.	.|.	0|1	0|36	.|.	0|1	.|.	.|.	.|.	.|.	2|0	0|3	.|.	.|.	.|.	.|.
JH711484.1	114395	114395	G	T	SNP	.	1229.02	1|1	0|1	0|1	0|1	1|1	0|0	0|0	0|0	0|0	0|0	.|.	0|0	0|0	0|0	0|1	0|0	0|1	0|0	0|1	0|1	0|0	0|1	0|2	13|9	3|2	12|7	0|9	12|0	11|0	31|0	12|0	24|0	.|.	2|0	6|0	10|0	9|13	12|0	8|4	18|0	8|4	2|3
JH711484.1	114427	114427	T	C	SNP	.	1030.39	0|0	0|0	0|0	0|0	0|0	0|1	0|1	0|0	0|0	0|1	.|.	0|0	0|1	0|1	0|0	0|1	0|0	0|1	0|0	0|0	0|1	0|0	2|0	22|0	5|0	19|0	9|0	8|4	4|6	31|0	12|0	15|9	.|.	2|0	4|2	6|4	21|0	6|4	12|0	6|12	12|0	5|0
JH711484.1	114442	114448	TCCCGAC	-	Deletion	.	2499.57	0|1	0|1	0|1	0|1	0|1	0|1	0|1	0|0	0|0	0|1	.|.	0|0	0|1	0|1	0|1	0|1	0|1	0|1	0|0	0|1	0|1	0|0	1|1	18|4	3|2	15|4	6|3	8|2	4|3	31|0	12|0	15|5	.|.	2|0	4|1	6|2	14|7	6|3	10|2	6|6	10|2	3|2
JH711484.1	114448	114454	CTCCCAT	-	Deletion	.	2769.84	1|1	0|1	0|1	0|1	1|1	0|0	0|0	0|0	0|0	0|0	.|.	0|0	0|1	0|0	0|1	0|1	0|1	0|1	0|1	0|1	0|1	0|1	0|1	12|4	3|2	12|4	0|3	8|1	4|1	31|0	12|0	15|2	.|.	2|0	4|1	6|0	8|7	6|2	8|2	6|4	8|2	2|2
JH711484.1	114478	114478	A	T	SNP	.	9604.48	0|1	0|1	0|1	0|1	1|1	1|1	1|1	0|1	0|1	1|1	1|1	1|1	1|1	1|1	0|1	1|1	0|1	1|1	0|1	0|1	1|1	0|1	3|1	12|9	7|4	11|15	0|9	0|16	0|33	22|7	2|2	0|23	0|3	0|3	0|10	0|9	18|5	0|20	10|11	0|27	9|11	7|5
JH711484.1	114484	114484	G	A	SNP	.	6662.94	0|1	0|1	0|1	0|1	1|1	0|1	0|1	0|1	0|0	0|1	1|1	0|0	0|1	0|1	0|1	0|1	0|1	0|1	0|1	0|1	0|1	0|1	5|2	24|17	12|8	17|29	0|20	12|19	27|36	41|13	7|0	18|24	0|6	6|0	11|8	7|10	32|9	19|19	19|20	22|26	17|18	14|9
JH711484.1	114502	114502	T	G	SNP	.	6461.74	0|1	0|1	0|1	0|1	1|1	0|1	0|1	0|1	0|1	0|1	1|1	1|1	0|1	0|1	0|1	0|1	0|1	0|1	0|1	0|1	0|1	0|1	5|3	24|18	12|8	17|29	0|20	19|12	37|27	41|13	4|5	25|18	0|6	0|6	8|11	8|9	32|10	17|21	19|20	28|20	17|18	14|9
JH711484.1	114520	114520	A	G	SNP	.	6498.74	0|1	0|1	0|1	0|1	1|1	0|1	0|1	0|1	0|1	0|1	1|1	1|1	0|1	0|1	0|1	0|1	0|1	0|1	0|1	0|1	0|1	0|1	5|3	24|18	12|8	17|29	0|20	19|12	37|27	41|13	4|5	25|18	0|6	0|6	8|11	8|9	33|10	17|21	19|21	28|22	17|19	14|9
JH711484.1	114543	114543	G	-	Deletion	.	11947.3	0|1	0|1	0|1	0|1	1|1	0|1	0|1	0|0	0|1	0|1	1|1	1|1	0|1	0|1	0|1	0|1	0|1	0|1	0|1	0|1	0|1	0|1	5|3	24|18	12|8	17|29	0|20	19|12	38|28	55|0	4|5	25|18	0|6	0|6	8|11	8|9	34|10	20|19	19|21	28|23	18|19	14|9
JH711484.1	114558	114558	G	A	SNP	.	6184.9	0|1	0|1	0|1	0|1	1|1	0|1	0|1	0|0	0|1	0|1	1|1	1|1	0|1	0|1	0|1	0|1	0|1	0|1	0|1	0|1	0|1	0|1	5|3	24|18	13|8	17|29	0|20	19|12	38|28	56|0	5|4	27|17	0|6	0|6	8|11	8|9	34|10	20|19	19|21	28|23	18|20	14|9
JH711484.1	114563	114563	A	T	SNP	.	6227.9	0|1	0|1	0|1	0|1	1|1	0|1	0|1	0|0	0|1	0|1	1|1	1|1	0|1	0|1	0|1	0|1	0|1	0|1	0|1	0|1	0|1	0|1	5|3	24|18	13|8	17|29	0|20	19|12	38|28	56|0	4|5	27|17	0|6	0|6	8|11	8|9	34|10	20|19	19|22	28|23	18|20	14|9
JH711484.1	114571	114571	A	T	SNP	.	6187.9	0|1	0|1	0|1	0|1	1|1	0|1	0|1	0|0	0|1	0|1	1|1	1|1	0|1	0|1	0|1	0|1	0|1	0|1	0|1	0|1	0|1	0|1	5|3	24|17	13|8	17|29	0|20	18|12	37|28	56|0	4|5	27|17	0|6	0|6	8|12	8|8	34|10	20|19	19|22	28|23	18|20	14|9
JH711484.1	114707	114707	C	T	SNP	.	3137.02	0|0	0|0	0|0	0|0	0|0	0|1	0|1	0|0	0|0	0|1	.|.	0|1	0|1	0|1	0|0	0|1	0|0	0|1	0|0	0|0	0|1	0|0	12|0	30|0	6|0	22|0	28|0	15|6	9|25	40|0	15|0	10|14	.|.	7|3	4|8	3|6	20|0	16|12	24|0	12|7	14|0	14|0
JH711484.1	114710	114710	G	C	SNP	.	3180.02	0|0	0|0	0|0	0|0	0|0	0|1	0|1	0|0	0|0	0|1	.|.	0|1	0|1	0|1	0|0	0|1	0|0	0|1	0|0	0|0	0|1	0|0	12|0	30|0	6|0	22|0	28|0	15|6	9|25	40|0	15|0	10|14	.|.	7|3	4|8	3|6	20|0	16|12	24|0	12|7	14|0	14|0
JH711484.1	114760	114760	C	T	SNP	.	5039.67	0|1	0|1	0|1	0|1	1|1	0|1	0|0	0|0	0|1	0|0	.|.	0|0	0|0	0|0	0|1	0|0	0|1	0|0	0|1	0|1	0|0	0|1	13|12	34|33	8|3	24|24	0|58	43|3	74|0	85|0	19|12	55|0	.|.	23|0	24|0	21|0	32|11	62|0	21|33	46|0	14|23	12|22
JH711484.1	114852	114852	C	G	SNP	.	6824.08	0|1	0|1	0|1	0|1	0|0	0|1	0|1	0|0	0|1	0|1	.|.	0|1	0|1	0|1	0|1	0|1	0|1	0|1	0|1	0|1	0|1	0|1	6|7	18|19	2|4	13|13	36|0	10|14	28|10	44|1	14|2	17|14	.|.	6|7	8|4	7|5	6|18	16|17	18|12	12|14	14|9	12|8
JH711484.1	114885	114885	G	A	SNP	.	1954.36	0|1	0|1	0|1	0|1	0|0	0|0	0|0	0|0	0|0	0|0	.|.	0|0	0|1	0|0	0|1	0|0	0|1	0|0	0|1	0|1	0|0	0|1	4|4	5|16	1|3	22|8	31|0	28|0	16|0	48|0	13|0	16|0	.|.	6|0	13|1	5|0	14|14	16|0	10|18	18|1	11|9	7|6
JH711484.1	114887	114887	T	C	SNP	.	1949.48	0|1	0|1	0|1	0|1	0|0	0|0	0|0	0|0	0|0	0|0	.|.	0|0	0|1	0|0	0|1	0|0	0|1	0|1	0|1	0|1	0|0	0|1	4|4	5|16	1|3	22|8	31|0	28|0	16|0	48|0	13|0	16|0	.|.	6|0	13|1	5|0	14|14	16|0	10|18	18|1	11|9	7|6
JH711484.1	114898	114898	C	G	SNP	.	1967.86	0|1	0|1	0|1	0|1	0|0	0|0	0|0	0|0	0|0	0|0	.|.	0|0	0|1	0|0	0|1	0|0	0|1	0|1	0|1	0|1	0|0	0|1	4|4	5|16	1|4	25|8	32|0	28|0	16|0	48|0	13|0	16|0	.|.	6|0	13|1	6|0	15|15	16|0	10|18	18|1	11|9	7|6
JH711484.1	114908	114908	G	C	SNP	.	1962.99	0|1	0|1	0|1	0|1	0|0	0|0	0|0	0|0	0|0	0|0	.|.	0|0	0|0	0|0	0|1	0|0	0|1	0|0	0|1	0|1	0|0	0|1	4|4	5|16	1|4	25|9	32|0	29|0	16|0	48|0	13|0	16|0	.|.	6|0	14|0	6|0	15|15	16|0	10|18	19|0	11|9	7|6
JH711484.1	114930	114930	G	A	SNP	.	2761.64	0|0	0|0	0|0	0|0	0|0	1|1	0|1	0|0	0|0	1|1	.|.	1|1	0|1	1|1	0|0	0|1	0|0	0|1	0|0	0|0	1|1	0|0	8|0	22|0	5|0	34|0	32|0	0|29	1|15	48|0	13|0	0|17	.|.	0|6	4|11	0|6	30|0	1|16	29|0	1|19	20|0	13|0
JH711484.1	114974	114974	G	A	SNP	.	2826.25	0|1	0|1	0|1	0|1	1|1	0|0	0|1	0|0	0|1	0|0	.|.	0|0	0|1	0|0	0|1	0|0	0|1	0|0	0|1	0|1	0|0	0|1	4|4	17|5	4|1	9|25	0|32	29|0	14|1	48|0	4|9	17|0	.|.	6|0	13|2	6|0	15|15	18|0	19|10	20|0	9|11	6|7
JH711484.1	114982	114982	-	ACA	Insertion	.	4640.71	0|0	0|0	0|1	0|1	0|1	0|1	0|1	1|1	1|1	0|1	.|.	1|1	0|1	0|1	0|1	0|1	0|0	0|1	0|1	0|1	0|0	0|0	4|0	12|0	3|1	10|11	13|4	3|14	2|6	1|21	1|6	3|8	.|.	0|3	2|7	2|2	4|12	9|4	14|2	10|3	7|4	5|1
JH711484.1	122539	122539	T	C	SNP	.	3432.49	0|0	0|0	0|0	0|0	0|0	1|1	0|1	.|.	0|0	1|1	.|.	1|1	0|1	1|1	0|0	1|1	0|0	1|1	0|0	0|0	1|1	0|0	5|0	19|0	12|0	18|0	34|0	0|17	4|24	.|.	8|0	1|30	.|.	0|5	2|13	0|14	21|0	0|16	15|0	1|28	11|0	24|0
JH711484.1	126460	126461	AA	-	Deletion	.	19801	0|1	0|1	0|1	0|1	1|1	1|1	.|.	.|.	0|0	1|1	.|.	1|1	.|.	.|.	0|1	.|.	0|1	.|.	0|1	0|1	.|.	0|1	5|9	26|51	13|17	42|38	0|85	0|4	.|.	.|.	6|0	0|2	.|.	0|1	.|.	.|.	24|48	.|.	40|45	.|.	15|21	19|30
JH711484.1	126587	126590	TACA	-	Deletion	.	10443.2	1|1	0|1	0|0	0|1	1|1	1|1	1|1	.|.	0|1	1|1	.|.	1|1	1|1	1|1	0|1	1|1	0|1	1|1	0|1	0|1	1|1	0|1	0|7	1|5	3|0	9|13	0|16	0|9	0|12	.|.	1|1	0|13	.|.	0|6	0|3	0|4	11|7	0|18	11|5	0|10	10|2	1|5
JH711484.1	126630	126630	-	CGA	Insertion	.	3395.68	1|1	0|1	0|0	0|1	1|1	0|0	0|0	.|.	0|0	0|0	.|.	0|0	0|0	0|0	0|1	0|0	0|1	0|0	0|1	0|1	0|0	0|1	0|7	1|5	3|0	9|13	0|16	9|0	13|0	.|.	2|0	13|0	.|.	6|0	4|0	4|0	11|7	18|0	11|5	10|0	10|2	1|5
JH711484.1	127444	127444	-	CGA	Insertion	.	10865.4	1|1	1|1	1|1	1|1	1|1	0|0	0|0	0|1	1|1	0|0	1|1	0|0	0|1	0|0	1|1	0|0	1|1	0|0	1|1	1|1	0|0	1|1	0|2	1|22	0|6	0|15	0|43	14|0	20|0	2|14	0|1	10|0	0|1	12|0	7|2	5|0	0|11	14|0	0|15	8|0	0|16	0|10
JH711484.1	127483	127483	-	TTCAAG	Insertion	.	23654.6	1|1	1|1	1|1	1|1	1|1	1|1	1|1	1|1	1|1	1|1	1|1	1|1	1|1	1|1	1|1	1|1	1|1	1|1	1|1	1|1	1|1	1|1	0|2	0|23	0|6	0|15	0|43	0|14	0|20	0|15	0|1	0|10	0|1	0|12	0|9	0|5	0|11	0|14	0|15	0|8	0|16	0|10
JH711484.1	127612	127612	C	T	SNP	.	4160.21	0|0	0|0	0|0	0|0	0|0	1|1	1|1	0|1	0|0	0|1	0|0	1|1	0|1	1|1	0|0	1|1	0|0	1|1	0|0	0|0	1|1	0|0	3|0	22|1	6|0	17|0	44|1	0|17	0|19	18|2	1|0	1|10	1|0	0|13	2|7	0|5	11|0	0|17	15|0	0|10	17|0	11|0
JH711484.1	127689	127695	CGTCCGG	-	Deletion	.	59804.6	1|1	1|1	1|1	1|1	1|1	1|1	1|1	0|1	.|.	1|1	.|.	1|1	1|1	1|1	1|1	1|1	1|1	1|1	1|1	1|1	1|1	1|1	0|4	0|39	0|9	0|32	0|68	0|13	0|36	1|1	.|.	0|53	.|.	0|8	0|24	0|22	0|22	0|37	0|41	0|47	0|18	0|25
JH711484.1	127749	127749	G	A	SNP	.	9727.91	1|1	1|1	1|1	1|1	1|1	0|0	0|0	0|0	.|.	0|0	.|.	0|0	0|0	0|0	1|1	0|0	1|1	0|0	1|1	1|1	0|0	1|1	0|4	0|38	0|9	1|29	0|68	13|0	35|1	2|0	.|.	53|0	.|.	8|0	24|0	22|0	0|22	37|0	0|40	47|0	0|17	1|23
JH711484.1	127819	127819	T	C	SNP	.	9334.53	1|1	1|1	1|1	1|1	1|1	0|0	0|0	0|0	.|.	0|0	.|.	0|0	0|0	0|0	1|1	0|0	1|1	0|0	1|1	1|1	0|0	1|1	0|3	0|38	0|5	0|25	0|53	14|0	34|0	50|0	.|.	48|0	.|.	7|0	25|0	19|0	0|28	26|0	0|32	33|0	0|11	1|19
JH711484.1	127885	127885	T	C	SNP	.	13411.4	1|1	1|1	1|1	1|1	1|1	0|0	0|0	1|1	.|.	0|0	.|.	0|0	0|0	0|0	1|1	0|0	1|1	0|0	1|1	1|1	0|0	1|1	0|4	0|39	0|7	0|31	0|63	17|0	37|1	1|52	.|.	51|0	.|.	8|0	25|0	22|0	2|30	36|0	0|39	48|0	0|17	1|25
JH711484.1	128742	128742	G	A	SNP	.	833.44	0|0	0|0	0|0	0|0	0|0	0|0	0|1	0|0	0|0	0|1	.|.	0|0	0|1	0|1	0|0	0|1	0|0	0|1	0|0	0|0	0|0	0|0	8|0	38|0	16|0	46|0	62|0	31|2	40|8	39|0	2|0	49|9	.|.	12|1	10|3	21|3	43|0	52|11	53|0	58|9	33|0	32|0
JH711484.1	128766	128766	C	T	SNP	.	11099.8	0|1	0|1	0|1	0|1	1|1	0|0	0|0	0|0	1|1	0|0	.|.	0|0	0|0	0|0	0|1	0|0	0|1	0|0	0|1	0|1	0|0	0|1	2|6	6|32	3|13	8|38	0|62	33|0	48|0	39|0	0|2	58|0	.|.	13|0	13|0	24|0	5|38	64|0	13|40	67|0	5|29	12|20
JH711484.1	128774	128774	G	T	SNP	.	10299.4	0|1	0|0	0|0	0|0	0|0	1|1	0|1	0|0	0|0	0|1	.|.	0|1	0|1	0|1	0|0	0|1	0|0	0|1	0|0	0|0	1|1	0|0	8|1	44|0	18|0	50|0	62|0	3|29	8|40	38|1	2|0	8|49	.|.	2|11	5|9	4|20	48|0	13|51	61|0	9|57	39|0	42|0
JH711484.1	128838	128838	T	C	SNP	.	10145.6	0|1	0|0	0|0	0|0	0|0	1|1	0|1	0|0	0|0	0|1	.|.	1|1	0|1	0|1	0|0	0|1	0|0	0|1	0|0	0|0	1|1	0|0	8|1	44|0	17|0	53|0	62|0	2|30	8|39	38|1	2|0	8|48	.|.	1|12	5|9	3|21	47|0	12|52	61|0	9|56	39|0	42|0
JH711484.1	128861	128861	A	C	SNP	.	18814.2	1|1	1|1	1|1	1|1	1|1	1|1	0|1	0|0	1|1	0|1	.|.	1|1	0|1	0|1	1|1	0|1	1|1	0|1	1|1	1|1	1|1	1|1	0|7	0|31	0|13	0|34	1|58	2|28	8|40	36|1	0|2	8|48	.|.	1|11	3|9	3|20	0|35	11|49	0|36	9|57	0|27	0|19
JH711484.1	128903	128903	G	A	SNP	.	8408.09	0|1	0|0	0|0	0|0	0|0	0|1	0|1	0|0	0|0	0|1	.|.	0|1	0|1	0|1	0|0	0|1	0|0	0|1	0|0	0|0	1|1	0|0	6|1	26|0	12|0	27|0	54|1	2|25	8|37	35|1	3|0	7|42	.|.	1|8	2|9	4|16	33|0	12|42	38|0	8|46	26|0	20|0
JH711484.1	128979	128979	T	C	SNP	.	722.48	0|0	0|0	0|0	0|0	0|0	0|0	0|1	0|0	0|0	0|1	.|.	0|1	0|1	0|1	0|0	0|1	0|0	0|1	0|0	0|0	0|0	0|0	7|0	30|0	13|0	33|0	61|0	30|2	39|8	37|0	3|0	48|7	.|.	11|1	9|3	19|4	35|0	49|13	40|0	54|7	26|0	20|0
JH711484.1	128980	128980	G	A	SNP	.	845.05	0|0	0|0	0|0	0|0	0|0	0|0	0|1	0|0	0|0	0|1	.|.	0|1	0|1	0|1	0|0	0|1	0|0	0|1	0|0	0|0	0|0	0|0	6|0	31|0	13|0	32|0	60|1	30|2	39|8	37|0	3|0	48|7	.|.	11|1	9|3	19|4	36|0	49|13	40|0	56|7	26|0	20|0
JH711484.1	129013	129013	C	A	SNP	.	11312.1	0|1	1|1	1|1	1|1	1|1	0|0	0|0	0|0	1|1	0|0	.|.	0|0	0|0	0|0	1|1	0|0	1|1	0|0	1|1	1|1	0|0	1|1	1|6	0|26	0|12	0|28	0|55	32|0	47|0	36|1	0|3	56|0	.|.	11|0	12|0	23|0	0|32	60|2	0|38	64|0	0|26	0|20
JH711484.1	134062	134062	G	C	SNP	.	6035.98	0|0	0|0	0|0	0|0	0|0	0|1	0|1	0|0	0|0	0|1	.|.	0|1	0|1	0|1	0|0	0|1	0|0	0|1	0|0	0|0	0|1	0|0	64|0	136|0	82|1	245|0	164|0	95|16	100|35	247|1	70|0	143|36	.|.	53|7	41|14	54|12	228|0	44|32	246|0	135|37	223|0	171|0
JH711484.1	134315	134315	G	A	SNP	.	39445.5	0|1	0|1	0|1	0|1	1|1	0|1	0|1	0|0	0|0	0|1	.|.	0|1	0|1	0|1	0|1	0|1	0|1	0|1	0|1	0|1	0|1	0|1	38|27	66|70	49|35	120|130	1|164	96|16	98|41	248|2	67|1	140|41	.|.	54|6	41|16	52|14	119|112	48|37	138|110	133|38	113|108	87|78
JH711484.1	134435	134435	-	CGA	Insertion	.	21817.4	0|1	0|1	0|1	0|1	1|1	0|0	0|0	0|0	1|1	0|0	.|.	0|0	0|0	0|0	0|1	0|0	0|1	0|0	0|1	0|1	0|0	0|1	12|20	21|27	19|23	31|38	2|83	96|1	113|1	95|0	3|49	122|0	.|.	57|0	30|0	67|1	37|42	115|0	37|17	131|0	41|31	34|46
JH711484.1	134474	134486	TTGGCCATGGGCA	-	Deletion	.	196582	1|1	1|1	1|1	1|1	1|1	1|1	1|1	1|1	1|1	1|1	.|.	1|1	1|1	1|1	1|1	1|1	1|1	1|1	1|1	1|1	1|1	1|1	0|27	1|35	1|34	0|57	0|72	0|71	0|84	1|71	0|37	0|90	.|.	0|44	0|20	0|52	0|62	0|79	0|43	0|91	0|54	0|64
JH711484.1	134682	134682	A	G	SNP	.	12706	0|1	0|1	0|1	0|1	0|0	0|0	0|0	0|0	0|0	0|0	.|.	0|0	0|0	0|0	0|1	0|0	0|1	0|0	0|1	0|1	0|0	0|1	19|14	22|20	24|18	72|62	82|3	94|1	109|1	191|2	53|1	163|2	.|.	56|1	30|0	70|0	65|67	117|1	48|54	174|0	43|57	43|39
JH711484.1	134689	134689	T	C	SNP	.	13138	0|1	0|1	0|1	0|1	0|0	0|0	0|0	0|0	0|0	0|0	.|.	0|0	0|0	0|0	0|1	0|0	0|1	0|0	0|1	0|1	0|0	0|1	19|14	20|21	23|18	72|62	85|0	94|1	111|1	192|1	52|1	165|0	.|.	56|0	29|0	68|1	63|67	118|0	48|54	173|0	43|57	42|39
JH711484.1	134690	134690	T	A	SNP	.	13306	0|1	0|1	0|1	0|1	0|0	0|0	0|0	0|0	0|0	0|0	.|.	0|0	0|0	0|0	0|1	0|0	0|1	0|0	0|1	0|1	0|0	0|1	19|14	23|20	24|17	72|62	86|0	92|1	111|1	192|0	49|1	166|0	.|.	57|0	30|0	70|0	65|67	119|0	47|55	175|0	42|58	43|39
JH711484.1	134754	134754	G	A	SNP	.	60382.2	1|1	1|1	1|1	1|1	1|1	0|1	0|1	1|1	0|0	0|1	.|.	0|1	0|1	0|1	1|1	0|1	1|1	0|1	1|1	1|1	0|1	1|1	0|35	0|47	0|43	0|136	0|88	47|52	49|66	4|189	52|2	85|83	.|.	21|36	11|19	28|42	0|132	76|43	1|106	91|87	0|102	0|82
JH711484.1	134759	134759	C	A	SNP	.	16802.2	0|1	0|1	0|1	0|1	1|1	0|0	0|0	0|0	0|0	0|0	.|.	0|0	0|0	0|0	0|1	0|0	0|1	0|0	0|1	0|1	0|0	0|1	16|19	24|23	19|24	63|73	2|86	98|1	115|0	193|0	53|1	168|0	.|.	57|0	30|0	69|1	67|65	119|0	60|47	178|0	59|42	39|43
JH711484.1	134760	134760	T	C	SNP	.	17000.2	0|1	0|1	0|1	0|1	1|1	0|0	0|0	0|0	0|0	0|0	.|.	0|0	0|0	0|0	0|1	0|0	0|1	0|0	0|1	0|1	0|0	0|1	16|19	24|23	19|24	63|73	2|86	98|1	114|1	193|0	52|1	167|0	.|.	57|0	30|0	69|1	67|65	118|0	60|47	178|0	59|43	39|43
JH711484.1	134761	134761	-	ACCG	Insertion	.	5494.11	0|0	0|0	0|0	0|0	0|0	0|0	0|0	0|1	0|0	0|0	.|.	0|0	0|0	0|0	0|0	0|0	0|0	0|0	0|0	0|0	0|0	0|0	35|0	47|0	43|0	136|0	88|0	99|0	115|0	101|92	54|0	168|0	.|.	57|0	30|0	70|0	130|2	118|1	107|0	178|0	102|0	82|0
JH711484.1	134793	134793	C	G	SNP	.	16484	0|0	0|0	0|0	0|0	0|0	0|1	0|1	0|0	0|0	0|1	.|.	0|1	0|1	0|1	0|0	0|1	0|0	0|1	0|0	0|0	0|1	0|0	35|0	47|0	43|0	136|0	86|2	48|51	51|64	193|0	54|0	85|83	.|.	21|36	11|19	29|41	132|0	80|39	107|0	92|86	102|0	82|0
JH711484.1	134795	134795	G	A	SNP	.	17606.2	0|1	0|1	0|1	0|1	0|0	0|0	0|0	0|1	0|1	0|0	.|.	0|0	0|0	0|0	0|1	0|0	0|1	0|0	0|1	0|1	0|0	0|1	19|16	23|24	24|19	73|63	88|0	98|1	114|1	95|98	20|34	168|0	.|.	57|0	30|0	70|0	65|67	115|3	47|58	178|0	43|59	43|38
JH711484.1	134803	134803	G	A	SNP	.	43855.9	1|1	1|1	1|1	1|1	1|1	0|0	0|0	1|1	0|1	0|0	.|.	0|0	0|0	0|0	1|1	0|0	1|1	0|0	1|1	1|1	0|0	1|1	0|35	0|47	0|43	0|136	2|86	96|2	113|2	5|188	20|34	168|0	.|.	57|0	30|0	69|1	0|132	114|4	0|106	177|1	0|102	0|81
JH711484.1	138688	138688	-	T	Insertion	.	23482	1|1	1|1	.|.	.|.	1|1	1|1	1|1	1|1	.|.	1|1	.|.	1|1	1|1	1|1	0|0	1|1	.|.	1|1	.|.	0|1	1|1	.|.	0|1	0|1	.|.	.|.	0|1	0|79	0|65	0|1	.|.	0|103	.|.	0|29	1|23	0|32	1|0	0|76	.|.	0|80	.|.	1|1
JH711484.1	138845	138846	AA	-	Deletion	.	8166.94	.|.	.|.	.|.	.|.	.|.	1|1	1|1	1|1	1|1	1|1	.|.	1|1	1|1	1|1	.|.	1|1	.|.	1|1	.|.	.|.	1|1	.|.	.|.	.|.	.|.	.|.	.|.	0|14	0|20	0|1	0|2	0|25	.|.	0|9	0|9	0|9	.|.	0|19	.|.	0|27	.|.	.|.
JH711484.1	138847	138847	-	C	Insertion	.	6543.97	.|.	.|.	.|.	.|.	.|.	1|1	1|1	1|1	1|1	1|1	.|.	1|1	1|1	1|1	.|.	1|1	.|.	1|1	.|.	.|.	1|1	.|.	.|.	.|.	.|.	.|.	.|.	0|14	1|19	0|1	0|2	0|25	.|.	0|9	0|9	1|8	.|.	0|19	.|.	0|27	.|.	.|.
JH711484.1	150071	150071	A	G	SNP	.	2846.34	0|1	0|1	0|1	0|1	0|0	0|0	0|0	0|0	0|0	0|0	.|.	0|1	0|0	0|0	0|1	0|0	0|1	0|0	0|1	0|1	0|0	0|1	6|2	20|13	6|4	21|8	38|1	26|0	25|0	40|0	7|0	24|0	.|.	10|1	16|0	11|0	23|12	33|0	18|10	36|0	12|14	6|6
JH711484.1	150077	150077	T	G	SNP	.	6313.95	0|1	0|1	0|1	0|1	1|1	0|0	0|0	0|0	0|1	0|0	.|.	0|0	0|0	0|0	0|1	0|0	0|1	0|0	0|1	0|1	0|0	0|1	2|6	13|20	4|6	8|21	0|39	26|0	25|0	40|0	6|1	24|0	.|.	11|0	15|1	12|0	12|23	33|0	10|16	36|0	14|12	6|6
JH711484.1	150184	150184	C	T	SNP	.	9652.53	0|0	0|0	0|0	0|0	0|0	1|1	1|1	0|1	0|0	1|1	.|.	0|1	1|1	1|1	0|0	1|1	0|0	1|1	0|0	0|0	1|1	0|0	15|0	66|0	21|0	61|0	77|0	0|52	0|48	44|37	14|0	0|48	.|.	2|23	2|30	1|24	71|0	0|65	56|1	0|74	53|0	28|0
JH711484.1	150235	150235	T	C	SNP	.	3192.28	0|1	0|1	0|1	0|1	0|0	0|0	0|0	0|0	0|0	0|0	.|.	0|0	0|0	0|0	0|1	0|0	0|1	0|0	0|1	0|1	0|0	0|1	6|1	21|14	6|5	23|10	42|0	26|0	24|0	42|0	7|0	25|0	.|.	13|1	16|0	14|0	26|13	35|0	21|10	40|0	14|16	7|9
JH711484.1	150269	150269	A	G	SNP	.	3292.6	0|1	0|1	0|1	0|1	0|0	0|0	0|0	0|0	0|0	0|0	.|.	0|1	0|0	0|0	0|1	0|0	0|1	0|0	0|1	0|1	0|0	0|1	6|1	21|14	6|5	23|10	42|0	25|0	24|0	42|0	7|0	25|0	.|.	13|1	16|0	14|0	25|13	35|0	21|10	39|0	14|16	7|9
JH711484.1	150622	150622	C	A	SNP	.	20927.2	0|1	0|1	0|1	0|1	1|1	1|1	1|1	0|1	0|1	1|1	.|.	1|1	1|1	1|1	0|1	1|1	0|1	1|1	0|1	0|1	1|1	0|1	10|7	37|21	12|6	25|23	0|55	1|36	0|49	21|37	9|10	0|45	.|.	0|19	0|28	0|17	16|29	0|37	22|20	0|34	19|18	9|14
JH711484.1	150687	150687	T	C	SNP	.	6636.3	0|1	0|1	0|1	0|1	0|0	0|0	0|0	0|0	0|0	0|0	.|.	0|0	0|0	0|0	0|1	0|0	0|1	0|0	0|1	0|1	0|0	0|1	14|16	42|71	13|19	47|48	108|0	72|2	90|0	121|0	35|2	90|0	.|.	36|0	55|0	35|0	58|32	73|0	41|41	72|0	33|37	31|16
JH711484.1	150694	150694	C	T	SNP	.	6643.3	0|1	0|1	0|1	0|1	0|0	0|0	0|0	0|0	0|0	0|0	.|.	0|0	0|0	0|0	0|1	0|0	0|1	0|0	0|1	0|1	0|0	0|1	14|18	42|71	13|22	47|50	109|0	72|2	90|0	120|1	35|2	92|0	.|.	38|0	53|0	36|0	60|31	75|0	41|41	72|0	33|38	32|17
JH711484.1	150708	150708	G	A	SNP	.	24779.8	1|1	1|1	1|1	1|1	1|1	0|1	0|1	0|1	1|1	0|1	.|.	0|1	0|1	0|1	1|1	0|1	1|1	0|1	1|1	1|1	0|1	1|1	0|32	0|110	0|35	1|97	0|108	34|39	40|51	72|46	0|36	55|37	.|.	18|20	37|18	19|15	1|88	33|41	0|85	28|42	0|69	1|47
JH711484.1	150749	150749	G	A	SNP	.	6650.18	0|1	0|1	0|1	0|1	0|0	0|0	0|0	0|1	0|1	0|0	.|.	0|0	0|0	0|0	0|1	0|0	0|1	0|0	0|1	0|1	0|0	0|1	7|10	22|35	7|13	26|27	55|0	36|1	48|0	38|27	11|8	49|0	.|.	19|0	28|0	19|0	32|17	40|0	22|23	39|0	17|20	18|6
JH711484.1	150772	150772	G	A	SNP	.	6866.18	0|1	0|1	0|1	0|1	0|0	0|0	0|0	0|1	0|1	0|0	.|.	0|0	0|0	0|0	0|1	0|0	0|1	0|0	0|1	0|1	0|0	0|1	7|10	23|34	7|13	26|27	55|0	36|1	48|0	38|27	11|8	49|0	.|.	19|0	28|0	19|0	31|18	40|0	21|24	39|0	17|20	18|8
JH711484.1	150800	150800	G	C	SNP	.	7668.18	0|1	0|1	0|1	0|1	0|0	0|0	0|0	0|1	0|1	0|0	.|.	0|0	0|0	0|0	0|1	0|0	0|1	0|0	0|1	0|1	0|0	0|1	7|10	22|35	7|13	26|27	55|0	36|1	49|0	38|27	11|8	49|0	.|.	19|0	28|0	19|0	32|17	40|0	21|24	39|0	17|20	18|8
JH711484.1	150865	150865	T	C	SNP	.	21866.2	0|1	0|1	0|1	0|1	1|1	1|1	1|1	0|0	0|0	1|1	1|1	1|1	1|1	1|1	0|1	1|1	0|1	1|1	0|1	0|1	1|1	0|1	2|4	14|22	12|7	27|27	0|43	1|35	0|66	55|1	18|0	1|56	0|2	0|16	0|24	0|19	29|26	1|43	23|23	0|47	16|25	15|13
JH711484.1	150876	150878	CAG	-	Deletion	.	2082.81	0|0	0|0	0|0	0|0	0|0	0|0	0|0	0|1	0|1	0|0	0|0	0|0	0|0	0|0	0|0	0|0	0|0	0|0	0|0	0|0	0|0	0|0	6|0	36|0	19|0	53|1	43|0	35|1	65|1	26|30	12|6	57|0	2|0	16|0	24|0	19|0	54|0	43|1	46|0	47|0	41|0	26|1
JH711484.1	150895	150895	G	C	SNP	.	14652	0|0	0|0	0|0	0|0	0|0	1|1	1|1	0|1	0|1	1|1	0|0	1|1	1|1	1|1	0|0	1|1	0|0	1|1	0|0	0|0	1|1	0|0	6|0	35|1	18|1	53|1	43|0	1|35	3|61	30|25	7|11	0|57	2|0	0|16	1|23	0|19	53|0	1|43	46|0	0|47	41|0	28|0
JH711484.1	150918	150918	T	C	SNP	.	8447.21	0|1	0|1	0|1	0|1	1|1	0|0	0|0	0|1	0|0	0|0	1|1	0|0	0|0	0|0	0|1	0|0	0|1	0|0	0|1	0|1	0|0	0|1	2|4	14|22	13|6	27|27	0|43	35|1	62|4	31|25	18|0	57|0	0|2	16|0	23|1	19|0	29|26	44|0	23|23	47|0	16|25	15|13
JH711484.1	150955	150955	T	G	SNP	.	5117.75	0|1	0|1	0|1	0|1	0|0	0|0	0|0	0|0	0|0	0|0	0|0	0|0	0|0	0|0	0|1	0|0	0|1	0|0	0|1	0|1	0|0	0|1	8|4	43|23	11|22	52|49	75|0	64|2	119|2	103|0	34|2	102|0	4|0	28|1	48|0	37|0	46|48	73|0	42|38	79|0	41|28	22|25
JH711484.1	150956	150956	T	G	SNP	.	5240.9	0|1	0|1	0|1	0|1	0|0	0|0	0|0	0|0	0|0	0|0	0|0	0|0	0|0	0|0	0|1	0|0	0|1	0|0	0|1	0|1	0|0	0|1	8|4	43|22	12|21	51|51	74|1	63|2	119|0	102|1	34|2	101|0	4|0	29|0	50|0	37|0	45|49	72|0	42|38	79|0	42|28	22|25
JH711484.1	150985	150985	T	A	SNP	.	13702.6	1|1	1|1	0|1	1|1	1|1	0|0	0|0	1|1	0|1	0|0	1|1	0|0	0|0	0|0	1|1	0|0	1|1	0|0	1|1	1|1	0|0	1|1	0|6	2|30	1|16	0|51	0|34	31|1	55|3	1|51	11|7	45|0	0|2	14|0	26|1	18|0	0|46	32|0	0|40	32|1	0|29	0|23
JH711484.1	151042	151042	A	G	SNP	.	14772	1|1	1|1	1|1	1|1	1|1	0|0	0|0	0|1	0|1	0|0	1|1	0|0	0|0	0|0	1|1	0|0	1|1	0|0	1|1	1|1	0|0	1|1	0|6	1|33	1|16	0|54	0|37	33|1	58|3	26|29	12|7	48|0	0|2	14|1	26|1	18|0	0|48	35|0	0|42	36|0	0|33	0|26
JH711484.1	151056	151056	A	G	SNP	.	5178.24	0|1	0|1	0|1	0|1	0|0	0|0	0|0	0|0	0|1	0|0	0|0	0|0	0|0	0|0	0|1	0|0	0|1	0|0	0|1	0|1	0|0	0|1	4|2	22|12	6|12	29|25	38|0	33|1	61|0	55|0	12|7	48|0	2|0	15|0	27|0	17|0	22|26	35|0	21|20	36|0	19|14	12|14
JH711484.1	152447	152447	C	G	SNP	.	4301.85	0|1	0|1	0|1	0|1	0|0	0|0	0|0	0|1	0|1	0|0	0|0	0|0	0|1	0|0	0|1	0|0	0|1	0|0	0|1	0|1	0|0	0|1	7|1	13|14	5|5	16|11	40|0	18|0	30|0	21|20	10|5	31|0	1|0	11|0	18|2	15|0	20|20	42|0	12|16	28|0	10|14	10|8
JH711484.1	152483	152483	G	T	SNP	.	5379.99	0|1	0|1	0|1	0|1	0|0	0|0	0|0	0|1	0|1	0|0	0|0	0|0	0|1	0|0	0|1	0|0	0|1	0|0	0|1	0|1	0|0	0|1	15|1	25|25	11|11	33|24	83|0	39|0	64|0	43|43	21|11	68|0	2|0	22|0	35|4	29|1	41|38	87|0	27|40	58|0	21|31	22|16
JH711484.1	152505	152505	A	G	SNP	.	1067.65	0|0	0|0	0|0	0|0	0|0	0|0	0|0	0|1	0|1	0|0	0|0	0|0	0|0	0|0	0|0	0|0	0|0	0|0	0|0	0|0	0|1	0|0	15|0	50|0	22|0	57|0	82|0	38|0	64|1	43|42	21|11	68|0	2|0	22|0	39|0	29|0	79|0	85|0	67|0	55|0	51|0	37|0
JH711484.1	152544	152544	C	T	SNP	.	5909.38	0|1	0|1	0|1	0|1	0|0	0|0	0|0	0|1	1|1	0|0	0|0	0|0	0|1	0|0	0|1	0|0	0|1	0|0	0|1	0|1	0|0	0|1	8|1	13|17	6|6	19|15	47|0	22|0	36|0	24|25	1|17	40|0	1|0	12|0	20|2	15|0	23|21	47|0	16|27	35|1	12|17	13|8
JH711484.1	152576	152576	C	G	SNP	.	13959.6	0|1	1|1	1|1	1|1	1|1	0|0	0|0	0|1	1|1	0|0	1|1	0|0	0|1	0|0	1|1	0|0	1|1	0|0	1|1	1|1	0|0	1|1	1|8	0|30	0|12	0|34	0|47	22|0	36|0	24|25	0|18	40|0	0|1	12|0	19|2	15|0	0|44	47|0	0|43	36|0	0|29	0|21
JH711484.1	152616	152616	C	G	SNP	.	4762.42	0|1	0|1	0|1	0|1	0|0	0|0	0|0	0|1	0|1	0|0	0|0	0|0	0|0	0|0	0|1	0|0	0|1	0|0	0|1	0|1	0|0	0|1	4|4	27|18	6|3	16|17	28|0	16|0	27|0	22|33	9|6	37|0	2|0	12|0	14|0	14|0	18|18	40|0	18|18	28|0	11|11	10|6
JH711484.1	152642	152642	C	T	SNP	.	4900.42	0|1	0|1	0|1	0|1	0|0	0|0	0|0	0|1	0|1	0|0	0|0	0|0	0|0	0|0	0|1	0|0	0|1	0|0	0|1	0|1	0|0	0|1	4|4	27|18	6|3	16|17	28|0	16|0	27|0	22|33	9|6	37|0	2|0	12|0	14|0	14|0	17|18	40|0	18|18	28|0	11|11	10|6
JH711484.1	152694	152694	G	A	SNP	.	5264.42	0|1	0|1	0|1	0|1	0|0	0|0	0|0	0|1	0|1	0|0	0|0	0|0	0|0	0|0	0|1	0|0	0|1	0|0	0|1	0|1	0|0	0|1	8|8	46|36	11|3	30|30	56|0	32|0	52|0	42|61	19|12	71|0	4|0	20|0	27|0	25|0	36|36	74|0	31|33	51|0	22|21	17|10
JH711484.1	152695	152695	T	C	SNP	.	5417.31	0|1	0|1	0|1	0|1	0|0	0|0	0|0	0|1	0|1	0|0	0|1	0|0	0|0	0|0	0|1	0|0	0|1	0|0	0|1	0|1	0|0	0|1	8|8	46|35	11|3	30|29	56|0	32|0	50|0	41|62	19|12	69|0	2|2	19|0	26|0	25|0	35|36	74|0	31|33	51|0	22|21	13|14
JH711484.1	152768	152770	CAG	-	Deletion	.	32518.4	1|1	1|1	1|1	1|1	1|1	1|1	1|1	1|1	1|1	1|1	1|1	1|1	1|1	1|1	1|1	1|1	1|1	1|1	1|1	1|1	1|1	1|1	0|8	0|40	0|7	0|29	0|28	0|17	0|27	0|50	0|16	0|35	0|2	0|10	0|14	0|12	0|36	0|36	0|29	0|25	0|22	0|12
JH711484.1	154111	154111	-	TGCC	Insertion	.	16874.8	1|1	1|1	1|1	1|1	1|1	1|1	1|1	1|1	.|.	1|1	1|1	1|1	1|1	1|1	1|1	1|1	1|1	1|1	1|1	1|1	1|1	1|1	0|1	0|2	0|4	0|9	0|12	0|22	0|17	0|1	.|.	0|36	0|1	0|8	0|3	0|12	0|11	0|21	0|7	0|24	0|14	0|8
JH711484.1	154116	154121	CGATGT	-	Deletion	.	21237.8	1|1	1|1	1|1	1|1	1|1	1|1	1|1	1|1	.|.	1|1	1|1	1|1	1|1	1|1	1|1	1|1	1|1	1|1	1|1	1|1	1|1	1|1	0|1	0|2	0|4	0|9	0|12	0|22	0|17	0|1	.|.	0|36	0|1	0|8	0|3	0|12	0|11	0|21	0|7	0|24	0|14	0|8
JH711484.1	154160	154160	-	CGCC	Insertion	.	16985.8	1|1	1|1	1|1	1|1	1|1	1|1	1|1	1|1	.|.	1|1	1|1	1|1	1|1	1|1	1|1	1|1	1|1	1|1	1|1	1|1	1|1	1|1	0|1	0|2	0|4	0|9	0|12	0|22	0|17	0|1	.|.	0|36	0|1	0|8	0|3	0|12	0|11	0|21	0|7	0|24	0|14	0|8
JH711484.1	174357	174357	T	G	SNP	.	56092	1|1	1|1	1|1	1|1	1|1	0|1	0|1	0|0	0|0	0|1	1|1	0|1	0|1	0|1	1|1	0|1	1|1	0|1	1|1	1|1	0|1	1|1	0|25	0|54	0|25	0|105	0|148	71|57	67|63	146|0	36|1	121|128	0|1	35|48	32|30	43|41	0|70	88|101	0|133	103|87	0|84	1|79
JH711484.1	174397	174397	C	T	SNP	.	21423.1	0|0	0|0	0|0	0|0	0|0	0|1	0|1	0|0	0|0	0|1	0|0	0|1	0|1	0|1	0|0	0|1	0|0	0|1	0|0	0|0	0|1	0|0	25|0	53|0	25|0	104|1	147|0	72|56	71|60	146|0	36|0	122|127	1|0	35|48	32|30	43|41	70|0	88|101	133|0	102|87	82|0	80|0
JH711484.1	174408	174408	C	T	SNP	.	54637	1|1	1|1	1|1	1|1	1|1	0|1	0|1	0|0	0|0	0|1	1|1	0|1	0|1	0|1	1|1	0|1	1|1	0|1	1|1	1|1	0|1	1|1	0|25	0|53	0|25	0|105	0|145	72|56	68|63	145|0	36|1	121|127	0|1	35|48	32|29	43|41	0|70	90|99	0|133	101|87	0|84	1|79
JH711484.1	174431	174431	C	A	SNP	.	81781.6	1|1	1|1	1|1	1|1	1|1	1|1	1|1	0|0	0|0	1|1	1|1	1|1	1|1	1|1	1|1	1|1	1|1	1|1	1|1	1|1	1|1	1|1	0|24	0|53	0|23	0|102	0|142	0|126	0|131	140|3	35|2	0|243	0|1	2|80	1|60	0|84	0|70	2|185	0|132	0|186	0|81	0|79
JH711484.1	174702	174702	A	G	SNP	.	18052.3	0|1	0|1	0|1	0|1	0|0	0|0	0|0	0|1	0|1	0|0	0|1	0|0	0|0	0|0	0|1	0|0	0|1	0|0	0|1	0|1	0|0	0|1	22|14	52|45	16|17	64|57	80|0	92|1	128|0	68|78	35|11	80|0	4|5	49|1	59|1	58|0	63|64	93|0	67|66	100|0	59|49	45|51
JH711484.1	174735	174735	A	G	SNP	.	14868.6	0|1	0|1	0|1	0|1	0|0	0|0	0|0	0|0	0|0	0|0	0|1	0|0	0|0	0|0	0|1	0|0	0|1	0|0	0|1	0|1	0|0	0|1	22|14	53|44	16|17	66|56	80|0	91|2	128|0	146|0	46|1	80|1	4|5	49|1	59|1	58|0	63|64	93|0	68|65	100|0	59|49	45|51
JH711484.1	174993	174993	G	T	SNP	.	21833	0|1	0|1	0|1	0|1	1|1	0|0	0|0	0|1	0|1	0|0	0|1	0|0	0|0	0|0	0|1	0|0	0|1	0|0	0|1	0|1	0|0	0|1	17|20	45|53	18|17	58|65	2|78	91|0	132|2	104|85	41|5	163|0	6|3	49|1	57|3	58|1	66|63	126|0	74|76	137|0	50|59	51|46
JH711484.1	196485	196485	T	C	SNP	.	8609.03	0|0	0|0	0|0	0|0	0|0	1|1	1|1	0|0	0|1	1|1	0|0	1|1	1|1	1|1	0|0	1|1	0|0	1|1	0|0	0|0	1|1	0|0	6|0	22|0	4|0	29|1	47|0	0|24	2|56	34|2	2|2	0|41	2|0	0|13	2|48	0|29	35|0	0|63	9|0	0|55	23|0	21|0
JH711484.1	201869	201869	G	T	SNP	.	10071.2	0|1	0|1	0|1	0|1	1|1	0|0	0|0	0|0	0|0	0|0	.|.	0|0	0|0	0|0	0|1	0|0	0|1	0|0	0|1	0|1	0|0	0|1	5|4	33|28	16|10	38|31	0|66	45|1	84|3	44|0	23|0	69|0	.|.	23|0	28|1	45|0	31|45	69|0	25|31	59|0	22|27	17|22
JH711484.1	201918	201918	G	A	SNP	.	8034.06	0|1	0|1	0|1	0|1	0|0	0|0	0|0	1|1	0|1	0|0	.|.	0|0	0|0	0|0	0|1	0|0	0|1	0|0	0|1	0|1	0|0	0|1	4|5	27|28	9|13	26|33	62|0	44|0	83|0	3|38	11|10	58|0	.|.	23|0	26|0	40|1	41|27	59|0	30|18	53|0	25|20	20|17
JH711484.1	201925	201925	T	C	SNP	.	7387.27	0|1	0|1	0|1	0|1	0|0	0|0	0|0	1|1	0|1	0|0	.|.	0|0	0|0	0|0	0|1	0|0	0|1	0|0	0|1	0|1	0|0	0|1	4|4	27|27	9|13	25|32	61|0	44|0	81|2	3|38	11|10	59|0	.|.	23|0	26|0	36|1	41|26	59|0	30|17	53|0	25|18	20|17
JH711484.1	201974	201974	A	G	SNP	.	23346.8	1|1	1|1	1|1	1|1	1|1	0|1	0|1	1|1	0|1	0|1	.|.	0|1	0|1	0|1	1|1	0|1	1|1	0|1	1|1	1|1	0|1	1|1	0|8	0|52	0|26	1|62	0|60	26|20	44|43	1|34	12|8	34|33	.|.	13|11	15|10	20|26	0|61	39|31	1|46	25|35	1|47	0|35
JH711484.1	201986	201986	G	A	SNP	.	25251.8	1|1	1|1	1|1	1|1	1|1	0|1	0|1	1|1	0|1	0|1	.|.	0|1	0|1	0|1	1|1	0|1	1|1	0|1	1|1	1|1	0|1	1|1	0|8	0|57	0|27	1|68	1|65	26|20	44|46	1|37	12|9	34|38	.|.	13|13	14|11	19|27	0|62	39|33	0|51	27|37	0|52	1|37
JH711484.1	201989	201989	A	G	SNP	.	27826.8	1|1	1|1	1|1	1|1	1|1	0|1	0|1	1|1	0|1	0|1	.|.	0|1	0|1	0|1	1|1	0|1	1|1	0|1	1|1	1|1	0|1	1|1	0|8	0|56	0|27	0|69	0|66	25|21	44|46	1|38	11|9	34|37	.|.	12|14	15|11	19|28	0|61	39|34	0|51	27|38	0|52	0|38
JH711484.1	201997	201997	-	G	Insertion	.	29109.3	0|1	1|1	1|1	1|1	1|1	0|1	0|1	1|1	0|1	0|1	.|.	0|1	0|1	0|1	1|1	0|1	1|1	0|1	1|1	1|1	0|1	1|1	1|7	0|57	0|27	0|70	0|68	26|20	45|47	1|40	12|9	33|39	.|.	13|13	15|12	19|28	0|65	39|34	0|52	27|39	0|52	0|39
JH711484.1	202042	202042	T	C	SNP	.	29771.8	1|1	1|1	1|1	1|1	1|1	0|1	0|1	1|1	0|1	0|1	.|.	0|1	0|1	0|1	1|1	0|1	1|1	0|1	1|1	1|1	0|1	1|1	0|10	0|58	0|28	0|71	0|68	26|21	44|47	1|41	12|11	34|39	.|.	13|13	15|14	19|28	0|70	39|36	0|54	27|39	0|51	1|39
JH711484.1	202043	202043	C	G	SNP	.	30062.8	1|1	1|1	1|1	1|1	1|1	0|1	0|1	1|1	0|1	0|1	.|.	0|1	0|1	0|1	1|1	0|1	1|1	0|1	1|1	1|1	0|1	1|1	0|10	0|58	0|27	0|70	0|68	26|21	44|47	1|41	12|11	34|39	.|.	13|13	15|14	19|28	0|70	39|36	0|54	27|39	0|52	1|39
JH711484.1	202102	202102	A	G	SNP	.	7278.98	0|1	0|1	0|1	0|1	0|0	0|0	0|0	0|0	0|0	0|0	.|.	0|0	0|0	0|0	0|1	0|0	0|1	0|0	0|1	0|1	0|0	0|1	5|5	27|31	13|15	31|38	69|0	47|0	91|1	42|0	23|0	74|0	.|.	26|0	28|1	46|1	40|30	75|0	32|20	66|0	29|22	22|17
JH711484.1	202154	202154	A	G	SNP	.	3162.31	0|1	0|1	0|1	0|1	1|1	1|1	1|1	0|0	0|1	1|1	.|.	1|1	1|1	1|1	0|1	1|1	0|1	1|1	0|1	0|1	1|1	0|1	4|4	5|6	6|3	15|12	0|21	0|3	0|6	6|0	8|8	0|6	.|.	0|1	0|11	0|3	7|7	0|7	8|12	0|7	8|5	2|4
JH711484.1	208359	208359	T	C	SNP	.	4234.4	0|1	0|1	0|1	0|1	0|0	0|0	0|0	1|1	0|0	0|0	.|.	0|0	0|0	0|0	0|1	0|0	0|1	0|0	0|1	0|1	0|0	0|1	5|8	17|14	4|5	16|13	36|0	19|0	23|0	0|2	5|0	5|0	.|.	6|0	9|0	10|0	12|24	13|0	16|17	7|0	11|11	7|7
JH711484.1	208413	208413	C	G	SNP	.	4817.82	0|1	0|1	0|1	0|1	0|0	0|0	0|0	0|0	0|0	0|0	.|.	0|0	0|0	0|0	0|1	0|0	0|1	0|0	0|1	0|1	0|0	0|1	10|16	35|30	7|10	32|26	73|0	40|0	46|0	4|0	10|0	9|0	.|.	13|0	19|0	22|0	25|48	27|0	34|35	17|0	24|22	15|16
JH711484.1	208422	208422	C	T	SNP	.	4766.82	0|1	0|1	0|1	0|1	0|0	0|0	0|0	0|0	0|0	0|0	.|.	0|0	0|0	0|0	0|1	0|0	0|1	0|0	0|1	0|1	0|0	0|1	10|16	36|30	6|10	32|27	73|0	40|0	46|0	4|0	10|0	10|0	.|.	13|0	19|0	22|0	25|47	27|0	34|35	17|0	25|22	15|14
JH711484.1	208520	208520	C	T	SNP	.	4673.52	0|1	0|1	0|1	0|1	0|0	0|0	0|0	0|0	1|1	0|0	.|.	0|0	0|0	0|0	0|1	0|0	0|1	0|0	0|1	0|1	0|0	0|1	5|8	19|16	3|5	16|15	37|0	21|0	23|0	1|0	0|5	5|0	.|.	6|0	10|0	12|0	13|24	14|0	17|19	10|0	14|11	8|9
JH711484.1	211646	211646	G	A	SNP	.	2566.7	0|0	0|0	0|1	0|0	0|0	1|1	1|1	0|1	0|0	1|1	.|.	1|1	1|1	1|1	0|0	0|1	0|0	1|1	0|0	0|0	1|1	0|0	5|0	13|0	15|2	17|0	37|0	0|14	0|19	18|1	14|0	0|13	.|.	0|2	0|6	0|8	21|0	2|22	19|0	0|14	10|0	8|0
JH711484.1	211673	211673	G	T	SNP	.	3387.24	0|0	0|0	0|1	0|0	0|0	1|1	1|1	1|1	1|1	1|1	.|.	1|1	1|1	1|1	0|0	1|1	0|0	1|1	0|0	0|0	1|1	0|0	5|0	13|0	15|2	16|0	37|0	0|14	0|19	0|19	0|14	0|13	.|.	0|2	0|6	0|8	21|0	0|24	19|0	0|14	10|0	8|0
JH711484.1	211684	211684	G	C	SNP	.	3101.86	0|0	0|0	0|1	0|0	0|0	1|1	1|1	1|1	0|0	1|1	.|.	1|1	1|1	1|1	0|0	1|1	0|0	1|1	0|0	0|0	1|1	0|0	5|0	13|0	15|2	16|0	37|0	0|14	0|19	0|19	14|0	0|13	.|.	0|2	0|6	0|8	21|0	0|24	19|0	0|14	10|0	8|0
JH711484.1	211686	211686	G	A	SNP	.	3103.99	0|0	0|0	0|1	0|0	0|0	1|1	1|1	1|1	0|0	1|1	.|.	1|1	1|1	1|1	0|0	1|1	0|0	1|1	0|0	0|0	1|1	0|0	5|0	13|0	15|2	16|0	37|0	0|14	0|19	0|19	14|0	0|13	.|.	0|2	0|6	0|8	21|0	0|24	19|0	0|14	10|0	8|0
JH711484.1	211706	211706	G	A	SNP	.	3344.09	0|0	0|0	0|1	0|0	0|0	1|1	1|1	1|1	1|1	1|1	.|.	1|1	1|1	1|1	0|0	0|1	0|0	1|1	0|0	0|0	1|1	0|0	5|0	13|0	14|2	15|0	36|0	0|14	0|18	0|19	0|14	0|13	.|.	0|2	0|6	0|8	20|0	2|22	19|0	0|14	10|0	8|0
JH711484.1	211723	211723	G	A	SNP	.	3023.84	0|0	0|0	0|1	0|0	0|0	1|1	1|1	1|1	0|0	1|1	.|.	1|1	1|1	1|1	0|0	1|1	0|0	1|1	0|0	0|0	1|1	0|0	5|0	13|0	13|2	14|0	34|0	0|14	0|18	0|19	14|0	0|12	.|.	0|2	0|6	0|8	20|0	0|22	19|0	0|13	10|0	8|0
JH711484.1	211732	211732	T	C	SNP	.	3352.25	0|0	0|0	0|1	0|0	0|0	1|1	1|1	1|1	1|1	1|1	.|.	1|1	1|1	1|1	0|0	1|1	0|0	1|1	0|1	0|0	1|1	0|0	5|0	13|0	13|2	14|0	32|2	0|14	0|18	0|18	0|14	0|12	.|.	0|2	0|6	0|8	20|0	0|22	19|0	0|13	8|2	8|0
JH711484.1	223351	223351	-	C	Insertion	.	2306.99	1|1	1|1	1|1	1|1	.|.	.|.	1|1	1|1	.|.	1|1	.|.	1|1	.|.	.|.	1|1	1|1	1|1	1|1	1|1	1|1	.|.	1|1	0|3	0|13	0|6	0|13	.|.	.|.	0|1	0|1	.|.	0|1	.|.	0|1	.|.	.|.	0|7	0|1	0|8	0|1	0|5	0|11
JH711484.1	225045	225045	A	G	SNP	.	3137.54	1|1	1|1	1|1	0|1	1|1	0|0	0|1	0|0	0|1	0|0	.|.	0|1	0|0	0|1	1|1	0|0	1|1	0|0	1|1	1|1	0|0	1|1	0|2	0|3	0|7	1|13	0|10	13|0	7|2	50|0	2|8	22|0	.|.	3|1	5|0	5|1	0|10	13|0	0|9	15|0	0|6	0|7
JH711484.1	225056	225056	-	TAAG	Insertion	.	5738.96	1|1	1|1	1|1	1|1	1|1	0|0	0|0	0|0	0|1	0|0	.|.	0|1	0|0	0|1	1|1	0|0	1|1	0|0	1|1	1|1	0|0	1|1	0|2	0|3	0|7	0|14	0|10	13|0	9|0	50|0	2|8	22|0	.|.	3|1	5|0	5|1	0|10	13|0	0|9	15|0	0|6	0|7
JH711484.1	225059	225059	A	G	SNP	.	4648.12	0|0	0|0	0|0	0|0	0|0	1|1	1|1	0|1	0|1	1|1	.|.	0|1	1|1	0|1	0|0	1|1	0|0	1|1	0|0	0|0	1|1	0|0	2|0	3|0	7|0	14|0	10|0	0|13	0|9	28|22	8|2	0|22	.|.	1|3	0|5	1|5	10|0	0|13	9|0	0|15	6|0	7|0
JH711484.1	225079	225079	-	T	Insertion	.	9981.5	1|1	1|1	1|1	1|1	1|1	1|1	1|1	1|1	1|1	1|1	.|.	1|1	1|1	1|1	1|1	1|1	1|1	1|1	1|1	1|1	1|1	1|1	0|2	0|3	0|7	0|13	0|10	0|13	0|9	0|50	0|9	0|22	.|.	0|4	0|5	0|6	0|10	0|13	0|9	0|15	0|6	0|7
JH711484.1	225090	225090	-	CT	Insertion	.	11444.4	1|1	1|1	1|1	1|1	1|1	1|1	1|1	1|1	1|1	1|1	.|.	1|1	1|1	1|1	1|1	1|1	1|1	1|1	1|1	1|1	0|1	1|1	0|2	0|3	0|7	0|14	0|10	0|13	0|9	0|50	0|10	0|22	.|.	0|4	0|5	0|6	0|10	0|13	0|9	0|15	0|6	0|7
JH711484.1	225124	225124	C	T	SNP	.	3615.8	0|0	0|0	0|0	0|0	0|0	1|1	1|1	0|0	0|0	0|1	.|.	0|1	1|1	0|1	0|1	1|1	0|0	1|1	0|0	0|0	1|1	0|0	2|0	3|0	7|0	14|0	10|0	0|13	0|9	49|1	10|0	2|22	.|.	1|3	0|5	1|5	9|1	0|13	9|0	0|15	6|0	7|0
JH711484.1	225292	225292	-	TT	Insertion	.	6974.85	.|.	.|.	.|.	.|.	1|1	1|1	1|1	1|1	.|.	1|1	.|.	1|1	1|1	1|1	.|.	1|1	.|.	1|1	.|.	.|.	1|1	.|.	.|.	.|.	.|.	.|.	0|2	0|12	0|34	0|1	.|.	0|25	.|.	0|11	0|16	0|13	.|.	0|19	.|.	0|26	.|.	.|.
JH711484.1	225315	225315	-	ACAG	Insertion	.	12346.9	.|.	.|.	.|.	.|.	1|1	1|1	1|1	1|1	.|.	1|1	.|.	1|1	1|1	1|1	.|.	1|1	.|.	1|1	.|.	.|.	1|1	.|.	.|.	.|.	.|.	.|.	0|2	0|12	0|35	0|1	.|.	0|26	.|.	0|11	1|17	0|13	.|.	0|20	.|.	0|26	.|.	.|.
JH711484.1	225317	225321	GATCG	-	Deletion	.	12997.9	.|.	.|.	.|.	.|.	1|1	1|1	1|1	1|1	.|.	1|1	.|.	1|1	1|1	1|1	.|.	1|1	.|.	1|1	.|.	.|.	1|1	.|.	.|.	.|.	.|.	.|.	0|2	0|11	0|34	0|1	.|.	0|26	.|.	0|11	0|15	0|11	.|.	0|19	.|.	0|23	.|.	.|.
JH711484.1	225353	225355	CAG	-	Deletion	.	10521.9	.|.	.|.	.|.	.|.	1|1	1|1	1|1	1|1	.|.	1|1	.|.	1|1	1|1	1|1	.|.	1|1	.|.	1|1	.|.	.|.	1|1	.|.	.|.	.|.	.|.	.|.	0|2	0|11	0|34	0|1	.|.	0|26	.|.	0|11	0|15	0|11	.|.	0|19	.|.	0|23	.|.	.|.
JH711484.1	225378	225378	-	AC	Insertion	.	13533.3	1|1	1|1	1|1	1|1	1|1	1|1	1|1	0|1	1|1	1|1	.|.	1|1	1|1	1|1	1|1	1|1	1|1	1|1	1|1	1|1	1|1	1|1	0|2	0|3	0|5	0|13	0|10	0|12	0|36	23|19	0|8	0|27	.|.	0|14	0|19	0|15	0|6	0|24	0|7	0|26	0|4	0|6
JH711484.1	225382	225382	A	G	SNP	.	9832.78	.|.	1|1	0|1	1|1	1|1	1|1	1|1	0|1	1|1	1|1	.|.	1|1	1|1	1|1	1|1	1|1	1|1	1|1	1|1	1|1	1|1	1|1	.|.	0|3	1|4	0|13	0|10	0|12	0|36	22|18	0|8	0|27	.|.	0|14	0|18	0|15	0|6	0|24	0|7	0|26	0|4	0|6
JH711484.1	225398	225398	T	C	SNP	.	7522.55	.|.	0|0	0|0	0|0	0|1	1|1	1|1	0|0	0|1	1|1	.|.	0|1	1|1	1|1	0|0	1|1	0|0	1|1	0|0	0|0	1|1	0|0	.|.	3|0	5|0	13|0	8|2	0|13	0|36	42|1	3|5	0|28	.|.	1|13	0|19	1|14	7|0	0|24	6|0	0|27	4|0	6|0
JH711484.1	225399	225399	A	G	SNP	.	7443.19	0|0	0|0	0|0	0|0	0|1	1|1	1|1	0|0	0|1	1|1	.|.	1|1	1|1	1|1	0|0	1|1	0|0	1|1	0|0	0|0	1|1	0|1	2|0	3|0	5|0	13|0	8|2	0|13	0|36	41|1	3|5	0|28	.|.	1|13	0|19	1|14	7|0	0|24	7|0	0|27	4|0	6|0
JH711484.1	225460	225460	C	T	SNP	.	2268.75	1|1	1|1	1|1	1|1	0|1	0|0	0|0	0|0	0|1	0|0	.|.	0|0	0|0	0|0	1|1	0|0	1|1	0|0	1|1	1|1	0|0	1|1	0|2	0|3	0|5	0|13	2|8	13|0	36|0	43|0	3|5	28|0	.|.	13|1	19|0	14|1	1|6	24|0	0|7	26|1	0|4	0|6
JH711484.1	225471	225471	-	TACT	Insertion	.	12882.1	0|0	0|0	0|0	0|0	0|1	1|1	1|1	0|0	0|1	1|1	.|.	0|1	1|1	0|1	0|0	1|1	0|0	1|1	0|0	0|0	1|1	0|0	2|0	3|0	5|0	13|0	8|2	0|13	0|36	42|1	6|2	0|28	.|.	1|13	0|19	1|14	7|0	0|24	7|0	0|27	4|0	6|0
JH711484.1	225511	225511	C	T	SNP	.	19486	0|1	0|1	0|1	0|1	1|1	0|0	0|0	0|0	0|1	0|0	1|1	0|0	0|0	0|0	0|1	0|0	0|1	0|0	0|1	0|1	0|0	0|1	16|12	42|52	29|34	78|56	1|112	105|2	138|2	185|0	24|12	155|0	0|1	41|0	44|1	63|2	59|57	159|0	78|68	153|0	48|63	45|46
JH711484.1	225526	225526	T	A	SNP	.	19172	0|1	0|1	0|1	0|1	1|1	0|0	0|0	0|0	0|1	0|0	1|1	0|0	0|0	0|0	0|1	0|0	0|1	0|0	0|1	0|1	0|0	0|1	16|12	43|51	30|33	76|57	1|112	103|2	137|2	184|0	32|4	154|0	0|1	41|0	44|1	63|2	59|57	159|0	79|68	153|0	47|63	45|46
JH711484.1	225527	225527	T	G	SNP	.	19084.2	0|1	0|1	0|1	0|1	1|1	0|0	0|0	0|0	0|0	0|0	.|.	0|0	0|0	0|0	0|1	0|0	0|1	0|0	0|1	0|1	0|0	0|1	16|12	42|52	30|33	77|57	1|112	105|2	138|2	181|2	34|2	153|1	.|.	41|0	44|1	63|2	59|56	158|0	79|68	152|0	48|63	45|46
JH711484.1	225536	225536	C	G	SNP	.	15305.8	0|1	0|1	0|1	0|1	0|0	0|0	0|0	0|0	0|1	0|0	0|0	0|0	0|0	0|0	0|1	0|0	0|1	0|0	0|1	0|1	0|0	0|1	13|15	53|41	33|30	57|77	113|0	106|1	140|0	185|0	32|4	155|0	1|0	40|1	44|1	65|0	57|59	159|0	68|79	153|0	62|48	46|45
JH711484.1	225553	225560	TACATAAG	-	Deletion	.	105329	1|1	1|1	1|1	1|1	1|1	1|1	1|1	1|1	1|1	1|1	1|1	1|1	1|1	1|1	1|1	1|1	1|1	1|1	1|1	1|1	1|1	1|1	0|12	0|52	0|27	0|54	0|107	0|53	0|52	0|1	0|20	0|81	0|1	0|25	0|21	0|24	1|54	0|56	0|65	0|71	0|60	0|43
JH711484.1	225709	225709	-	TACAG	Insertion	.	36761	0|1	0|1	0|1	0|1	1|1	0|0	0|0	0|0	0|1	0|0	1|1	0|0	0|0	0|0	0|1	0|0	0|1	0|0	0|1	0|1	0|0	0|1	15|10	38|47	28|28	71|55	1|105	95|2	131|2	179|0	33|2	143|0	0|1	39|0	42|1	59|2	58|55	140|0	73|62	139|0	46|59	40|41
JH711484.1	225727	225727	-	GTAC	Insertion	.	60975.8	0|0	0|0	0|0	0|0	0|0	1|1	1|1	0|0	0|1	1|1	0|0	1|1	0|1	1|1	0|0	1|1	0|0	1|1	0|0	0|0	1|1	0|0	26|1	86|1	58|0	129|0	110|1	3|96	2|131	181|2	24|11	0|144	1|0	1|38	2|41	2|59	114|0	0|140	142|0	0|140	108|0	84|0
JH711484.1	225773	225773	G	A	SNP	.	46050.5	1|1	1|1	1|1	1|1	1|1	0|0	0|0	0|1	1|1	0|0	1|1	0|0	0|0	0|0	1|1	0|0	1|1	0|0	1|1	1|1	0|0	1|1	1|27	2|91	0|64	0|134	1|113	104|3	138|2	81|104	0|25	155|0	0|1	41|1	43|2	63|2	0|118	155|0	0|152	150|0	0|112	0|91
JH711484.1	225784	225784	G	A	SNP	.	37497.5	0|0	0|0	0|0	0|0	0|0	1|1	1|1	0|1	0|0	1|1	0|0	1|1	1|1	1|1	0|0	1|1	0|0	1|1	0|0	0|0	1|1	0|0	27|1	93|1	64|0	134|0	113|1	3|104	2|138	104|81	25|0	1|153	1|0	1|41	2|43	2|63	118|0	0|156	152|0	2|147	114|0	91|0
JH711484.1	229529	229531	CGC	-	Deletion	.	28455.3	1|1	1|1	1|1	1|1	1|1	1|1	1|1	1|1	1|1	1|1	.|.	1|1	1|1	1|1	1|1	1|1	1|1	1|1	1|1	1|1	1|1	1|1	0|10	0|30	0|9	0|24	0|23	0|28	0|30	0|46	0|7	0|15	.|.	0|8	0|38	0|16	0|36	0|20	0|32	0|34	0|22	0|16
JH711484.1	231659	231659	C	G	SNP	.	6144.75	1|1	1|1	1|1	1|1	1|1	0|1	0|1	0|0	0|1	0|1	.|.	0|0	0|1	0|1	1|1	0|1	1|1	0|1	1|1	1|1	0|1	1|1	0|3	0|21	0|10	0|9	0|12	13|7	21|9	35|1	14|3	18|8	.|.	6|0	20|2	6|2	0|15	16|5	0|13	11|3	0|13	0|4
JH711484.1	253196	253196	C	T	SNP	.	4528.25	0|1	0|1	0|1	0|1	0|0	0|0	0|0	0|0	1|1	0|0	0|0	0|0	0|0	0|0	0|1	0|0	0|1	0|0	0|1	0|1	0|0	0|1	7|4	16|6	8|8	29|18	47|0	17|0	21|0	59|0	0|7	41|0	1|0	13|0	7|0	15|0	25|10	24|0	36|26	43|0	30|19	28|15
JH711484.1	253214	253214	T	G	SNP	.	3543.15	0|0	0|0	0|0	0|0	0|0	0|1	0|1	0|0	0|0	0|1	0|0	0|1	0|1	0|1	0|0	0|1	0|0	0|1	0|0	0|0	0|1	0|0	11|0	22|0	16|0	47|0	47|0	9|8	13|8	59|0	7|0	20|21	1|0	7|6	1|6	7|8	35|0	9|15	63|0	22|21	49|0	43|0
JH711484.1	253219	253220	TA	-	Deletion	.	31330.5	1|1	1|1	1|1	1|1	1|1	1|1	1|1	1|1	1|1	1|1	1|1	1|1	1|1	1|1	1|1	1|1	1|1	1|1	1|1	1|1	1|1	1|1	0|11	0|22	0|16	0|47	0|46	0|17	0|21	0|59	0|7	0|41	0|1	0|13	0|7	0|15	0|35	0|24	0|63	0|43	0|49	0|43
JH711484.1	253245	253245	-	G	Insertion	.	11080.6	0|1	0|1	0|1	0|1	0|0	1|1	1|1	1|1	1|1	1|1	0|0	1|1	1|1	1|1	0|1	1|1	0|1	1|1	0|1	0|1	1|1	0|1	5|5	15|5	8|7	26|19	41|3	0|17	1|20	1|58	0|7	0|40	1|0	0|12	0|7	1|14	24|10	0|24	37|25	0|42	26|20	26|16
JH711484.1	253286	253286	C	G	SNP	.	6743.62	1|1	1|1	1|1	1|1	0|1	1|1	1|1	1|1	1|1	1|1	.|.	0|1	1|1	1|1	1|1	1|1	1|1	1|1	1|1	0|1	1|1	1|1	1|2	1|3	1|3	1|16	2|11	1|8	1|11	4|48	2|4	1|23	.|.	1|2	1|5	0|11	3|13	2|17	4|17	3|20	4|16	5|16
JH711484.1	253304	253304	C	A	SNP	.	850.71	1|1	0|0	0|1	0|1	0|0	0|1	0|1	0|0	1|1	0|1	0|0	0|0	0|0	0|0	0|0	0|1	0|1	0|1	0|1	0|1	0|1	0|1	1|1	3|0	2|2	9|7	8|0	8|2	7|2	49|0	1|5	18|3	1|0	2|0	6|0	8|1	9|5	12|5	13|3	17|5	7|11	12|5
JH711484.1	253599	253599	-	CTCGAG	Insertion	.	13966.1	0|1	0|1	0|1	0|1	0|0	0|1	0|0	0|0	0|0	0|0	0|0	0|0	0|0	0|1	0|1	0|0	0|1	0|0	0|1	0|1	0|0	0|1	9|4	15|8	11|10	29|27	52|0	21|1	23|0	55|0	6|0	45|0	1|0	9|0	7|0	17|1	24|18	25|0	42|38	48|0	29|22	32|18
JH711484.1	253607	253607	C	T	SNP	.	5482.45	0|1	0|1	0|1	0|1	0|0	0|0	0|0	0|0	0|0	0|0	0|0	0|0	0|0	0|0	0|1	0|0	0|1	0|0	0|1	0|1	0|0	0|1	9|4	15|8	11|10	29|27	52|0	21|1	22|0	54|0	5|0	45|0	1|0	9|0	6|1	17|1	24|18	25|0	43|37	48|0	29|22	32|18
JH711484.1	253612	253612	-	TGA	Insertion	.	16495.5	0|1	0|1	0|1	0|1	1|1	0|0	0|0	0|0	0|0	0|0	1|1	0|0	0|0	0|1	0|1	0|0	0|1	0|0	0|1	0|1	0|0	0|1	4|9	8|15	10|11	27|29	0|52	22|0	23|0	55|0	6|0	45|0	0|1	9|0	7|0	17|1	18|24	25|0	38|42	48|0	22|29	18|32
JH711484.1	253629	253629	-	ATCGAT	Insertion	.	20391.8	0|0	0|0	0|0	0|0	0|0	0|1	1|1	0|1	1|1	1|1	0|0	1|1	1|1	0|1	0|0	1|1	0|0	1|1	0|0	0|0	1|1	0|0	13|0	23|0	21|0	56|0	52|0	1|21	0|23	31|24	0|6	0|45	1|0	0|9	0|7	2|16	42|0	0|25	80|0	0|48	51|0	50|0
JH711484.1	253639	253639	G	A	SNP	.	8799.18	0|0	0|0	0|0	0|0	0|0	1|1	1|1	0|1	1|1	1|1	0|0	1|1	1|1	0|1	0|0	1|1	0|0	1|1	0|0	0|0	1|1	0|0	13|0	23|0	21|0	55|0	52|0	1|21	0|22	31|23	0|6	0|42	1|0	0|7	0|7	2|14	42|0	0|24	80|0	0|47	50|0	50|0
JH711484.1	253677	253679	TAA	-	Deletion	.	10135.8	0|0	0|0	0|0	0|0	0|0	0|1	0|1	0|1	0|0	0|1	0|0	0|1	0|1	0|1	0|0	0|1	0|0	0|1	0|0	0|0	0|1	0|0	9|0	39|0	15|0	58|0	44|0	16|12	13|23	35|22	9|0	19|28	1|0	10|10	11|7	11|11	55|0	14|17	48|0	10|33	49|0	19|0
JH711484.1	253689	253689	G	A	SNP	.	6340.81	0|0	0|0	0|0	0|0	0|0	0|1	0|1	0|1	0|0	0|1	0|0	0|1	0|1	0|1	0|0	0|1	0|0	0|1	0|0	0|0	0|1	0|0	9|0	37|1	15|0	58|0	44|0	16|12	14|22	35|23	9|0	19|28	1|0	10|10	11|7	11|11	55|0	14|17	48|0	10|33	49|0	19|0
JH711484.1	253697	253697	C	T	SNP	.	6035.81	0|0	0|0	0|0	0|0	0|0	0|1	0|1	0|1	0|0	0|1	0|0	0|1	0|1	0|1	0|0	0|1	0|0	0|1	0|0	0|0	0|1	0|0	9|0	39|0	15|0	58|0	44|0	16|12	13|23	35|23	9|0	20|27	1|0	10|10	11|7	11|11	55|0	14|17	48|0	10|32	49|0	19|0
JH711484.1	253739	253739	G	A	SNP	.	10636.7	0|1	0|1	0|1	0|1	0|0	0|1	0|1	0|1	0|0	0|1	0|0	0|1	0|1	0|1	0|1	0|1	0|1	0|1	0|1	0|1	0|1	0|1	5|4	17|22	4|10	29|28	44|0	13|25	23|23	23|35	9|0	28|35	1|0	10|19	10|15	11|19	24|31	17|22	25|23	33|17	24|25	11|8
JH711484.1	253796	253796	G	A	SNP	.	15243.9	0|1	0|1	0|1	0|1	0|0	1|1	1|1	0|1	0|1	1|1	0|0	1|1	0|1	1|1	0|1	1|1	0|1	1|1	0|1	0|1	1|1	0|1	5|4	16|21	4|10	30|27	43|1	1|37	1|47	22|35	2|7	0|62	1|0	0|28	3|22	0|26	23|31	1|39	24|23	0|49	23|24	11|8
JH711484.1	253800	253800	C	-	Deletion	.	7750.07	0|0	0|0	0|0	0|0	0|0	0|1	0|1	0|0	0|0	0|1	0|0	0|1	0|1	0|1	0|0	0|1	0|0	0|1	0|0	0|0	0|1	0|0	9|0	38|0	14|0	57|0	43|0	14|24	22|25	57|0	9|0	28|35	1|0	9|19	11|14	10|18	54|0	17|24	47|0	33|17	47|0	19|0
JH711484.1	253829	253829	T	G	SNP	.	14220.6	1|1	1|1	1|1	1|1	1|1	0|1	0|0	1|1	1|1	0|0	1|1	0|0	0|1	0|0	1|1	0|0	1|1	0|0	1|1	1|1	0|0	1|1	0|6	0|30	0|10	0|46	0|38	12|2	12|0	0|37	0|10	16|0	0|1	9|0	7|4	9|0	0|47	12|0	0|36	7|0	0|39	0|17
JH711484.1	253839	253839	G	A	SNP	.	13640.8	1|1	1|1	1|1	1|1	1|1	0|1	0|0	1|1	0|1	0|0	1|1	0|0	0|1	0|0	1|1	0|0	1|1	0|0	1|1	1|1	0|0	1|1	0|6	0|30	0|10	0|47	0|38	12|2	12|0	0|37	8|2	16|0	0|1	9|0	7|4	9|0	0|47	11|1	0|36	7|0	0|39	0|17
JH711484.1	253840	253840	G	A	SNP	.	5315.77	0|1	0|1	0|1	0|1	1|1	0|1	0|0	0|0	0|1	0|0	1|1	0|0	0|1	0|0	0|1	0|0	0|1	0|0	0|1	0|1	0|0	0|1	2|4	19|11	7|3	26|21	0|38	13|1	12|0	37|0	8|2	17|0	0|1	9|0	8|3	9|0	32|16	12|0	16|20	7|0	22|17	8|9
JH711484.1	253850	253850	A	G	SNP	.	4341.15	0|0	0|0	0|0	0|0	0|0	0|1	0|1	0|0	0|0	0|1	0|0	0|1	0|1	0|1	0|0	0|1	0|0	0|1	0|0	0|0	0|1	0|0	6|0	30|0	10|0	46|1	39|0	14|10	12|19	38|1	10|0	16|25	1|0	9|10	11|7	9|8	47|1	12|15	36|0	7|24	40|0	17|0
JH711484.1	253855	253855	G	T	SNP	.	3233.06	0|0	0|0	0|0	0|0	0|0	0|1	0|1	0|0	0|1	0|1	0|0	0|1	0|1	0|1	0|0	0|1	0|0	0|1	0|0	0|0	0|1	0|0	6|0	29|0	10|0	48|0	39|0	13|12	20|12	40|0	2|8	26|16	1|0	10|9	11|7	8|9	49|1	16|12	36|0	25|7	40|0	17|0
JH711484.1	253865	253865	T	C	SNP	.	19522.2	1|1	1|1	1|1	1|1	1|1	0|1	0|1	1|1	1|1	0|1	1|1	0|1	0|1	0|1	1|1	0|1	1|1	0|1	1|1	1|1	0|1	1|1	0|7	0|30	0|10	0|48	0|39	12|13	12|21	0|40	0|10	16|27	0|1	9|10	7|11	9|8	0|48	12|16	0|37	8|26	0|40	0|17
JH711484.1	253868	253875	TTTACTTT	-	Deletion	.	33458.4	1|1	1|1	1|1	1|1	1|1	0|1	0|0	1|1	0|1	0|0	1|1	0|0	0|1	0|0	1|1	0|0	1|1	0|0	1|1	1|1	0|0	1|1	0|7	0|30	0|10	0|48	0|39	11|2	21|0	1|39	8|2	27|0	0|1	10|0	7|4	8|0	0|50	16|0	0|37	27|0	0|41	0|17
JH711484.1	253881	253889	TTTTTTACT	-	Deletion	.	31813.8	1|1	1|1	1|1	1|1	1|1	0|1	0|0	0|1	0|1	0|0	1|1	0|0	0|1	0|0	1|1	0|0	1|1	0|0	1|1	1|1	0|0	1|1	0|7	0|31	0|11	1|49	0|39	11|2	21|0	6|39	8|2	27|1	0|1	9|0	7|4	8|0	1|51	16|0	0|40	29|1	2|44	0|17
JH711484.1	253881	253881	-	TTTTAC	Insertion	.	12049.4	0|0	0|0	0|0	0|0	0|0	0|1	1|1	0|0	0|0	1|1	0|0	1|1	0|1	1|1	0|0	1|1	0|0	1|1	0|0	0|0	1|1	0|0	7|0	31|0	10|0	49|0	39|0	2|11	0|23	44|1	10|0	0|28	1|0	0|10	4|7	0|8	52|0	0|16	39|0	0|30	42|1	17|0
JH711484.1	253889	253889	T	-	Deletion	.	9383.39	1|1	1|1	1|1	1|1	1|1	1|1	1|1	0|1	0|0	1|1	1|1	1|1	1|1	1|1	1|1	1|1	1|1	1|1	0|1	1|1	1|1	1|1	0|7	2|31	0|11	2|48	1|39	0|14	0|22	5|40	8|2	1|27	0|1	0|10	0|11	0|8	1|51	0|17	1|40	0|31	5|42	0|17
JH711484.1	253934	253934	A	T	SNP	.	5785.23	0|1	0|1	0|1	0|1	0|0	0|0	0|0	0|0	0|0	0|0	0|0	0|0	0|1	0|0	0|1	0|0	0|1	0|0	0|1	0|1	0|0	0|1	4|4	14|20	4|9	24|27	40|0	13|1	23|0	52|1	10|0	29|0	1|0	10|0	9|1	10|0	22|33	17|0	22|20	35|0	23|25	10|8
JH711484.1	264208	264208	G	T	SNP	.	7182.71	1|1	0|1	1|1	1|1	0|0	0|1	1|1	1|1	0|1	1|1	.|.	1|1	1|1	1|1	0|1	1|1	1|1	1|1	0|1	1|1	1|1	1|1	0|12	2|21	1|5	0|19	2|0	1|5	0|16	2|31	7|8	0|21	.|.	0|9	2|19	0|14	1|21	0|13	0|16	1|22	2|19	0|15
JH711484.1	264227	264227	T	C	SNP	.	3520.81	0|1	0|0	0|0	0|0	0|0	1|1	1|1	0|0	0|1	1|1	.|.	1|1	1|1	1|1	0|0	1|1	0|0	1|1	0|0	0|0	1|1	0|0	10|2	23|0	6|0	19|0	2|0	0|6	0|16	32|1	8|6	0|22	.|.	0|9	0|22	0|14	22|0	0|13	16|0	0|25	25|0	16|0
JH711484.1	264234	264234	T	C	SNP	.	3418.62	0|1	0|0	0|0	0|0	0|0	1|1	1|1	0|0	0|1	1|1	.|.	1|1	1|1	1|1	0|1	1|1	0|0	1|1	0|0	0|0	1|1	0|0	10|2	23|0	6|0	19|0	2|0	0|6	0|16	32|1	8|6	0|22	.|.	0|9	0|21	0|14	20|2	0|13	16|0	0|25	25|0	16|0
JH711484.1	264240	264240	A	G	SNP	.	3597.14	0|1	0|0	0|0	0|0	0|0	1|1	1|1	0|0	0|1	1|1	.|.	1|1	1|1	1|1	0|0	1|1	0|0	1|1	0|0	0|0	1|1	0|0	10|2	23|0	6|0	19|0	2|0	0|6	0|16	31|1	8|6	0|23	.|.	0|9	0|22	0|14	22|0	0|13	16|0	0|25	24|0	16|0
JH711484.1	264253	264253	C	T	SNP	.	93.39	0|0	0|0	0|0	0|0	0|0	0|1	0|0	0|0	0|1	0|0	.|.	0|0	0|0	0|0	0|0	0|0	0|0	0|0	0|0	0|0	0|0	0|0	12|0	23|0	6|0	19|0	2|0	5|1	16|0	31|1	8|6	23|0	.|.	9|0	20|0	14|0	22|0	13|0	16|0	24|0	24|0	16|0
JH711484.1	264289	264290	GT	-	Deletion	.	11867.3	1|1	1|1	1|1	1|1	.|.	1|1	1|1	1|1	1|1	1|1	.|.	1|1	1|1	1|1	1|1	1|1	1|1	1|1	1|1	1|1	1|1	1|1	0|12	0|18	0|6	0|19	.	0|5	0|16	0|29	0|14	0|23	.|.	0|9	0|21	0|14	0|19	0|13	0|15	0|24	0|22	0|16
JH711484.1	264290	264291	TT	-	Deletion	.	11911.3	1|1	1|1	1|1	1|1	.|.	1|1	1|1	1|1	1|1	1|1	.|.	1|1	1|1	1|1	1|1	1|1	1|1	1|1	1|1	1|1	1|1	1|1	0|12	0|18	0|6	0|19	.|.	0|5	0|16	0|29	0|14	0|23	.|.	0|9	0|21	0|14	0|19	0|13	0|15	0|24	0|22	0|16
JH711484.1	264302	264302	T	C	SNP	.	4238.58	0|1	0|1	1|1	1|1	0|0	0|0	0|0	1|1	0|1	0|0	.|.	0|0	0|0	0|0	1|1	0|0	1|1	0|0	0|1	0|1	0|0	0|1	2|10	2|18	0|6	0|19	1|0	5|0	16|0	0|29	6|8	23|0	.|.	9|0	21|0	14|0	0|19	13|0	0|15	24|0	3|22	1|16
JH711484.1	264317	264317	G	A	SNP	.	7338.02	1|1	0|1	1|1	1|1	0|0	1|1	1|1	1|1	1|1	1|1	.|.	1|1	1|1	1|1	1|1	1|1	1|1	1|1	0|1	0|1	1|1	0|1	0|6	2|11	0|3	0|11	1|0	0|3	0|9	0|19	0|8	0|13	.|.	0|5	0|11	0|8	0|11	0|8	0|9	0|14	3|13	1|9
JH711484.1	264371	264371	A	G	SNP	.	6547.33	0|0	0|0	0|0	0|0	0|0	1|1	1|1	0|0	0|0	1|1	.|.	1|1	0|1	1|1	0|0	1|1	0|0	1|1	0|0	0|0	1|1	0|0	4|0	24|0	10|0	28|0	1|0	0|13	0|27	29|0	16|0	1|36	.|.	0|10	1|7	0|8	8|0	1|21	20|0	0|25	15|0	15|1
JH711484.1	264404	264404	T	C	SNP	.	7120.97	0|0	0|0	0|0	0|0	0|0	0|1	1|1	0|0	0|1	1|1	.|.	1|1	0|1	1|1	0|0	1|1	0|0	1|1	0|0	0|0	1|1	0|0	4|0	23|0	10|0	28|0	1|0	1|13	0|27	29|1	11|10	0|37	.|.	0|10	1|8	0|8	8|0	1|21	20|0	0|26	15|0	14|1
JH711484.1	264419	264419	C	T	SNP	.	6863.82	1|1	1|1	1|1	1|1	1|1	0|0	0|0	1|1	0|1	0|0	.|.	0|0	0|1	0|0	1|1	0|0	1|1	0|0	1|1	1|1	0|0	1|1	0|4	0|23	0|10	0|28	0|1	14|0	27|0	1|29	10|11	36|1	.|.	10|0	8|1	8|0	0|8	21|1	0|20	26|0	0|15	1|14
JH711484.1	264438	264438	T	G	SNP	.	6409.54	1|1	1|1	1|1	1|1	.|.	0|0	0|0	1|1	0|1	0|0	.|.	0|0	0|1	0|0	1|1	0|0	1|1	0|0	1|1	1|1	0|0	1|1	0|4	0|22	0|10	0|28	.|.	14|0	27|0	1|29	10|11	37|0	.|.	10|0	8|1	8|0	0|8	21|1	0|20	26|0	0|14	1|14
JH711484.1	264440	264440	C	T	SNP	.	6626.36	1|1	1|1	1|1	1|1	.|.	0|0	0|0	1|1	0|1	0|0	.|.	0|0	0|1	0|0	1|1	0|0	1|1	0|0	1|1	1|1	0|0	1|1	0|4	0|22	0|10	0|28	.|.	14|0	27|0	1|29	10|11	37|0	.|.	10|0	8|1	8|0	0|8	20|1	0|20	26|0	0|14	1|14
JH711484.1	264442	264442	-	A	Insertion	.	7548.22	0|0	0|0	0|0	0|0	.|.	1|1	1|1	0|0	0|1	1|1	.|.	1|1	0|1	1|1	0|0	1|1	0|0	1|1	0|0	0|0	1|1	0|0	4|0	22|0	10|0	28|0	.|.	0|14	0|27	29|1	11|10	1|36	.|.	0|10	1|8	0|8	8|0	1|20	20|0	0|26	14|0	14|1
JH711484.1	264512	264512	C	G	SNP	.	6314.85	1|1	1|1	1|1	1|1	.|.	0|1	0|0	1|1	1|1	0|0	.|.	0|0	0|1	0|0	1|1	0|0	1|1	0|0	1|1	1|1	0|0	1|1	0|2	0|24	0|9	0|22	.|.	12|1	22|0	0|27	0|16	32|0	.|.	10|0	9|1	8|0	0|6	21|1	0|16	24|1	0|14	1|15
JH711484.1	264514	264514	C	T	SNP	.	6451.81	1|1	1|1	0|1	1|1	1|1	0|1	0|0	1|1	1|1	0|0	.|.	0|0	0|1	0|0	1|1	0|0	1|1	0|0	1|1	1|1	0|0	1|1	0|2	0|24	1|8	0|22	0|1	12|1	22|0	0|27	0|16	32|0	.|.	10|0	9|1	8|0	0|6	21|1	0|16	24|1	0|14	1|14
JH711484.1	264530	264530	C	T	SNP	.	6453.26	1|1	1|1	1|1	1|1	1|1	0|0	0|0	1|1	1|1	0|0	.|.	0|0	0|1	0|0	1|1	0|0	1|1	0|0	1|1	1|1	0|0	1|1	0|3	0|25	0|9	1|22	0|1	12|0	25|0	0|27	0|11	31|0	.|.	10|0	9|1	9|0	0|6	21|1	0|17	24|0	0|16	1|15
JH711484.1	264535	264535	C	T	SNP	.	6402.92	1|1	1|1	1|1	1|1	1|1	0|0	0|0	1|1	1|1	0|0	.|.	0|0	0|0	0|0	1|1	0|0	1|1	0|0	1|1	1|1	0|0	0|1	0|3	0|25	0|9	0|23	0|1	12|0	26|0	0|28	0|11	33|0	.|.	10|0	9|0	9|0	0|6	21|1	0|18	24|0	0|16	1|15
JH711484.1	264608	264608	C	G	SNP	.	7156.71	1|1	1|1	1|1	1|1	1|1	0|0	0|0	1|1	1|1	0|0	.|.	0|0	0|1	0|0	1|1	0|0	1|1	0|0	1|1	1|1	0|0	1|1	0|4	0|25	0|9	0|24	0|1	14|0	26|0	0|29	0|11	34|1	.|.	10|0	9|1	9|0	0|7	21|1	0|18	25|0	0|17	1|15
JH711484.1	266787	266789	CCA	-	Deletion	.	8855.76	1|1	1|1	1|1	1|1	.|.	.|.	.|.	.|.	.|.	1|1	.|.	.|.	.|.	.|.	1|1	.|.	1|1	.|.	1|1	1|1	.|.	1|1	0|11	0|5	0|8	0|14	.|.	.|.	.|.	.|.	.|.	0|1	.|.	.|.	.|.	.|.	0|18	.|.	0|22	.|.	0|25	0|16
JH711484.1	271184	271184	G	A	SNP	.	860.49	0|1	0|1	1|1	0|1	.|.	0|0	0|0	0|0	0|0	0|0	0|0	0|0	0|0	0|0	0|1	0|0	0|1	0|0	0|1	0|1	0|0	0|1	2|2	11|8	0|2	4|12	.|.	16|0	22|0	8|0	4|0	24|0	1|0	7|0	14|0	14|0	23|4	16|0	9|4	16|0	10|8	6|3
JH711484.1	272412	272412	C	T	SNP	.	5056.8	0|1	0|1	0|1	0|1	0|0	0|0	0|0	0|0	0|0	0|0	1|1	0|0	0|0	0|0	0|1	0|0	0|1	0|0	0|1	0|1	0|0	0|1	10|3	37|42	12|15	37|29	58|0	56|0	65|0	66|0	29|0	45|0	0|2	15|0	44|0	17|0	26|34	48|0	25|35	80|0	27|43	26|16
JH711484.1	272417	272417	G	A	SNP	.	5181.8	0|1	0|1	0|1	0|1	0|0	0|0	0|0	0|0	0|0	0|0	1|1	0|0	0|0	0|0	0|1	0|0	0|1	0|0	0|1	0|1	0|0	0|1	10|3	36|42	12|15	37|29	59|0	56|0	65|0	66|0	29|0	45|0	0|2	15|0	44|0	18|0	26|34	48|0	25|35	80|0	27|44	26|16
JH711484.1	272434	272434	C	T	SNP	.	4100.13	0|0	0|0	0|0	0|0	0|0	0|1	0|1	0|0	0|0	0|1	0|0	0|1	0|1	0|1	0|0	0|1	0|0	0|1	0|0	0|0	0|1	0|0	13|0	79|0	28|0	66|0	60|0	28|28	33|31	65|1	29|0	25|20	2|0	6|9	22|22	10|9	60|0	23|26	60|0	42|38	71|0	42|0
JH711484.1	274546	274546	-	AAG	Insertion	.	1075.39	.|.	.|.	.|.	.|.	.|.	0|0	0|0	0|1	0|0	0|0	.|.	0|0	0|0	0|0	.|.	0|0	0|0	0|0	.|.	.|.	0|0	.|.	.|.	.|.	.|.	.|.	.|.	14|0	5|0	22|19	6|0	17|0	.|.	6|0	17|0	5|0	.|.	18|0	1|0	27|0	.|.	.|.
JH711484.1	274574	274582	CCTATATAT	-	Deletion	.	2125.32	.|.	0|0	.|.	0|0	.|.	0|0	0|0	0|1	0|0	0|0	.|.	0|0	0|0	0|0	.|.	0|0	0|0	0|0	.|.	.|.	0|0	.|.	.|.	1|0	.|.	1|0	.|.	14|0	5|0	22|19	6|0	17|0	.|.	6|0	17|0	5|0	.|.	18|0	2|0	26|0	.|.	.|.
JH711484.1	274576	274577	TA	-	Deletion	.	4794.87	.|.	0|0	.|.	1|1	.|.	0|1	0|1	1|1	0|0	0|1	.|.	1|1	0|1	0|1	.|.	0|1	0|1	0|1	.|.	.|.	0|1	.|.	.|.	1|0	.|.	0|1	.|.	6|8	1|4	0|41	6|0	6|11	.|.	0|6	7|10	3|2	.|.	7|11	1|1	13|13	.|.	.|.
JH711484.1	275517	275517	C	T	SNP	.	3753.09	0|1	0|1	0|1	0|1	1|1	0|1	0|1	0|0	0|0	0|1	.|.	0|1	0|1	0|1	0|1	0|1	0|1	0|1	0|1	0|1	0|1	0|1	2|6	11|5	5|2	21|5	1|17	10|4	14|7	43|0	15|0	20|8	.|.	5|2	10|4	7|6	13|13	14|8	16|5	20|9	14|5	3|6
JH711484.1	275548	275548	A	-	Deletion	.	4328.06	0|0	0|0	0|0	0|0	0|0	0|1	0|1	0|0	0|0	0|1	0|0	0|1	0|1	0|1	0|0	0|1	0|0	0|1	0|0	0|0	0|1	0|0	13|0	23|0	10|0	32|0	35|0	4|10	9|14	42|0	15|0	11|20	1|0	2|5	5|10	6|7	30|0	23|14	26|0	18|19	23|0	15|0
JH711484.1	275667	275667	C	T	SNP	.	1844.76	0|0	0|0	0|0	0|0	0|0	0|1	0|1	0|0	0|0	0|1	.|.	0|1	0|1	0|1	0|0	0|1	0|0	0|1	0|0	0|0	0|1	0|0	10|0	36|0	12|0	31|0	40|0	14|12	32|10	52|0	12|0	26|21	.|.	8|7	16|8	7|1	45|0	14|12	36|0	28|11	27|0	31|2
JH711484.1	275668	275668	A	G	SNP	.	2946.09	0|1	0|1	0|1	0|1	0|0	0|0	0|0	0|0	0|0	0|0	.|.	0|0	0|0	0|0	0|1	0|0	0|1	0|0	0|1	0|1	0|0	0|1	2|8	18|18	8|4	17|14	40|0	26|0	42|0	52|0	12|0	47|0	.|.	15|0	24|0	8|0	21|25	26|1	10|26	39|0	14|13	19|14
JH711484.1	275691	275699	GTTTATTTC	-	Deletion	.	3019.01	0|0	0|0	0|0	0|0	0|0	0|0	0|0	0|1	0|1	0|0	.|.	0|0	0|0	0|0	0|0	0|0	0|0	0|0	0|0	0|0	0|0	0|0	10|0	36|0	12|0	31|0	40|0	26|0	42|0	32|17	2|10	47|0	.|.	15|0	24|0	8|0	46|0	27|0	36|0	39|0	27|0	33|0
JH711484.1	275718	275718	C	T	SNP	.	5540.07	0|0	0|0	0|0	0|0	0|0	1|1	1|1	0|0	0|0	1|1	.|.	1|1	0|1	1|1	0|0	1|1	0|0	1|1	0|0	0|0	1|1	0|0	10|0	36|0	12|0	31|0	39|0	0|25	2|40	49|0	12|0	0|46	.|.	0|14	2|21	0|7	45|0	0|24	36|0	0|37	27|0	31|2
JH711484.1	283096	283096	A	G	SNP	.	23218.5	0|1	0|0	0|0	0|0	0|0	1|1	1|1	1|1	0|1	1|1	0|0	1|1	1|1	1|1	0|0	1|1	0|0	1|1	0|0	0|0	1|1	0|0	22|2	62|2	22|1	78|1	68|1	2|47	0|85	0|48	3|21	0|80	1|0	0|17	0|38	0|41	89|0	0|71	80|0	0|67	70|0	54|0
JH711484.1	283122	283122	T	A	SNP	.	35673.3	0|1	1|1	1|1	1|1	1|1	0|1	0|1	0|0	0|1	0|1	1|1	0|1	0|1	0|1	1|1	0|1	1|1	0|1	1|1	1|1	0|1	1|1	2|22	2|62	0|23	0|79	0|68	24|25	35|50	47|1	7|17	38|42	0|1	10|7	16|22	19|22	0|89	36|35	0|80	31|36	0|70	0|54
JH711484.1	283174	283180	TAGGCCC	-	Deletion	.	112885	1|1	1|1	1|1	1|1	1|1	1|1	1|1	1|1	1|1	1|1	.|.	1|1	1|1	1|1	1|1	1|1	1|1	1|1	1|1	1|1	1|1	1|1	0|20	0|53	0|21	0|69	0|62	0|45	0|77	0|81	0|20	0|76	.|.	0|13	0|38	0|39	0|80	0|62	0|76	0|60	0|66	0|50
JH711484.1	283211	283211	C	T	SNP	.	6101.03	0|0	0|0	0|0	0|0	0|0	0|1	0|1	0|0	0|0	0|1	.|.	0|1	0|1	0|1	0|0	0|1	0|0	0|1	0|0	0|0	0|1	0|0	18|1	52|1	18|0	67|0	59|0	23|21	47|30	79|0	19|0	41|32	.|.	4|8	22|16	22|17	79|0	31|29	74|0	32|29	63|0	48|0
JH711484.1	283288	283288	G	A	SNP	.	24929.1	0|1	0|1	0|1	0|1	1|1	1|1	1|1	0|0	0|1	1|1	1|1	1|1	1|1	1|1	0|1	1|1	0|1	1|1	0|1	0|1	1|1	0|1	11|12	34|32	12|9	55|26	0|70	2|43	1|84	88|0	13|8	1|78	0|2	0|18	0|34	0|40	42|40	1|70	38|42	0|67	37|37	32|23
JH711484.1	283306	283306	A	G	SNP	.	32374.4	0|1	0|1	0|1	0|1	1|1	1|1	1|1	0|1	0|1	1|1	1|1	1|1	1|1	1|1	0|1	1|1	0|1	1|1	0|1	0|1	1|1	0|1	11|12	33|33	12|9	54|27	0|69	2|44	0|85	46|43	13|8	0|79	0|2	0|18	0|34	0|41	44|40	0|72	38|43	0|69	34|40	32|23
JH711484.1	291166	291166	G	A	SNP	.	1855.99	0|0	0|0	0|0	0|0	0|0	0|0	0|0	0|1	0|1	0|0	0|0	0|0	0|0	0|0	0|0	0|0	0|0	0|0	0|0	0|0	0|0	0|0	14|0	45|0	27|0	69|0	51|0	75|0	67|1	61|52	15|7	118|1	1|0	25|0	21|0	47|0	82|0	84|0	113|0	87|0	54|0	60|0
JH711484.1	291168	291168	G	A	SNP	.	1771.99	0|0	0|0	0|0	0|0	0|0	0|0	0|0	0|1	0|1	0|0	0|0	0|0	0|0	0|0	0|0	0|0	0|0	0|0	0|0	0|0	0|0	0|0	14|0	44|0	27|0	69|0	51|0	75|0	69|0	61|53	15|7	121|0	1|0	25|0	21|0	47|0	81|0	84|0	113|1	87|0	54|0	60|0
JH711484.1	291198	291198	-	TCCAGG	Insertion	.	9963.57	0|0	0|0	0|0	0|0	0|0	0|0	0|0	1|1	0|1	0|0	0|0	0|0	0|0	0|0	0|0	0|0	0|0	0|0	0|0	0|0	0|0	0|0	14|0	45|0	27|0	69|0	50|0	75|0	69|0	3|109	15|7	122|0	1|0	25|0	21|0	47|0	82|0	84|0	113|0	87|0	54|0	60|0
JH711484.1	291546	291546	C	T	SNP	.	15022.4	0|0	0|0	0|0	0|0	0|0	0|1	0|1	1|1	0|0	0|1	0|0	0|1	0|1	0|1	0|0	0|1	0|0	0|1	0|0	0|0	0|1	0|0	14|0	47|0	28|0	70|0	53|0	39|38	35|34	4|115	22|1	63|61	2|0	12|13	11|11	22|27	83|0	46|38	116|0	43|45	54|0	61|0
JH711484.1	291551	291551	G	C	SNP	.	29352.1	0|0	0|0	0|0	0|0	0|0	1|1	1|1	1|1	0|1	1|1	0|0	1|1	1|1	1|1	0|0	1|1	0|0	1|1	0|0	0|0	1|1	0|0	14|0	47|0	28|0	70|0	53|0	0|77	2|67	0|119	8|15	0|124	2|0	0|25	1|21	2|47	83|0	0|84	116|0	0|88	55|0	61|0
JH711484.1	291565	291565	C	G	SNP	.	10974.2	0|0	0|0	0|0	0|0	0|0	0|1	0|1	0|0	0|1	0|1	0|0	0|1	0|1	0|1	0|0	0|1	0|0	0|1	0|0	0|0	0|1	0|0	14|0	47|0	28|0	70|0	53|0	38|39	36|33	115|4	9|14	62|61	2|0	13|12	13|9	29|20	83|0	38|46	116|0	45|43	55|0	61|0
JH711484.1	301251	301251	A	G	SNP	.	3346.05	0|1	0|1	0|1	0|1	1|1	0|0	0|0	0|0	0|0	0|0	0|0	0|0	0|0	0|0	0|1	0|0	0|1	0|0	0|1	0|1	0|0	0|1	11|4	11|9	5|6	17|23	0|38	71|0	55|1	65|0	17|0	125|1	3|0	33|0	37|0	51|0	17|6	111|0	26|12	133|0	21|4	12|10
JH711484.1	301277	301277	G	A	SNP	.	3521.05	0|1	0|1	0|1	0|1	1|1	0|0	0|0	0|0	0|0	0|0	0|0	0|0	0|0	0|0	0|1	0|0	0|1	0|0	0|1	0|1	0|0	0|1	11|8	11|16	5|11	17|23	0|41	73|0	53|3	67|0	23|0	127|0	3|0	33|0	37|0	51|0	17|11	111|0	26|19	133|0	21|4	12|10
JH711484.1	301327	301327	C	G	SNP	.	24669.3	0|1	0|1	0|1	0|1	0|0	0|1	0|1	0|1	1|1	1|1	1|1	0|1	0|1	0|1	0|1	0|1	0|1	0|1	0|1	0|1	0|1	0|1	8|11	17|11	11|5	23|17	42|0	17|57	22|36	36|31	0|23	14|113	0|3	6|27	16|21	15|36	11|17	19|91	19|26	39|96	4|21	12|12
JH711484.1	301340	301340	A	G	SNP	.	23912.1	0|1	0|1	0|1	0|1	0|0	0|1	0|1	0|1	0|1	0|1	1|1	0|1	0|1	0|1	0|1	0|1	0|1	0|1	0|1	0|1	0|1	0|1	8|11	17|11	11|5	23|17	42|0	17|57	22|36	36|31	10|13	14|112	0|3	6|27	16|21	15|36	11|17	19|92	21|24	39|94	4|21	12|12
JH711484.1	301363	301363	G	C	SNP	.	3504.4	0|1	0|1	0|1	0|1	1|1	0|0	0|0	0|0	0|0	0|0	0|0	0|0	0|0	0|0	0|1	0|0	0|1	0|0	0|1	0|1	0|0	0|1	11|8	11|17	5|11	17|23	0|42	73|0	56|1	67|0	23|0	125|1	3|0	33|0	37|0	50|0	17|11	111|0	26|19	133|0	21|4	12|12
JH711484.1	301381	301381	A	G	SNP	.	17059.7	0|0	0|0	0|0	0|0	0|0	0|1	0|1	0|1	0|1	1|1	1|1	0|1	0|1	0|1	0|0	0|1	0|0	0|1	0|0	0|0	1|1	0|0	19|0	28|0	16|0	40|0	42|0	18|53	22|35	64|4	22|1	14|106	0|3	7|24	16|20	15|34	28|0	19|85	45|0	39|85	26|0	26|0
JH711484.1	307684	307684	C	A	SNP	.	3708.13	1|1	1|1	1|1	1|1	.|.	0|1	0|0	0|0	.|.	0|0	1|1	0|0	0|0	0|0	1|1	0|0	1|1	0|0	1|1	1|1	0|0	1|1	0|5	0|14	0|7	0|12	.|.	8|1	9|0	19|0	.|.	14|0	0|1	3|0	5|0	7|0	0|12	10|0	0|11	15|0	0|9	0|9
JH711484.1	307714	307714	C	T	SNP	.	3311.94	0|0	0|0	0|0	0|0	.|.	0|1	1|1	0|0	.|.	1|1	0|0	1|1	1|1	1|1	0|0	1|1	0|0	1|1	0|0	0|0	1|1	0|0	9|0	28|0	12|0	24|0	.|.	2|15	0|18	32|0	.|.	1|29	2|0	0|6	0|10	0|13	24|0	0|20	20|0	0|29	18|0	17|0
JH711484.1	307741	307741	T	C	SNP	.	4058.06	1|1	1|1	1|1	1|1	.|.	0|1	0|0	0|0	.|.	0|0	1|1	0|0	0|0	0|0	1|1	0|0	1|1	0|0	1|1	1|1	0|0	1|1	0|10	0|28	0|12	0|24	.|.	17|2	18|0	34|0	.|.	30|0	0|2	6|0	10|0	13|0	0|24	20|0	0|20	29|0	0|18	0|17
JH711484.1	307787	307787	C	T	SNP	.	4217.83	0|0	0|0	0|0	0|0	.|.	0|1	1|1	1|1	.|.	1|1	0|0	1|1	1|1	1|1	0|0	1|1	0|0	1|1	0|0	0|0	1|1	0|0	10|0	29|0	11|0	24|0	.|.	3|16	0|18	0|34	.|.	1|29	2|0	0|6	0|10	0|13	24|0	0|21	20|0	0|33	18|0	17|0
JH711484.1	312406	312406	A	G	SNP	.	12668	0|1	0|1	0|1	0|1	1|1	1|1	1|1	1|1	0|1	1|1	1|1	1|1	1|1	1|1	0|1	1|1	0|1	1|1	0|1	0|1	1|1	0|1	8|13	35|36	12|5	16|5	0|39	0|32	0|36	0|46	2|22	0|40	0|2	0|15	0|39	0|17	16|22	0|41	20|15	0|29	27|15	10|13
JH711484.1	312513	312513	T	C	SNP	.	2496.3	0|0	0|0	0|0	0|0	0|0	0|1	0|1	0|1	0|1	0|1	0|0	0|1	0|1	0|1	0|0	0|1	0|0	0|1	0|0	0|0	0|1	0|0	21|0	68|2	18|0	22|0	40|1	22|10	13|21	43|5	22|2	22|17	2|0	4|11	17|24	7|9	39|0	25|16	36|2	16|15	42|0	24|0
JH711484.1	313452	313452	G	A	SNP	.	4535.14	1|1	1|1	1|1	1|1	1|1	0|1	0|1	1|1	1|1	0|0	.|.	0|0	0|0	0|0	1|1	0|1	1|1	0|0	1|1	1|1	0|1	1|1	0|4	0|24	0|9	0|19	0|17	3|1	14|1	0|7	0|7	6|1	.|.	7|0	8|0	12|0	0|10	15|1	0|28	15|0	0|15	0|15
JH711484.1	313454	313454	G	C	SNP	.	4442.34	1|1	1|1	1|1	1|1	1|1	0|1	0|1	1|1	0|1	0|0	.|.	0|0	0|0	0|0	1|1	0|0	1|1	0|0	1|1	1|1	0|0	1|1	0|4	0|24	0|9	0|19	0|17	3|1	14|1	0|7	3|4	7|0	.|.	7|0	8|0	12|0	0|10	16|0	0|28	15|0	0|15	0|15
JH711484.1	313473	313473	C	T	SNP	.	1861.02	0|0	0|0	0|0	0|0	0|0	0|1	0|1	0|0	0|1	1|1	.|.	1|1	1|1	1|1	0|0	1|1	0|0	1|1	0|0	0|0	1|1	0|0	4|0	24|0	9|0	19|0	17|0	1|3	1|14	7|0	4|3	0|6	.|.	0|7	0|8	0|11	10|0	0|15	28|0	0|15	15|0	15|0
JH711484.1	313489	313489	A	G	SNP	.	1867.65	0|0	0|0	0|0	0|0	0|0	0|1	0|1	0|0	0|1	1|1	.|.	1|1	1|1	1|1	0|0	1|1	0|0	1|1	0|0	0|0	0|1	0|0	4|0	24|0	9|0	19|0	17|0	1|3	1|14	7|0	4|3	0|6	.|.	0|6	0|8	0|12	10|0	0|15	28|0	0|15	15|0	15|0
JH711484.1	315364	315364	A	G	SNP	.	73891.6	0|1	0|1	0|1	0|1	1|1	0|1	0|1	1|1	0|1	0|1	0|0	0|1	0|1	0|1	0|1	0|1	0|1	0|1	0|1	0|1	0|1	0|1	33|48	56|74	39|48	111|138	2|215	115|82	113|68	1|249	34|18	157|93	2|0	48|38	48|33	62|42	116|134	150|100	125|124	154|96	124|126	85|126
JH711484.1	315375	315375	A	G	SNP	.	119759	0|1	0|1	0|1	0|1	1|1	1|1	1|1	1|1	1|1	1|1	0|1	1|1	1|1	1|1	0|1	1|1	0|1	1|1	0|1	0|1	1|1	0|1	33|49	53|76	39|48	111|138	0|218	1|196	0|182	1|249	2|50	0|250	1|1	0|86	3|77	1|103	116|134	0|250	125|124	0|250	124|126	86|126
JH711484.1	315447	315447	G	A	SNP	.	24294.2	0|0	0|0	0|0	0|0	0|0	0|1	0|1	0|1	0|0	0|1	0|0	0|1	0|1	0|1	0|0	0|1	0|0	0|1	0|0	0|0	0|1	0|0	81|0	125|2	84|1	239|2	212|0	115|80	113|65	123|123	52|0	149|88	2|0	48|37	50|29	61|38	242|1	146|97	246|1	147|93	244|0	207|0
JH711484.1	315591	315591	C	A	SNP	.	24605.3	0|0	0|0	0|0	0|0	0|0	1|1	1|1	0|0	0|0	1|1	0|1	1|1	0|1	1|1	0|0	1|1	0|0	1|1	0|0	0|0	1|1	0|0	75|1	124|1	83|0	249|0	204|2	3|108	2|107	249|1	52|0	5|162	1|1	1|44	5|42	3|59	235|1	12|136	250|0	11|163	238|0	200|0
JH711484.1	315601	315601	C	T	SNP	.	29500.4	0|1	0|1	0|1	0|1	1|1	0|0	0|0	0|0	0|0	0|0	0|0	0|0	0|0	0|0	0|1	0|0	0|1	0|0	0|1	0|1	0|0	0|1	33|44	56|72	38|46	112|137	7|203	112|1	111|3	248|0	48|4	170|0	2|0	46|0	46|4	62|1	117|132	153|2	125|124	174|3	123|120	85|120
JH711484.1	315618	315618	C	G	SNP	.	35484.3	0|0	0|0	0|0	0|0	0|0	1|1	1|1	0|0	0|0	1|1	0|1	1|1	0|1	1|1	0|0	1|1	0|0	1|1	0|0	0|0	1|1	0|0	79|1	128|1	85|0	250|0	211|2	2|109	3|108	247|1	52|0	2|168	1|1	0|46	6|44	3|60	250|0	3|149	249|0	0|173	246|0	208|0
JH711484.1	315628	315628	C	T	SNP	.	22552.7	0|1	0|1	0|1	0|1	0|0	0|0	0|0	0|0	0|1	0|0	0|1	0|0	0|0	0|0	0|1	0|0	0|1	0|0	0|1	0|1	0|0	0|1	47|31	75|52	47|36	138|109	213|0	110|2	112|1	250|0	4|48	170|0	1|1	46|0	47|3	62|1	135|114	154|0	127|120	174|0	126|119	123|82
JH711484.1	315636	315641	TCTCTC	-	Deletion	.	83702.6	0|0	0|0	0|0	0|0	0|0	1|1	1|1	0|0	0|0	1|1	0|1	1|1	0|1	1|1	0|0	1|1	0|0	1|1	0|0	0|0	1|1	0|0	79|1	128|1	85|0	250|0	211|2	1|111	2|111	249|1	43|6	0|170	1|1	0|46	6|44	2|61	250|0	3|151	250|0	0|174	247|1	208|0
JH711484.1	315644	315649	TCTCGA	-	Deletion	.	16077.7	0|0	0|0	0|0	0|0	0|0	1|1	0|1	0|0	0|1	1|1	0|0	1|1	0|1	0|1	0|0	0|1	0|0	1|1	0|0	0|0	1|1	0|0	79|1	128|1	85|0	250|0	211|2	9|82	13|83	249|0	38|14	28|122	1|0	4|36	9|37	9|46	250|0	18|111	250|0	25|126	247|1	208|0
JH711484.1	315678	315678	T	C	SNP	.	40933.2	0|1	0|1	0|1	0|1	1|1	0|0	0|0	0|0	0|1	0|0	0|0	0|0	0|0	0|0	0|1	0|0	0|1	0|0	0|1	0|1	0|0	0|1	34|46	57|72	39|47	113|137	2|212	192|0	180|2	248|1	48|4	250|0	2|0	87|0	76|3	105|1	117|132	249|1	123|127	248|2	124|124	83|125
JH711484.1	315743	315743	C	G	SNP	.	7049.56	0|1	0|1	0|1	0|1	0|0	0|1	0|1	0|1	0|1	0|1	1|1	0|1	0|1	0|1	0|1	0|1	0|1	0|1	0|1	0|1	0|1	0|1	7|1	21|15	3|7	5|12	22|0	13|13	20|11	11|10	2|16	11|15	0|1	3|5	14|8	8|6	14|14	12|13	12|9	10|17	14|10	7|11
JH711484.1	315748	315748	A	C	SNP	.	3379.82	0|0	0|0	0|0	0|0	0|0	0|1	0|1	0|0	0|1	0|1	0|0	0|1	0|1	0|1	0|0	0|1	0|0	0|1	0|0	0|0	0|1	0|0	8|0	36|0	10|0	17|0	22|0	13|13	20|11	21|0	12|6	11|15	1|0	3|5	16|6	8|6	29|0	12|13	21|0	10|17	24|0	18|0
JH711484.1	315750	315750	G	A	SNP	.	7292.54	0|1	0|1	0|1	0|1	1|1	0|1	0|1	0|0	0|1	0|1	0|0	0|1	0|1	0|1	0|1	0|1	0|1	0|1	0|1	0|1	0|1	0|1	1|7	15|21	7|3	12|5	0|22	13|13	12|19	21|0	16|2	15|11	1|0	5|3	8|14	6|8	15|14	13|12	9|12	17|10	10|14	11|7
JH711484.1	315778	315778	G	C	SNP	.	9433.54	0|1	0|1	0|1	0|1	0|0	0|1	0|1	0|1	0|1	0|1	1|1	0|1	0|1	0|1	0|1	0|1	0|1	0|1	0|1	0|1	0|1	0|1	14|2	38|28	7|13	15|30	39|0	25|24	39|22	25|29	3|30	27|31	0|2	4|9	27|16	15|12	31|28	27|28	28|21	23|38	28|20	14|20
JH711484.1	315791	315791	C	G	SNP	.	4102.53	0|1	0|1	0|1	0|1	0|0	0|0	0|0	0|0	0|0	0|0	1|1	0|0	0|1	0|0	0|1	0|0	0|1	0|0	0|1	0|1	0|0	0|1	14|2	38|28	7|13	15|30	39|0	49|0	61|0	54|0	32|2	58|0	0|2	14|0	39|4	27|0	32|30	55|0	28|21	61|0	28|20	14|20
JH711484.1	315812	315812	G	C	SNP	.	5740.57	0|1	0|1	0|1	0|1	0|0	0|0	0|0	1|1	0|0	0|0	1|1	0|0	0|1	0|0	0|1	0|0	0|1	0|0	0|1	0|1	0|0	0|1	14|2	38|30	7|13	15|31	40|0	49|0	61|0	0|54	32|2	59|0	0|2	14|0	39|4	27|0	32|32	57|0	28|22	62|0	32|20	14|21
JH711484.1	315871	315871	A	G	SNP	.	4861.53	0|1	0|1	0|1	0|1	0|0	0|0	0|0	1|1	0|1	0|0	1|1	0|0	0|1	0|1	0|1	0|0	0|1	0|0	0|1	0|1	0|0	0|1	7|1	18|15	4|7	10|19	19|0	23|0	30|0	0|33	14|2	32|1	0|1	6|0	19|2	12|1	18|17	32|0	17|13	36|0	19|11	7|10
JH711484.1	315872	315872	G	A	SNP	.	3320.12	0|0	0|0	0|0	0|0	0|0	0|1	0|1	0|0	0|0	0|1	0|0	0|1	0|1	0|1	0|0	0|1	0|0	0|1	0|0	0|0	0|1	0|0	8|0	33|0	11|0	29|0	19|0	12|11	19|11	33|0	16|0	16|17	1|0	1|5	15|6	7|6	35|0	16|16	30|0	14|22	30|0	17|0
JH711484.1	315882	315882	A	G	SNP	.	883	0|0	0|0	0|0	0|0	0|0	0|0	0|0	0|1	0|1	0|0	0|0	0|0	0|0	0|0	0|0	0|0	0|0	0|0	0|0	0|0	0|0	0|0	8|0	33|0	11|0	29|0	19|0	23|0	30|0	15|18	8|8	33|0	1|0	6|0	21|0	13|0	35|0	32|0	30|0	36|0	30|0	17|0
JH711484.1	333058	333058	G	A	SNP	.	24411.6	0|1	0|1	0|1	0|1	0|0	0|0	0|0	0|0	0|0	0|0	0|1	0|0	0|0	0|0	0|1	0|0	0|1	0|0	0|1	0|1	0|0	0|1	27|25	55|67	43|34	98|98	111|0	159|3	193|0	249|1	61|2	249|0	5|2	70|0	67|2	88|2	97|112	189|0	103|103	210|0	93|87	88|72
JH711484.1	333235	333235	T	A	SNP	.	17438	0|0	0|0	0|0	0|0	0|0	0|1	0|1	0|0	0|0	0|1	0|0	0|1	0|1	0|1	0|0	0|1	0|0	0|1	0|0	0|0	0|1	0|0	47|0	116|1	70|0	182|0	107|0	87|66	107|80	239|1	61|0	115|117	6|0	37|26	37|26	48|32	193|0	96|82	190|0	96|96	166|1	140|2
JH711484.1	333242	333242	G	T	SNP	.	15614.1	0|0	0|0	0|0	0|0	0|0	0|1	0|1	0|0	0|0	0|1	0|0	0|1	0|1	0|1	0|0	0|1	0|0	0|1	0|0	0|0	0|1	0|0	47|0	116|2	71|0	184|1	107|0	87|66	105|78	247|2	61|0	120|117	6|0	39|26	38|26	48|31	191|2	97|83	195|0	97|95	170|0	147|1
JH711484.1	333249	333249	G	C	SNP	.	19455.6	0|1	0|1	0|1	0|1	0|0	0|0	0|0	0|0	0|0	0|0	0|1	0|0	0|0	0|0	0|1	0|0	0|1	0|0	0|1	0|1	0|0	0|1	23|24	51|67	40|31	92|92	104|0	152|4	186|1	245|1	59|2	237|0	4|2	66|0	65|2	81|1	89|107	183|0	97|99	199|0	86|83	79|67
JH711484.1	333307	333307	G	A	SNP	.	86958.1	1|1	1|1	1|1	1|1	1|1	0|1	0|1	1|1	1|1	0|1	1|1	0|1	0|1	0|1	1|1	0|1	1|1	0|1	1|1	1|1	0|1	1|1	1|47	1|118	1|70	0|185	1|107	86|71	104|86	3|247	0|64	116|123	0|6	39|28	34|33	47|38	1|196	95|87	1|195	99|103	0|171	2|146
JH711484.1	333316	333316	C	T	SNP	.	24888.3	0|1	0|1	0|1	0|1	1|1	0|0	0|0	0|0	0|0	0|0	0|1	0|0	0|0	0|0	0|1	0|0	0|1	0|0	0|1	0|1	0|0	0|1	25|23	67|52	33|38	95|90	1|106	156|1	186|5	248|1	63|1	239|0	2|4	66|1	66|1	82|3	107|91	184|0	99|97	202|0	84|86	68|79
JH711484.1	333317	333317	G	T	SNP	.	4569.7	0|0	0|0	0|0	0|0	0|0	0|0	0|0	0|1	0|1	0|0	0|0	0|0	0|0	0|0	0|0	0|0	0|0	0|0	0|0	0|0	0|0	0|0	48|0	119|0	71|0	184|0	108|0	157|0	191|0	131|119	30|34	239|0	6|0	67|0	67|0	85|0	198|0	184|0	196|0	201|0	171|0	147|0
JH711484.1	333373	333373	G	A	SNP	.	3625.97	0|0	0|0	0|0	0|0	0|0	1|1	0|1	0|1	0|1	1|1	0|0	1|1	1|1	1|1	0|0	1|1	0|0	1|1	0|0	0|0	1|1	0|0	6|0	35|0	1|0	13|0	28|0	0|15	2|13	10|2	10|6	0|19	3|0	0|11	0|12	0|18	34|0	0|15	26|0	0|30	18|0	16|0
JH711484.1	333391	333391	G	A	SNP	.	1435.89	0|0	0|0	0|0	0|0	0|0	0|1	0|1	0|0	0|0	0|1	0|0	0|1	0|1	0|1	0|0	0|1	0|0	0|1	0|0	0|0	0|1	0|0	6|0	35|0	1|0	13|0	28|0	9|6	11|4	13|0	16|0	8|11	3|0	4|7	4|8	11|7	34|0	4|11	26|0	14|16	18|0	16|0
JH711484.1	333394	333394	A	C	SNP	.	1988.41	0|1	0|1	.|.	0|1	0|0	0|0	0|0	0|0	1|1	0|0	0|1	0|0	0|0	0|0	0|1	0|0	0|1	0|0	0|1	0|1	0|0	0|1	3|3	22|13	.|.	4|9	28|0	15|0	15|0	13|0	0|16	19|0	2|1	11|0	12|0	18|0	18|16	15|0	14|12	30|0	9|9	5|11
JH711484.1	338571	338571	-	G	Insertion	.	24309.9	1|1	1|1	1|1	1|1	1|1	0|1	0|1	1|1	1|1	0|1	.|.	0|1	0|1	0|1	1|1	0|1	1|1	0|1	1|1	1|1	0|1	1|1	0|14	0|40	0|20	0|51	0|28	27|14	28|24	3|90	0|23	12|28	.|.	12|14	20|21	10|16	0|69	13|22	0|48	16|26	0|37	0|18
JH711484.1	338573	338573	A	G	SNP	.	14849	1|1	1|1	1|1	1|1	1|1	0|1	0|1	1|1	1|1	0|1	.|.	0|1	0|1	0|1	1|1	0|1	1|1	0|1	1|1	1|1	0|1	1|1	0|14	0|40	0|20	0|51	1|27	27|14	28|24	3|90	0|23	12|28	.|.	12|14	20|21	10|17	0|69	13|22	0|47	15|26	0|37	0|18
JH711484.1	338584	338584	C	T	SNP	.	2814	0|0	0|0	0|0	0|0	0|0	0|1	0|1	0|0	0|0	0|1	.|.	0|1	0|1	0|1	0|0	0|1	0|0	0|1	0|0	0|0	0|1	0|0	14|0	40|0	20|0	51|0	27|0	14|27	24|28	92|1	23|0	28|12	.|.	14|12	21|20	17|10	69|0	22|13	46|0	26|16	37|0	17|0
JH711484.1	338590	338590	G	A	SNP	.	6013.08	0|1	0|1	0|1	0|1	0|0	0|1	0|1	0|0	0|0	0|1	.|.	0|1	0|1	0|1	0|1	0|1	0|1	0|1	0|1	0|1	0|1	0|1	6|8	22|18	8|12	28|20	27|0	14|27	26|26	92|1	23|0	27|12	.|.	14|12	21|20	15|12	38|31	22|13	30|16	26|15	25|12	6|11
JH711484.1	338593	338593	C	T	SNP	.	5973.08	0|1	0|1	0|1	0|1	0|0	0|1	0|1	0|0	0|0	0|1	.|.	0|1	0|1	0|1	0|1	0|1	0|1	0|1	0|1	0|1	0|1	0|1	6|8	22|18	8|12	28|19	27|0	14|27	24|27	90|1	23|0	28|12	.|.	14|12	21|20	14|12	38|31	22|13	30|16	25|15	25|12	6|11
JH711484.1	338605	338605	A	G	SNP	.	2844.15	0|0	0|0	0|0	0|0	0|0	0|1	0|1	0|0	0|0	0|1	.|.	0|1	0|1	0|1	0|0	0|1	0|0	0|1	0|0	0|0	0|1	0|0	14|0	40|0	20|0	48|0	26|1	14|27	24|27	92|1	23|0	28|12	.|.	14|12	21|20	17|10	69|0	22|13	46|0	25|15	37|0	17|0
JH711484.1	338613	338613	G	C	SNP	.	2805	0|0	0|0	0|0	0|0	0|0	0|1	0|1	0|0	0|0	0|1	.|.	0|1	0|1	0|1	0|0	0|1	0|0	0|1	0|0	0|0	0|1	0|0	14|0	40|0	20|0	48|0	27|0	14|27	24|26	92|1	23|0	28|12	.|.	14|12	20|20	17|10	69|0	22|13	44|0	26|14	37|0	17|0
JH711484.1	347879	347879	-	TGC	Insertion	.	4402.14	.|.	.|.	.|.	.|.	.|.	1|1	1|1	.|.	.|.	1|1	.|.	1|1	1|1	1|1	0|0	1|1	.|.	1|1	.|.	.|.	1|1	.|.	.|.	.|.	.|.	.|.	.|.	0|12	0|13	.|.	.|.	0|10	.|.	0|4	0|10	0|12	3|0	0|6	.|.	0|11	.|.	.|.
JH711484.1	348143	348148	GGACTC	-	Deletion	.	14919	1|1	1|1	1|1	0|1	1|1	.|.	1|1	1|1	1|1	0|0	1|1	.|.	.|.	.|.	1|1	.|.	1|1	.|.	0|1	1|1	0|0	1|1	0|1	0|22	0|2	1|21	0|46	.|.	0|4	0|1	0|4	3|0	0|1	.|.	.|.	.|.	0|18	.|.	0|20	.|.	6|11	0|12
JH711484.1	349951	349951	-	AGT	Insertion	.	4681.11	0|0	.|.	.|.	.|.	0|0	0|0	0|0	1|1	0|0	0|0	.|.	0|0	0|0	0|0	.|.	0|0	0|0	0|0	.|.	0|0	0|0	.|.	3|0	.|.	.|.	.|.	1|0	73|0	116|0	1|78	33|0	145|0	.|.	57|0	34|0	59|0	.|.	132|0	1|0	141|0	.|.	1|0
JH711484.1	350138	350140	CCG	-	Deletion	.	9262.11	0|0	.|.	.|.	.|.	0|0	0|0	0|0	1|1	0|0	0|0	.|.	0|0	0|0	0|0	.|.	0|0	0|0	0|0	.|.	0|0	0|0	.|.	3|0	.|.	.|.	.|.	1|0	72|0	113|0	1|151	31|0	137|0	.|.	55|0	31|0	54|0	.|.	128|0	1|0	138|0	.|.	1|0
JH711484.1	350226	350231	CACTGG	-	Deletion	.	13897.1	0|0	.|.	.|.	.|.	0|0	0|0	0|0	1|1	0|0	0|0	.|.	0|0	0|0	0|0	.|.	0|0	0|0	0|0	.|.	0|0	0|0	.|.	3|0	.|.	.|.	.|.	1|0	72|0	113|0	1|155	31|0	138|0	.|.	56|0	32|0	56|0	.|.	128|0	1|0	138|0	.|.	1|0
JH711484.1	350671	350671	T	-	Deletion	.	130.76	.|.	0|0	1|1	.|.	.|.	0|0	0|0	0|0	0|0	0|0	.|.	0|0	0|0	0|0	.|.	0|0	.|.	0|0	1|1	1|1	0|0	1|1	.|.	1|0	0|2	.|.	.|.	37|1	29|0	61|0	11|0	50|2	.|.	16|0	13|0	14|0	.|.	34|1	.|.	43|0	0|1	0|1
JH711484.1	380918	380918	G	A	SNP	.	3162.29	0|1	0|1	0|1	0|1	0|0	0|0	0|0	0|0	0|0	0|0	.|.	0|0	0|0	0|0	0|1	0|0	0|1	0|0	0|1	0|1	0|0	0|1	10|6	18|18	6|7	28|22	41|0	8|0	28|0	42|0	8|0	22|0	.|.	2|0	8|0	13|0	35|22	11|0	11|20	11|0	18|14	18|10
JH711484.1	380980	380980	-	TTTG	Insertion	.	16819	1|1	1|1	1|1	1|1	1|1	0|1	0|0	0|0	0|0	0|0	.|.	0|0	0|0	0|0	1|1	0|0	1|1	0|0	1|1	1|1	0|0	1|1	0|14	0|34	2|10	0|51	1|40	6|2	26|0	42|0	9|0	20|1	.|.	2|0	7|0	12|0	0|50	11|0	0|30	11|0	1|31	0|28
JH711484.1	380981	380981	-	C	Insertion	.	9192.26	1|1	1|1	1|1	1|1	1|1	1|1	1|1	0|1	0|0	1|1	.|.	1|1	1|1	1|1	1|1	1|1	1|1	1|1	1|1	1|1	1|1	1|1	0|10	1|25	0|10	0|37	1|21	0|8	0|26	21|21	9|0	0|21	.|.	0|2	0|7	0|12	1|37	0|11	0|26	0|11	0|24	0|20
JH711484.1	380982	380982	A	G	SNP	.	2649.67	0|0	0|0	0|0	0|0	0|1	0|1	1|1	0|1	0|0	1|1	.|.	1|1	1|1	1|1	0|0	1|1	0|0	1|1	0|0	0|0	1|1	0|0	5|0	11|0	3|0	16|0	19|2	1|4	0|14	21|12	9|0	0|12	.|.	0|1	0|4	0|7	18|1	0|7	6|0	0|6	10|0	9|1
JH711484.1	380982	380982	-	CG	Insertion	.	8991.9	1|1	1|1	1|1	1|1	1|1	1|1	1|1	0|1	0|0	1|1	.|.	1|1	1|1	1|1	1|1	1|1	1|1	1|1	1|1	1|1	1|1	1|1	0|5	1|10	0|3	0|16	0|21	0|5	0|14	21|12	9|0	0|12	.|.	0|1	0|4	0|7	0|19	0|7	0|6	0|6	0|10	0|10
JH711484.1	381112	381112	-	ATAG	Insertion	.	16587.8	0|1	0|1	0|1	0|1	0|0	0|0	0|0	0|0	0|1	0|0	.|.	0|0	0|0	0|0	0|1	0|0	0|1	0|0	0|1	0|1	0|0	0|1	11|3	32|44	6|18	32|24	53|0	10|0	27|0	94|0	9|2	30|0	.|.	10|0	17|0	17|0	27|32	25|0	34|42	25|0	33|39	21|14
JH711484.1	381125	381125	A	G	SNP	.	13561.6	1|1	1|1	1|1	1|1	1|1	0|0	0|0	0|1	1|1	0|0	.|.	0|0	0|1	0|0	1|1	0|0	1|1	0|0	1|1	1|1	0|0	1|1	0|15	0|78	0|24	0|58	0|54	10|0	27|0	55|40	0|11	30|0	.|.	10|0	15|2	17|0	0|61	25|0	0|77	25|0	2|70	0|35
JH711484.1	381159	381159	C	G	SNP	.	5149.62	0|1	0|1	0|1	0|1	0|0	0|0	0|0	0|1	1|1	0|0	.|.	0|0	0|0	0|0	0|1	0|0	0|1	0|0	0|1	0|1	0|0	0|1	12|2	30|23	7|9	34|12	56|0	10|0	28|0	57|37	0|10	30|0	.|.	10|0	18|0	16|0	28|15	25|0	33|22	24|1	33|19	20|7
JH711484.1	381180	381180	G	A	SNP	.	4331.24	0|1	0|1	0|1	0|1	0|0	0|0	0|0	0|0	0|1	0|0	.|.	0|0	0|0	0|0	0|1	0|0	0|1	0|0	0|1	0|1	0|0	0|1	6|2	16|23	3|9	16|12	28|0	4|0	13|0	44|0	5|1	15|0	.|.	4|0	9|0	7|0	13|15	11|0	15|20	11|0	17|19	10|6
JH711484.1	382611	382611	C	T	SNP	.	39626.7	0|1	1|1	1|1	1|1	0|0	0|0	0|0	0|0	0|1	0|0	1|1	0|0	0|0	0|0	1|1	0|0	1|1	0|0	1|1	1|1	0|0	1|1	4|34	1|85	0|51	1|124	2|0	168|4	198|0	246|4	48|7	248|0	0|3	102|0	76|0	118|0	0|133	250|0	4|150	249|0	0|151	1|103
JH711484.1	382614	382614	C	G	SNP	.	31397.1	0|0	0|0	0|0	0|0	0|1	0|1	0|1	0|0	0|1	0|1	0|0	0|1	0|1	0|1	0|0	0|1	0|0	0|1	0|0	0|0	0|1	0|0	37|1	85|0	51|0	125|0	1|1	90|82	84|114	248|2	7|48	124|126	3|0	48|54	28|48	59|59	133|0	127|123	152|2	121|129	151|0	104|0
JH711484.1	382633	382633	T	C	SNP	.	65325.3	0|1	0|0	0|0	0|0	1|1	1|1	1|1	0|0	0|0	1|1	0|0	1|1	1|1	1|1	0|0	1|1	0|0	1|1	0|0	0|0	1|1	0|0	34|4	84|2	51|0	123|1	0|2	4|169	0|198	248|2	55|0	0|250	3|0	0|102	0|76	0|118	132|1	2|247	151|3	0|248	146|2	102|2
JH711484.1	382647	382647	G	A	SNP	.	38073.7	0|1	1|1	1|1	1|1	0|0	0|0	0|0	0|0	0|1	0|0	1|1	0|0	0|0	0|0	1|1	0|0	1|1	0|0	1|1	1|1	0|0	1|1	4|34	0|86	0|51	2|122	2|0	169|4	198|0	244|2	48|7	250|0	0|3	101|0	76|0	118|0	0|131	250|0	4|149	249|0	0|151	1|101
JH711484.1	382700	382700	G	C	SNP	.	40727.1	0|1	1|1	1|1	1|1	0|1	0|0	0|0	0|1	0|1	0|0	1|1	0|0	0|0	0|0	1|1	0|0	1|1	0|0	1|1	1|1	0|0	1|1	4|34	2|79	0|48	0|117	1|1	166|4	195|0	122|117	47|6	244|1	0|2	99|1	74|2	112|1	0|126	246|2	2|144	243|1	0|148	0|101
JH711484.1	382710	382710	C	T	SNP	.	35626.3	0|1	1|1	1|1	1|1	0|1	0|0	0|0	0|0	1|1	0|0	1|1	0|0	0|0	0|0	1|1	0|0	1|1	0|0	1|1	1|1	0|0	1|1	4|33	1|78	0|48	0|115	1|1	166|4	195|0	237|2	1|52	244|1	0|2	98|0	75|0	112|0	0|122	247|1	1|142	242|1	0|143	2|97
JH711484.1	382718	382718	G	C	SNP	.	33770	0|1	1|1	1|1	1|1	0|0	0|0	0|0	0|0	0|1	0|0	1|1	0|0	0|0	0|0	1|1	0|0	1|1	0|0	1|1	1|1	0|0	1|1	4|33	1|78	0|48	1|111	2|0	166|4	192|0	237|1	46|6	244|1	0|1	97|0	75|0	113|0	2|119	248|0	4|139	240|0	0|142	1|96
JH711484.1	382847	382847	T	G	SNP	.	3060.2	0|0	0|0	0|0	0|0	0|0	0|0	0|0	0|1	0|0	0|0	0|0	0|0	0|0	0|0	0|0	0|0	0|0	0|0	0|0	0|0	0|0	0|0	42|1	99|4	52|3	125|6	30|0	114|15	138|20	128|121	31|3	220|30	1|0	64|11	56|9	80|11	140|5	201|21	148|5	213|29	137|4	103|3
JH711484.1	382881	382881	G	A	SNP	.	28857	1|1	1|1	1|1	1|1	1|1	0|0	0|0	0|0	0|1	0|0	1|1	0|0	0|0	0|0	1|1	0|0	1|1	0|0	1|1	1|1	0|0	1|1	4|40	2|100	5|53	3|127	1|28	147|4	178|3	247|2	31|6	249|0	0|1	85|0	68|0	97|0	1|145	248|0	2|152	249|0	5|135	1|104
JH711484.1	382901	382901	T	C	SNP	.	31707.8	0|1	0|1	0|1	1|1	0|0	0|0	0|0	0|0	0|1	0|0	1|1	0|0	0|0	0|0	0|1	0|0	1|1	0|0	1|1	1|1	0|0	0|1	14|32	23|80	9|48	12|119	30|0	146|5	173|2	241|3	29|8	245|2	0|1	84|2	72|0	97|0	26|123	244|2	12|146	243|1	7|136	10|97
JH711484.1	382926	382926	T	G	SNP	.	30161	0|1	0|1	0|1	0|0	1|1	0|1	0|1	0|1	0|1	0|1	0|0	0|1	0|1	0|1	0|1	0|1	0|0	0|1	0|0	0|0	0|1	0|1	33|13	79|23	49|9	119|13	1|29	76|81	107|77	135|114	9|30	139|111	1|0	49|38	44|29	50|49	122|27	130|118	144|13	137|113	134|10	94|12
JH711484.1	382927	382927	T	G	SNP	.	27435.6	0|1	0|1	0|1	0|0	1|1	0|1	0|1	0|1	0|1	0|1	0|0	0|1	0|1	0|1	0|1	0|1	0|0	0|1	0|0	0|0	0|1	0|1	33|13	80|22	50|8	120|12	1|29	87|70	121|62	136|114	9|30	142|107	1|0	53|34	50|23	52|47	122|27	145|104	145|10	139|111	138|6	97|10
JH711484.1	382931	382931	T	A	SNP	.	28615.3	0|1	0|1	0|1	0|0	1|1	0|1	0|1	0|1	0|1	0|1	0|0	0|1	0|1	0|1	0|1	0|1	0|0	0|1	0|0	0|0	0|1	0|1	33|13	80|23	47|8	120|12	1|29	78|79	107|77	134|113	8|29	143|107	1|0	49|38	44|28	48|49	123|26	133|117	147|10	137|113	137|7	97|10
JH711484.1	382941	382941	C	T	SNP	.	31468.3	0|0	0|0	0|0	0|0	0|0	0|1	0|1	0|0	0|0	0|1	0|0	0|1	0|1	0|1	0|0	0|1	0|0	0|1	0|0	0|0	0|1	0|0	44|1	101|2	57|0	132|0	29|1	73|82	63|121	249|1	39|0	107|143	1|0	33|54	22|50	47|52	149|1	104|146	156|1	113|136	142|2	105|2
JH711484.1	382954	382954	T	C	SNP	.	2310.89	0|1	0|1	0|1	0|0	1|1	0|0	0|1	0|0	0|1	0|0	.|.	0|0	0|0	0|0	0|1	0|0	0|0	0|0	0|0	0|0	0|0	0|1	36|10	80|22	49|8	120|12	1|29	145|11	167|17	249|1	9|29	248|1	.|.	82|4	67|5	97|2	124|25	238|10	146|9	248|2	139|3	97|10
JH711484.1	393675	393675	C	-	Deletion	.	1202.06	0|0	.|.	0|0	.|.	0|0	0|0	0|0	0|0	0|1	0|0	.|.	0|0	0|0	0|0	.|.	0|0	0|0	0|0	.|.	.|.	0|0	.|.	1|0	.|.	3|0	.|.	1|0	83|0	66|2	3|0	35|36	64|0	.|.	33|0	23|0	40|0	.|.	110|0	3|0	94|0	.|.	.|.
JH711484.1	393804	393806	GTT	-	Deletion	.	3524.67	.|.	.|.	.|.	.|.	.|.	.|.	.|.	.|.	1|1	1|1	.|.	1|1	.|.	.|.	.|.	1|1	.|.	1|1	.|.	.|.	1|1	.|.	.|.	.|.	.|.	.|.	.|.	.|.	.|.	.|.	0|43	0|1	.|.	0|2	.|.	.|.	.|.	0|3	.|.	0|5	.|.	.|.
JH711484.1	395601	395601	-	T	Insertion	.	6005.66	.|.	.|.	.|.	.|.	.|.	1|1	1|1	1|1	0|1	1|1	.|.	1|1	1|1	1|1	.|.	1|1	.|.	1|1	.|.	.|.	1|1	.|.	.|.	.|.	.|.	.|.	.|.	0|22	0|9	0|1	22|4	0|22	.|.	0|10	0|5	0|14	.|.	1|22	.|.	0|33	.|.	.|.
JH711484.1	397231	397231	-	CGA	Insertion	.	84305.1	1|1	1|1	1|1	.|.	.|.	1|1	1|1	1|1	.|.	1|1	.|.	1|1	1|1	1|1	.|.	1|1	.|.	1|1	.|.	.|.	1|1	.|.	0|3	0|1	0|2	.|.	.|.	0|129	0|152	0|4	.|.	0|188	.|.	0|64	0|48	0|89	.|.	0|208	.|.	0|245	.|.	.|.
JH711484.1	401022	401022	G	A	SNP	.	5050.75	1|1	1|1	0|1	1|1	0|0	0|1	0|0	1|1	0|0	0|0	.|.	0|0	0|0	0|0	1|1	0|0	1|1	0|0	1|1	1|1	0|0	1|1	0|5	0|18	1|9	0|10	1|0	35|4	30|2	0|7	36|1	34|1	.|.	23|0	10|0	28|0	0|18	63|0	0|12	60|1	0|22	0|11
JH711484.1	401035	401035	C	T	SNP	.	5003.67	1|1	1|1	0|1	1|1	0|0	0|1	0|0	1|1	0|0	0|0	.|.	0|0	0|0	0|0	1|1	0|0	1|1	0|0	1|1	1|1	0|0	1|1	0|5	0|18	1|9	0|10	1|0	35|4	30|2	0|7	36|1	35|0	.|.	23|0	10|0	28|0	0|18	63|0	0|12	61|0	0|22	0|11
JH711484.1	401039	401039	G	A	SNP	.	4983.81	1|1	1|1	0|1	1|1	0|0	0|1	0|0	1|1	0|0	0|0	.|.	0|0	0|0	0|0	1|1	0|0	1|1	0|0	1|1	1|1	0|0	1|1	0|5	0|18	1|9	0|10	1|0	35|4	30|2	0|7	36|1	35|0	.|.	23|0	10|0	28|0	0|18	63|0	0|12	61|0	0|22	0|11
JH711484.1	401058	401058	G	A	SNP	.	4711.38	1|1	1|1	0|1	1|1	0|0	0|1	0|0	1|1	0|0	0|0	.|.	0|0	0|0	0|0	1|1	0|0	1|1	0|0	1|1	1|1	0|0	1|1	0|5	0|18	1|9	0|10	1|0	35|4	32|0	0|6	36|1	35|0	.|.	23|0	10|0	28|0	1|17	63|0	0|12	61|0	0|22	0|11
JH711484.1	401792	401801	GTCGTAACAG	-	Deletion	.	68461.6	.|.	.|.	.|.	.|.	.|.	1|1	1|1	1|1	1|1	1|1	.|.	1|1	1|1	1|1	.|.	1|1	.|.	1|1	.|.	.|.	1|1	.|.	.|.	.|.	.|.	.|.	.|.	0|50	0|45	0|161	0|19	0|65	.|.	0|18	0|27	0|22	.|.	0|51	.|.	0|55	.|.	.|.
JH711484.1	401838	401843	TTAATG	-	Deletion	.	51225.6	.|.	.|.	.|.	.|.	.|.	1|1	1|1	1|1	1|1	1|1	.|.	1|1	1|1	1|1	.|.	1|1	.|.	1|1	.|.	.|.	1|1	.|.	.|.	.|.	.|.	.|.	.|.	0|50	0|44	0|158	0|19	0|63	.|.	0|17	0|27	0|22	.|.	0|50	.|.	0|53	.|.	.|.
JH711484.1	401854	401854	-	CCA	Insertion	.	33472.6	.|.	.|.	.|.	.|.	.|.	1|1	1|1	1|1	1|1	1|1	.|.	1|1	1|1	1|1	.|.	1|1	.|.	1|1	.|.	.|.	1|1	.|.	.|.	.|.	.|.	.|.	.|.	0|50	0|44	0|158	0|19	0|63	.|.	0|17	0|27	0|22	.|.	0|50	.|.	0|53	.|.	.|.
JH711484.1	408033	408033	A	G	SNP	.	6729.13	0|1	0|1	0|1	0|1	0|0	0|1	0|1	0|1	0|0	0|1	.|.	0|1	0|1	0|1	0|1	0|1	0|1	0|1	0|1	0|1	0|1	0|1	2|8	13|12	3|5	16|10	29|0	10|10	9|5	21|19	7|0	14|16	.|.	2|3	6|4	6|6	13|11	10|11	19|28	10|8	13|9	6|7
JH711484.1	408124	408124	-	TTTCC	Insertion	.	22123.5	0|0	0|0	0|0	0|0	0|0	0|1	0|1	0|0	0|0	0|1	0|0	0|1	0|1	0|1	0|0	0|1	0|0	0|1	0|0	0|0	0|1	0|0	35|1	72|0	29|0	92|0	77|0	46|24	46|65	123|0	28|0	53|50	2|0	15|13	24|25	24|19	101|0	44|37	103|0	53|51	73|0	59|0
JH711484.1	408138	408138	C	T	SNP	.	13504.4	0|1	0|1	0|1	0|1	1|1	0|0	0|0	0|0	0|0	0|0	0|1	0|0	0|0	0|0	0|1	0|0	0|1	0|0	0|1	0|1	0|0	0|1	20|16	40|32	11|18	43|48	0|77	70|0	109|1	123|0	28|0	103|0	1|1	28|0	46|3	43|0	58|43	81|0	52|51	104|0	44|29	30|29
JH711484.1	408188	408188	T	G	SNP	.	8852.6	0|0	0|0	0|0	0|0	0|0	0|1	0|1	0|0	0|0	0|1	0|0	0|1	0|1	0|1	0|0	0|1	0|0	0|1	0|0	0|0	0|1	0|0	35|0	71|0	29|0	91|0	75|2	20|42	67|39	115|2	28|0	49|47	2|0	12|15	27|19	19|24	98|1	39|39	102|0	49|47	72|0	59|0
JH711484.1	408191	408191	T	C	SNP	.	9259.6	0|0	0|0	0|0	0|0	0|0	0|1	0|1	0|0	0|0	0|1	0|0	0|1	0|1	0|1	0|0	0|1	0|0	0|1	0|0	0|0	0|1	0|0	35|0	70|0	29|0	91|0	77|0	21|41	63|41	115|2	28|0	49|48	2|0	12|15	27|19	19|24	99|0	37|40	102|0	48|46	73|0	59|0
JH711484.1	408258	408261	AATA	-	Deletion	.	86415.1	1|1	1|1	1|1	1|1	1|1	1|1	1|1	0|1	1|1	1|1	1|1	1|1	1|1	1|1	1|1	1|1	1|1	1|1	1|1	1|1	1|1	1|1	0|33	0|61	0|29	0|80	0|71	0|63	0|101	62|46	0|23	0|95	0|2	0|26	0|44	0|40	0|93	1|70	0|87	0|87	0|62	0|49
JH711484.1	429806	429806	G	A	SNP	.	1398.23	0|0	0|0	0|0	0|0	0|0	0|1	0|1	0|1	0|1	0|1	.|.	0|1	0|1	0|1	0|0	0|1	0|0	0|1	0|0	0|0	0|1	0|0	4|0	18|0	14|0	20|0	21|0	6|2	13|8	10|8	4|8	9|11	.|.	4|4	8|2	4|3	16|0	13|9	15|0	6|8	11|0	7|0
JH711484.1	429920	429920	G	A	SNP	.	4429.42	0|1	0|1	0|1	0|1	1|1	0|0	0|0	0|0	0|0	0|0	1|1	0|0	0|0	0|0	0|1	0|0	0|1	0|0	0|1	0|1	0|0	0|1	5|6	12|11	5|6	19|11	0|33	19|1	33|1	47|0	9|0	35|0	0|1	14|1	18|1	18|1	22|13	28|0	20|9	39|0	10|18	7|15
JH711484.1	429952	429952	G	A	SNP	.	4286.8	0|0	0|0	0|0	0|0	0|0	0|1	0|1	0|1	0|1	0|1	0|0	0|1	0|1	0|1	0|0	0|1	0|0	0|1	0|0	0|0	0|1	0|0	20|0	42|0	21|0	48|0	54|0	19|9	39|14	41|26	15|1	35|17	2|0	8|11	20|8	28|5	67|0	26|12	47|2	36|17	54|0	37|0
JH711484.1	429961	429961	T	C	SNP	.	3968.36	0|0	0|0	0|0	0|0	0|0	0|1	0|1	0|1	0|1	0|1	0|0	0|1	0|1	0|1	0|0	0|1	0|0	0|1	0|0	0|0	0|1	0|0	19|0	44|0	21|0	49|0	54|0	19|10	38|13	40|26	15|1	35|17	2|0	8|11	20|8	29|4	65|2	26|12	50|0	35|17	54|0	37|0
JH711484.1	429970	429970	T	C	SNP	.	4033.9	0|0	0|0	0|0	0|0	0|0	0|1	0|1	0|1	0|1	0|1	0|0	0|1	0|1	0|1	0|0	0|1	0|0	0|1	0|0	0|0	0|1	0|0	20|0	44|0	21|0	50|0	53|1	19|10	38|13	41|25	15|1	35|17	27|0	8|11	21|8	28|4	67|0	26|12	49|0	36|17	54|0	38|0
JH711484.1	429992	429992	A	G	SNP	.	3233.06	0|0	0|0	0|0	0|0	0|0	0|1	0|1	0|1	0|1	0|1	0|0	0|1	0|1	0|1	0|0	0|1	0|0	0|1	0|0	0|0	0|1	0|0	20|0	45|0	21|0	51|0	57|0	19|9	38|11	41|25	15|1	37|16	27|0	8|9	22|8	29|2	67|0	26|12	49|0	36|17	53|0	38|0
JH711484.1	430047	430047	A	G	SNP	.	5305.98	0|1	0|1	0|1	0|1	1|1	0|0	0|0	1|1	0|1	0|0	1|1	0|1	0|1	0|0	0|1	0|1	0|1	0|0	0|1	0|1	0|1	0|1	5|5	13|11	5|5	13|9	0|26	10|0	19|1	0|21	1|6	19|0	0|1	3|1	10|1	13|1	21|12	11|1	15|7	19|1	10|16	4|14
JH711484.1	430973	430973	C	T	SNP	.	33690.4	0|0	0|0	0|0	0|0	0|0	1|1	1|1	0|1	0|0	1|1	0|0	1|1	0|1	0|1	0|0	1|1	0|0	1|1	0|0	0|0	1|1	0|0	74|0	145|0	102|0	243|0	184|0	1|129	4|92	131|113	88|0	1|184	4|0	3|51	3|32	4|47	243|0	1|148	242|0	0|139	243|0	216|3
JH711484.1	430976	430976	G	A	SNP	.	2869.17	0|0	0|0	0|0	0|0	0|0	0|1	0|1	0|0	0|0	0|1	0|0	0|1	0|1	0|1	0|0	0|1	0|0	0|1	0|0	0|0	0|1	0|0	72|1	145|0	102|0	243|0	183|1	129|16	97|17	244|0	86|0	187|26	4|0	54|8	36|17	52|10	244|0	150|19	240|1	141|23	241|0	219|0
JH711484.1	430981	430981	T	C	SNP	.	37249.1	0|0	0|0	0|0	0|0	0|0	0|1	0|1	0|1	0|1	0|1	0|0	0|1	0|1	0|1	0|0	0|1	0|0	0|1	0|0	0|0	0|1	0|0	73|0	144|0	99|1	240|1	180|1	18|124	21|90	131|110	45|42	28|183	4|0	9|50	20|33	15|48	243|0	21|149	240|1	26|135	239|0	215|3
JH711484.1	431158	431158	G	A	SNP	.	26800.6	0|1	0|1	0|1	0|1	0|0	0|0	0|0	0|0	0|0	0|0	0|1	0|0	0|0	0|0	0|1	0|0	0|1	0|0	0|1	0|1	0|0	0|1	33|42	70|70	56|42	120|130	180|0	144|1	119|0	250|0	85|3	209|0	1|3	62|1	50|2	59|3	123|127	179|0	121|129	172|0	129|119	114|104
JH711484.1	431184	431184	A	G	SNP	.	39067.9	0|0	0|0	0|0	0|0	0|0	0|1	0|1	0|1	0|1	0|1	0|0	0|1	0|1	0|1	0|0	0|1	0|0	0|1	0|0	0|0	0|1	0|0	75|1	143|0	99|0	248|0	181|0	18|127	24|96	129|121	48|41	26|184	4|0	12|51	21|31	16|46	249|1	23|156	249|0	26|146	248|0	214|5
JH711484.1	435679	435679	C	T	SNP	.	3261.05	0|0	0|0	0|0	0|0	1|1	1|1	1|1	0|0	0|0	1|1	.|.	1|1	0|1	1|1	0|0	1|1	0|0	1|1	0|0	0|0	1|1	0|0	9|0	35|0	17|0	23|0	0|2	0|12	0|23	1|0	8|0	0|29	.|.	1|3	2|14	0|8	34|0	0|20	29|0	0|20	17|0	15|0
JH711484.1	435691	435691	C	T	SNP	.	3298.89	0|0	0|0	0|0	0|0	1|1	1|1	1|1	0|0	0|0	1|1	.|.	1|1	0|1	1|1	0|0	1|1	0|0	1|1	0|0	0|0	1|1	0|0	9|0	35|0	17|0	23|0	0|2	0|12	0|23	1|0	8|0	0|29	.|.	0|5	2|14	0|8	34|0	0|20	29|0	0|21	17|0	15|0
JH711484.1	435706	435706	T	C	SNP	.	3373.1	0|0	0|0	0|0	0|0	1|1	1|1	1|1	0|0	0|0	1|1	.|.	1|1	0|1	1|1	0|0	1|1	0|0	1|1	0|0	0|0	1|1	0|0	9|0	35|0	17|0	23|0	0|2	0|12	0|23	2|0	8|0	0|29	.|.	0|5	2|14	0|8	34|0	0|20	29|0	0|21	17|0	15|0
JH711484.1	435719	435719	C	A	SNP	.	3306.88	0|0	0|0	0|0	0|0	1|1	1|1	1|1	0|0	0|0	1|1	.|.	1|1	0|1	1|1	0|0	1|1	0|0	1|1	0|0	0|0	1|1	0|0	9|0	35|0	16|0	23|0	0|2	0|12	0|23	2|0	8|0	0|29	.|.	0|5	2|14	0|8	34|0	0|19	28|0	0|21	17|0	15|0
JH711484.1	435727	435727	A	G	SNP	.	4436.58	1|1	1|1	1|1	1|1	0|0	0|0	0|0	0|0	0|1	0|0	.|.	0|0	0|1	0|0	1|1	0|0	1|1	0|0	1|1	1|1	0|0	1|1	0|9	0|33	0|17	0|23	2|0	12|0	22|0	2|0	6|2	29|0	.|.	5|0	14|2	8|0	0|34	19|0	0|27	21|0	0|16	0|15
JH711484.1	435730	435730	G	A	SNP	.	3421.59	0|0	0|0	0|0	0|0	1|1	1|1	1|1	1|1	0|1	1|1	.|.	1|1	0|1	1|1	0|0	1|1	0|0	1|1	0|0	0|0	1|1	0|0	9|0	35|0	17|0	23|0	0|2	0|11	0|22	0|2	2|6	0|29	.|.	0|3	2|13	0|8	34|0	0|19	27|0	0|21	16|0	15|0
JH711484.1	435754	435754	T	C	SNP	.	3341.88	0|0	0|0	0|0	0|0	1|1	1|1	1|1	0|0	0|0	1|1	.|.	1|1	0|1	1|1	0|0	1|1	0|0	1|1	0|0	0|0	1|1	0|0	9|0	35|0	17|0	23|0	0|2	0|12	0|23	2|0	8|0	0|28	.|.	0|3	2|14	0|8	34|0	0|19	27|0	0|21	16|0	15|0
JH711484.1	435871	435871	C	T	SNP	.	5211.91	0|0	0|0	0|0	0|0	0|0	0|1	1|1	0|1	0|0	1|1	.|.	1|1	0|1	1|1	0|0	1|1	0|0	1|1	0|0	0|0	1|1	0|0	21|0	88|0	32|0	72|0	84|0	2|18	2|39	45|34	21|0	0|29	.|.	0|6	4|27	0|10	78|0	2|26	66|0	0|31	52|0	41|0
JH711484.1	435916	435916	T	C	SNP	.	6045.25	0|1	0|1	0|1	0|1	1|1	0|1	0|0	0|0	0|0	0|0	.|.	0|0	0|1	0|0	0|1	0|0	0|1	0|0	0|1	0|1	0|0	0|1	12|9	54|36	20|12	38|36	0|81	18|2	40|2	79|0	21|0	30|0	.|.	7|0	27|4	10|0	38|43	28|0	39|26	33|0	29|22	31|7
JH711484.1	435952	435952	A	G	SNP	.	5436	0|1	0|1	0|1	0|1	1|1	0|1	0|0	0|0	0|0	0|0	.|.	0|0	0|1	0|0	0|1	0|0	0|1	0|0	0|1	0|1	0|0	0|1	6|4	27|19	9|6	18|18	0|42	9|1	19|1	40|0	10|0	15|0	.|.	3|1	13|2	5|0	20|20	12|0	17|13	15|0	13|12	17|4
JH711484.1	435988	435988	T	C	SNP	.	13000.5	1|1	1|1	1|1	1|1	1|1	0|1	0|0	0|1	0|1	0|0	.|.	0|0	0|1	0|0	1|1	0|0	1|1	0|0	1|1	1|1	0|0	1|1	0|10	0|46	0|15	0|36	0|42	9|1	19|1	17|23	6|4	15|0	.|.	4|0	13|2	5|0	0|40	12|0	0|30	15|0	0|25	0|19
JH711484.1	446718	446718	-	C	Insertion	.	1694.27	0|0	0|1	.|.	0|0	.|.	1|1	.|.	1|1	0|0	1|1	.|.	.|.	.|.	1|1	0|0	1|1	0|0	1|1	0|1	0|1	.|.	0|1	1|0	3|3	.|.	2|0	.|.	0|8	.|.	0|1	2|0	0|1	.|.	.|.	.|.	0|7	22|1	0|10	14|0	0|5	12|8	16|2
JH711484.1	447208	447208	G	A	SNP	.	4634.4	0|1	0|1	0|1	0|1	1|1	0|0	0|0	0|0	0|0	0|0	0|0	0|0	0|0	0|0	0|1	0|0	0|1	0|0	0|1	0|1	0|0	0|1	3|2	11|17	4|5	16|13	0|27	38|0	36|1	37|0	17|0	38|0	2|0	16|0	24|0	24|0	13|15	38|0	20|27	32|0	18|17	17|9
JH711484.1	447214	447214	A	C	SNP	.	3890.1	0|1	0|1	0|1	0|1	0|0	0|0	0|0	0|0	0|0	0|0	1|1	0|0	0|0	0|0	0|1	0|0	0|1	0|0	0|1	0|1	0|0	0|1	2|3	17|11	5|4	13|16	27|0	37|1	37|0	37|0	16|1	37|0	0|2	16|0	23|1	24|0	15|13	38|0	27|20	32|0	17|18	9|16
JH711484.1	447474	447474	T	A	SNP	.	36266.2	0|1	0|1	0|1	0|1	1|1	0|0	0|1	1|1	1|1	0|0	1|1	0|0	0|1	0|0	0|1	0|0	0|1	0|0	0|1	0|1	0|1	0|1	15|35	27|43	14|22	25|85	0|125	17|0	14|1	0|153	0|70	41|0	0|2	7|0	10|1	10|0	28|105	26|0	37|106	25|0	19|84	22|77
JH711484.1	447478	447478	G	C	SNP	.	36048	0|1	0|1	0|1	0|1	1|1	0|0	0|1	1|1	1|1	0|0	1|1	0|0	0|0	0|0	0|1	0|0	0|1	0|0	0|1	0|1	0|0	0|1	15|35	27|43	14|23	26|85	0|124	17|0	14|1	0|154	1|69	41|0	0|2	7|0	10|1	10|0	28|104	26|0	38|104	25|0	19|82	22|76
JH711484.1	447486	447486	C	A	SNP	.	28099.8	0|1	0|1	0|1	0|1	1|1	0|0	0|1	0|0	0|1	0|0	1|1	0|0	0|0	0|0	0|1	0|0	0|1	0|0	0|1	0|1	0|0	0|1	16|34	27|43	14|23	25|86	3|121	17|0	14|1	153|1	37|33	42|0	0|2	7|0	10|0	10|0	29|103	26|0	38|105	26|0	20|83	22|77
JH711484.1	447489	447489	A	G	SNP	.	28619.7	0|1	0|1	0|1	0|1	1|1	0|0	0|1	0|0	0|1	0|0	1|1	0|0	0|0	0|0	0|1	0|0	0|1	0|0	0|1	0|1	0|0	0|1	15|35	27|43	14|22	25|86	0|125	17|0	14|1	151|2	37|33	42|0	0|2	7|0	10|0	10|0	28|105	25|0	37|106	26|0	19|85	21|78
JH711484.1	448454	448454	G	T	SNP	.	67933.3	0|1	0|1	0|1	0|1	1|1	0|1	1|1	0|0	0|1	1|1	1|1	1|1	1|1	1|1	0|1	1|1	0|1	1|1	0|1	0|1	1|1	0|1	28|24	65|79	39|45	114|100	0|171	9|93	0|112	181|3	42|5	1|158	0|2	1|44	1|45	2|48	111|101	4|120	117|132	0|126	114|96	86|99
JH711484.1	448459	448459	A	G	SNP	.	78980.2	0|1	0|1	0|1	0|1	1|1	0|1	1|1	1|1	1|1	1|1	1|1	1|1	1|1	1|1	0|1	1|1	0|1	1|1	0|1	0|1	1|1	0|1	28|24	65|79	39|45	114|100	0|172	10|92	0|113	2|181	1|46	1|157	0|2	1|44	1|45	2|48	112|101	0|124	116|134	1|124	113|97	84|101
JH711484.1	448462	448462	T	C	SNP	.	76951.2	0|1	0|1	0|1	0|1	1|1	0|1	1|1	1|1	1|1	1|1	1|1	1|1	1|1	1|1	0|1	1|1	0|1	1|1	0|1	0|1	1|1	0|1	28|24	65|78	38|45	115|99	1|171	9|93	0|113	1|183	1|46	1|158	0|2	1|43	1|45	2|48	112|101	0|124	117|133	0|126	113|97	86|99
JH711484.1	448525	448525	C	T	SNP	.	35224.1	0|1	0|1	0|1	0|1	0|0	0|1	0|0	1|1	0|0	0|0	0|0	0|0	0|0	0|0	0|1	0|0	0|1	0|0	0|1	0|1	0|0	0|1	24|28	79|65	45|39	99|114	171|1	91|9	113|0	4|180	46|1	159|0	2|0	42|1	45|1	49|2	101|111	121|3	132|117	126|0	94|114	99|83
JH711484.1	448526	448526	G	A	SNP	.	34464.1	0|1	0|1	0|1	0|1	0|0	0|1	0|0	1|1	0|0	0|0	0|0	0|0	0|0	0|0	0|1	0|0	0|1	0|0	0|1	0|1	0|0	0|1	25|27	79|65	45|39	100|113	172|0	92|9	113|0	4|179	46|1	157|1	2|0	42|1	45|1	49|2	101|111	121|3	133|117	126|0	95|114	99|83
JH711484.1	448564	448564	G	A	SNP	.	24543.3	0|1	0|1	0|1	0|1	0|0	0|0	0|0	0|0	0|0	0|0	0|0	0|0	0|0	0|0	0|1	0|0	0|1	0|0	0|1	0|1	0|0	0|1	24|26	76|63	43|38	99|108	170|0	92|9	112|0	180|1	46|1	157|0	2|0	42|1	45|1	47|2	99|109	123|0	130|115	126|0	91|113	100|82
JH711484.1	448855	448855	G	A	SNP	.	66182.3	0|1	0|1	0|1	0|1	0|0	1|1	1|1	1|1	0|1	1|1	0|0	1|1	1|1	1|1	0|1	1|1	0|1	1|1	0|1	0|1	1|1	0|1	21|28	78|61	42|39	99|112	168|2	4|97	4|105	1|181	5|41	0|152	2|0	1|40	3|41	0|50	99|107	0|116	134|115	0|123	92|113	94|82
JH711484.1	448876	448876	C	G	SNP	.	1780.66	0|0	0|0	0|0	0|0	0|0	0|1	0|1	0|1	0|1	0|1	.|.	0|1	0|1	0|1	0|0	0|1	0|0	0|1	0|0	0|0	0|1	0|0	6|0	31|0	12|0	42|0	19|0	9|6	6|12	12|7	4|4	10|7	.|.	3|1	7|2	4|6	24|0	3|16	29|0	13|7	22|0	21|0
JH711484.1	448901	448901	T	G	SNP	.	1811.66	0|0	0|0	0|0	0|0	0|0	0|1	0|1	0|1	0|1	0|1	.|.	0|1	0|1	0|1	0|0	0|1	0|0	0|1	0|0	0|0	0|1	0|0	6|0	31|0	12|0	42|0	19|0	9|6	6|12	12|7	4|4	10|8	.|.	3|1	7|2	5|6	24|0	3|16	30|0	13|7	23|0	21|0
JH711484.1	449933	449933	G	C	SNP	.	11459	0|1	0|1	0|1	0|1	0|0	1|1	1|1	0|1	0|1	1|1	1|1	1|1	1|1	1|1	0|1	1|1	0|1	1|1	0|1	0|1	1|1	0|1	1|4	18|18	8|1	18|12	31|0	0|14	0|24	10|23	3|6	0|36	0|1	0|12	0|17	0|15	17|15	0|24	17|10	0|22	6|8	6|10
JH711484.1	449947	449947	C	T	SNP	.	9849.78	0|1	0|1	0|1	0|1	1|1	0|1	0|1	1|1	0|1	0|1	1|1	0|1	0|1	0|1	0|1	0|1	0|1	0|1	0|1	0|1	0|1	0|1	4|1	17|19	1|8	12|18	0|31	6|8	11|12	1|32	6|3	12|24	0|1	7|5	10|7	3|12	15|17	11|13	10|17	9|13	8|6	10|6
JH711484.1	449961	449961	C	T	SNP	.	4263.06	0|1	0|1	0|1	0|1	1|1	0|0	0|0	0|0	0|0	0|0	0|0	0|0	0|0	0|0	0|1	0|0	0|1	0|0	0|1	0|1	0|0	0|1	4|1	18|18	1|7	12|18	0|31	14|0	24|0	33|0	9|0	36|0	1|0	12|0	17|0	15|0	15|17	24|0	10|16	22|0	8|6	10|6
JH711484.1	449971	449971	C	A	SNP	.	6000.78	0|1	0|1	0|1	0|1	0|0	0|1	0|1	0|0	0|1	0|1	0|0	0|1	0|1	0|1	0|1	0|1	0|1	0|1	0|1	0|1	0|1	0|1	1|4	19|17	8|1	18|12	31|0	8|6	12|12	32|1	3|6	24|12	1|0	5|7	7|10	12|3	17|14	13|11	17|10	13|9	6|8	6|10
JH711484.1	449983	449983	G	A	SNP	.	5712.78	0|1	0|1	0|1	0|1	0|0	0|1	0|1	0|0	0|1	0|1	0|0	0|1	0|1	0|1	0|1	0|1	0|1	0|1	0|1	0|1	0|1	0|1	1|4	19|16	8|1	17|12	31|0	9|5	12|12	32|1	3|6	24|11	1|0	5|7	7|10	12|3	17|15	13|11	17|10	13|9	6|8	5|11
JH711484.1	450028	450028	G	A	SNP	.	13876.8	0|1	0|1	0|1	0|1	0|0	1|1	1|1	0|0	0|1	1|1	1|1	1|1	1|1	1|1	0|1	1|1	0|1	1|1	0|1	0|1	1|1	0|1	2|8	34|41	16|2	35|31	63|0	0|31	0|52	67|4	4|12	0|75	0|2	0|24	0|32	0|27	37|31	0|53	37|24	0|55	14|15	11|24
JH711484.1	450054	450054	C	T	SNP	.	7736.74	0|1	0|1	0|1	0|1	1|1	0|0	0|0	1|1	0|1	0|0	0|0	0|0	0|0	0|0	0|1	0|0	0|1	0|0	0|1	0|1	0|0	0|1	8|2	41|34	2|16	30|36	0|64	31|0	52|0	4|66	12|4	75|0	2|0	24|0	33|0	27|0	31|37	53|0	24|36	55|0	15|14	24|11
JH711484.1	450072	450072	C	T	SNP	.	11345	0|1	0|1	0|1	0|1	1|1	0|1	0|1	1|1	0|1	0|1	1|1	0|1	0|1	0|1	0|1	0|1	0|1	0|1	0|1	0|1	0|1	0|1	4|1	24|20	1|9	19|19	0|36	6|11	15|15	1|40	6|3	15|28	0|1	7|5	9|7	3|12	16|20	15|15	15|22	17|17	9|8	15|6
JH711484.1	450224	450224	G	A	SNP	.	2825.52	.|.	0|1	.|.	0|1	0|0	0|1	0|1	0|0	0|0	0|1	.|.	0|0	0|1	0|1	0|1	0|1	0|1	0|1	0|1	1|1	0|1	0|1	.|.	5|4	.|.	1|2	11|0	16|8	16|3	65|0	7|1	10|3	.|.	11|0	20|11	18|9	3|7	29|7	2|3	6|8	3|9	0|2
JH711484.1	450227	450227	G	A	SNP	.	2688.52	.|.	0|1	.|.	0|1	0|0	0|1	0|1	0|0	0|0	0|1	.|.	0|0	0|1	0|1	0|1	0|1	0|1	0|1	0|1	1|1	0|1	0|1	.|.	5|4	.|.	1|2	11|0	16|8	16|3	65|0	7|0	10|3	.|.	11|0	20|11	18|9	3|7	29|7	2|3	6|8	3|9	0|2
JH711484.1	450230	450230	A	G	SNP	.	2858.52	.|.	0|1	.|.	0|1	0|0	0|1	0|1	0|0	0|0	0|1	.|.	0|0	0|1	0|1	0|1	0|1	0|1	0|1	0|1	1|1	0|1	0|1	.|.	5|4	.|.	1|2	11|0	16|8	16|3	64|0	8|0	10|3	.|.	10|0	19|11	18|9	3|7	29|7	2|3	6|8	3|9	0|2
JH711484.1	450275	450275	G	A	SNP	.	5526.55	.|.	1|1	.|.	1|1	1|1	0|1	0|1	1|1	0|0	0|1	.|.	0|0	0|1	0|1	1|1	0|1	1|1	0|1	1|1	1|1	0|1	1|1	.|.	0|9	.|.	0|3	0|12	8|8	8|3	0|53	6|0	5|2	.|.	6|0	10|10	9|8	0|10	15|7	0|5	2|8	0|12	0|2
JH711484.1	450308	450308	A	G	SNP	.	3737.86	.|.	1|1	.|.	1|1	1|1	0|0	0|0	0|1	0|1	0|0	.|.	0|0	0|0	0|0	1|1	0|0	1|1	0|0	1|1	1|1	0|0	1|1	.|.	0|9	.|.	0|3	0|12	16|0	11|0	11|21	2|4	7|0	.|.	6|0	20|0	17|0	0|10	22|0	0|5	10|0	0|12	0|3
JH711484.1	451141	451141	A	G	SNP	.	8776.9	1|1	1|1	0|1	1|1	1|1	0|1	0|1	1|1	.|.	0|1	1|1	0|1	0|1	0|1	1|1	0|1	1|1	0|1	1|1	1|1	0|1	1|1	0|3	1|16	1|5	0|13	0|27	9|8	8|15	0|21	.|.	7|13	0|1	3|5	5|6	8|7	0|17	3|10	0|9	9|7	0|8	0|8
JH711484.1	451217	451217	C	A	SNP	.	2741.86	0|0	0|0	0|1	0|0	0|0	0|1	0|1	0|0	.|.	0|1	0|0	0|1	0|1	0|1	0|0	0|1	0|0	0|1	0|0	0|0	0|1	0|0	6|0	33|2	10|2	29|0	59|1	20|19	30|17	44|0	.|.	30|15	2|0	13|7	12|10	15|18	35|0	23|7	22|0	20|22	18|0	18|0
JH711484.1	451227	451227	C	T	SNP	.	2770.86	0|0	0|0	0|1	0|0	0|0	0|1	0|1	0|0	.|.	0|1	0|0	0|1	0|1	0|1	0|0	0|1	0|0	0|1	0|0	0|0	0|1	0|0	6|0	33|2	10|2	29|0	60|0	20|19	31|15	44|0	.|.	30|15	2|0	12|8	12|10	15|18	35|0	23|7	22|0	22|19	18|0	18|0
JH711484.1	451240	451240	A	G	SNP	.	2796.86	0|0	0|0	0|1	0|0	0|0	0|1	0|1	0|0	.|.	0|1	0|0	0|1	0|1	0|1	0|0	0|1	0|0	0|1	0|0	0|0	0|1	0|0	6|0	32|2	10|2	29|0	58|0	20|19	29|15	44|0	.|.	29|14	2|0	12|8	12|10	15|18	35|0	22|7	22|0	18|20	18|0	17|0
JH711484.1	451244	451244	G	A	SNP	.	3293.51	0|0	0|0	0|0	0|0	0|0	0|1	0|1	0|0	.|.	0|1	0|0	0|1	0|1	0|1	0|0	0|1	0|0	0|1	0|0	0|0	0|1	0|0	6|0	34|0	12|0	29|0	59|0	19|20	15|31	44|0	.|.	14|29	2|0	8|12	10|12	18|15	35|0	9|20	22|0	20|18	18|0	17|0
JH711484.1	454454	454454	A	G	SNP	.	679.47	0|0	0|0	0|0	0|0	.|.	0|0	0|0	0|1	0|1	0|0	.|.	0|0	0|0	0|0	0|0	0|0	0|0	0|0	0|0	0|0	0|0	0|0	5|0	12|0	6|0	15|0	.|.	21|0	29|0	25|14	6|7	33|0	.|.	10|0	16|0	9|0	17|0	18|0	17|0	34|0	12|0	13|0
JH711484.1	454488	454488	T	C	SNP	.	3328.73	0|0	0|0	0|0	0|0	.|.	0|1	0|1	0|0	0|0	0|1	.|.	0|1	0|1	0|1	0|0	0|1	0|0	0|1	0|0	0|1	0|1	0|0	5|0	12|0	6|0	15|0	.|.	9|12	11|17	38|1	13|0	19|14	.|.	6|4	7|9	6|3	16|0	7|11	17|0	18|16	12|0	11|1
JH711484.1	454505	454505	A	G	SNP	.	8585.06	0|1	1|1	1|1	1|1	.|.	0|1	0|1	0|1	0|1	0|1	.|.	0|1	0|1	0|1	1|1	0|1	1|1	0|1	1|1	1|1	0|1	1|1	1|4	0|12	0|6	0|15	.|.	8|13	11|17	25|14	6|7	19|14	.|.	6|4	8|8	6|3	0|16	7|11	0|17	18|16	0|12	0|12
JH711484.1	454584	454584	C	T	SNP	.	5228.02	0|1	1|1	1|1	1|1	.|.	0|0	0|0	0|0	0|0	0|0	.|.	0|0	0|0	0|0	1|1	0|0	1|1	0|0	1|1	0|1	0|0	1|1	2|7	0|24	0|12	0|32	.|.	41|2	58|0	69|0	19|0	64|0	.|.	20|0	31|0	17|0	0|33	36|0	0|33	69|0	0|27	2|22
JH711484.1	454645	454645	C	G	SNP	.	5036.01	0|1	1|1	1|1	1|1	.|.	0|0	0|0	0|0	0|0	0|0	.|.	0|0	0|0	0|0	1|1	0|0	1|1	0|0	1|1	0|1	0|0	1|1	1|3	0|13	0|6	0|17	.|.	21|1	31|0	43|0	13|0	35|0	.|.	10|0	16|0	8|0	0|18	20|0	0|18	37|0	0|15	1|11
JH711484.1	455885	455885	-	T	Insertion	.	46288.8	1|1	.|.	.|.	.|.	.|.	1|1	1|1	1|1	1|1	1|1	.|.	1|1	1|1	1|1	.|.	1|1	.|.	1|1	.|.	.|.	1|1	.|.	0|2	.|.	.|.	.|.	.|.	1|92	0|106	0|101	0|30	0|174	.|.	0|57	0|31	0|68	.|.	0|149	.|.	3|156	.|.	.|.
JH711484.1	456744	456745	GT	-	Deletion	.	22570	1|1	.|.	.|.	.|.	.|.	0|1	0|1	0|0	0|0	0|1	.|.	0|1	0|1	0|1	.|.	0|1	.|.	0|1	.|.	.|.	0|1	.|.	0|2	.|.	.|.	.|.	.|.	43|54	51|59	100|2	29|0	85|98	.|.	37|22	15|18	41|29	.|.	83|67	.|.	86|76	.|.	.|.
JH711484.1	460403	460403	-	GTCCGA	Insertion	.	14983.2	.|.	.|.	.|.	.|.	.|.	1|1	1|1	0|0	1|1	1|1	.|.	1|1	1|1	1|1	.|.	1|1	.|.	1|1	.|.	.|.	1|1	.|.	.|.	.|.	.|.	.|.	.|.	0|11	0|25	9|0	0|6	0|20	.|.	0|12	0|12	0|17	.|.	0|15	.|.	0|33	.|.	.|.
JH711484.1	460479	460479	-	GACGC	Insertion	.	9300.11	.|.	.|.	.|.	.|.	.|.	1|1	1|1	0|0	0|0	1|1	.|.	1|1	1|1	1|1	.|.	1|1	.|.	1|1	.|.	.|.	1|1	.|.	.|.	.|.	.|.	.|.	.|.	0|3	0|19	5|0	6|0	0|22	.|.	0|6	0|16	0|10	.|.	0|15	.|.	0|12	.|.	.|.
JH711484.1	461085	461087	TAC	-	Deletion	.	14314.5	1|1	1|1	1|1	1|1	.|.	.|.	0|0	.|.	.|.	0|0	.|.	.|.	.|.	.|.	1|1	.|.	1|1	1|1	1|1	1|1	0|0	1|1	0|5	0|15	0|10	1|35	.|.	.|.	1|0	.|.	.	1|0	.|.	.|.	.|.	.|.	0|38	.|.	0|40	0|1	0|31	0|23
JH711484.1	462476	462476	-	G	Insertion	.	595.24	0|0	0|0	0|0	0|0	.|.	.|.	.|.	1|1	.|.	.|.	.|.	.|.	.|.	.|.	0|0	.|.	0|0	.|.	0|0	0|0	.|.	0|0	2|0	18|0	12|0	25|0	.|.	.|.	.|.	0|16	.|.	.|.	.|.	.|.	.|.	.|.	22|0	.|.	14|0	.	10|0	6|0
JH711484.1	464366	464368	CTC	-	Deletion	.	12992.7	.|.	0|0	.|.	.|.	.|.	0|1	0|1	.|.	0|0	0|1	.|.	0|1	0|1	0|1	.|.	0|1	.|.	0|1	.|.	0|0	0|1	.|.	.|.	2|0	.|.	.|.	.|.	3|21	6|35	.|.	1|0	13|33	.|.	2|17	3|17	6|20	.|.	19|33	.|.	7|35	.|.	1|0
JH711484.1	464373	464374	TG	-	Deletion	.	937.51	.|.	.|.	.|.	.|.	.|.	0|1	0|1	.|.	1|1	0|1	.|.	0|0	0|1	0|1	.|.	0|1	.|.	0|1	.|.	.|.	0|1	.|.	.|.	.|.	.|.	.|.	.|.	21|3	35|5	.|.	0|1	33|8	.|.	17|1	17|3	20|3	.|.	33|15	.|.	35|5	.|.	.|.
JH711484.1	464389	464394	TGCCCG	-	Deletion	.	3557.19	.|.	.|.	.|.	.|.	.|.	0|1	0|1	.|.	1|1	0|1	.|.	0|1	0|1	0|1	.|.	0|1	.|.	0|1	.|.	.|.	0|1	.|.	.|.	.|.	.|.	.|.	.|.	21|3	35|5	.|.	0|1	32|8	.|.	17|1	17|3	20|3	.|.	33|15	.|.	34|5	.|.	.|.
JH711484.1	464455	464455	-	CTT	Insertion	.	15803.4	.|.	.|.	.|.	.|.	.|.	1|1	1|1	.|.	.|.	1|1	.|.	1|1	1|1	1|1	.|.	1|1	.|.	1|1	.|.	.|.	1|1	.|.	.|.	.|.	.|.	.|.	.|.	0|20	0|37	.|.	.|.	0|32	.|.	0|19	0|19	0|23	.|.	0|33	.|.	0|39	.|.	.|.
JH711484.1	465229	465229	G	A	SNP	.	4267.99	0|0	0|0	0|0	0|0	0|0	0|1	0|1	0|0	0|0	0|1	.|.	0|1	0|1	0|1	0|0	0|1	0|0	0|1	0|0	0|0	0|1	0|0	10|0	42|0	15|0	41|0	24|0	5|12	15|31	55|1	16|0	16|22	.|.	5|10	21|9	12|8	36|0	12|16	34|0	18|8	26|0	28|0
JH711484.1	465289	465289	C	T	SNP	.	2792.32	0|0	0|0	0|1	0|0	0|0	0|1	0|1	0|0	0|0	0|1	.|.	0|1	0|1	0|1	0|0	0|1	0|0	0|1	0|0	0|0	0|1	0|0	9|0	41|0	11|1	27|0	22|0	10|3	31|10	41|1	14|0	20|13	.|.	9|4	12|14	7|8	30|0	13|10	29|0	7|13	18|0	21|0
JH711484.1	465294	465294	G	A	SNP	.	829.05	0|0	0|0	0|0	0|0	0|0	0|0	0|0	0|1	0|1	0|0	.|.	0|0	0|0	0|0	0|0	0|0	0|0	0|0	0|0	0|0	0|0	0|0	9|0	41|0	12|0	29|0	22|0	13|0	41|0	26|18	7|7	34|0	.|.	13|0	26|0	15|0	30|0	23|0	29|0	20|0	18|0	20|0
JH711484.1	465337	465337	A	G	SNP	.	16179	0|1	0|1	0|1	0|1	1|1	1|1	1|1	1|1	1|1	1|1	.|.	1|1	1|1	1|1	0|1	1|1	0|1	1|1	0|1	0|1	1|1	0|1	5|4	22|20	4|9	19|13	0|23	0|14	0|42	0|46	0|14	0|34	.|.	0|13	1|25	0|15	18|13	0|25	9|20	0|20	12|6	15|8
JH711484.1	465357	465357	G	A	SNP	.	15295.8	0|1	0|1	0|1	0|1	1|1	1|1	1|1	1|1	0|1	1|1	.|.	1|1	1|1	1|1	0|1	1|1	0|1	1|1	0|1	0|1	1|1	0|1	5|4	22|20	4|9	19|13	0|23	0|14	0|42	0|46	7|7	0|34	.|.	0|13	1|25	0|15	18|13	0|25	9|20	0|20	12|6	15|8
JH711484.1	465362	465362	G	A	SNP	.	3673.56	0|0	0|0	0|1	0|0	0|0	0|1	0|1	0|1	0|0	0|1	.|.	0|1	0|1	0|1	0|0	0|1	0|0	0|1	0|0	0|0	0|1	0|0	9|0	42|0	12|1	32|0	23|0	11|3	30|12	27|19	14|0	20|14	.|.	9|4	12|14	7|8	31|0	14|11	29|0	7|13	18|0	23|0
JH711484.1	468486	468486	-	AATACTTGCCTC	Insertion	.	20099	.|.	1|1	1|1	1|1	1|1	.|.	.|.	1|1	1|1	.|.	.|.	.|.	.|.	.|.	1|1	1|1	1|1	.|.	1|1	1|1	.|.	1|1	.|.	0|9	0|5	0|16	0|32	.|.	.|.	0|15	0|6	.|.	.|.	.|.	.|.	.|.	0|11	0|1	0|9	.|.	0|10	0|6
JH711484.1	469708	469708	-	GACCGT	Insertion	.	1214.03	0|0	0|0	0|0	0|0	.|.	.|.	.|.	0|1	0|1	.|.	.|.	.|.	.|.	.|.	0|0	.|.	0|0	.|.	0|0	0|0	.|.	0|0	8|0	22|0	14|0	27|0	.|.	.|.	.|.	33|13	6|3	.|.	.|.	.|.	.|.	.|.	29|0	.|.	21|0	.|.	20|0	24|0
JH711484.1	470389	470389	-	T	Insertion	.	26338.1	1|1	1|1	1|1	1|1	1|1	1|1	1|1	0|0	.|.	.|.	1|1	.|.	1|1	1|1	1|1	0|1	1|1	.|.	1|1	1|1	.|.	1|1	0|17	0|41	0|30	0|75	0|98	0|1	0|5	101|0	.|.	.|.	0|2	.|.	0|2	0|1	0|64	1|1	0|73	.|.	1|58	0|57
JH711484.1	470453	470453	-	C	Insertion	.	28498.9	1|1	1|1	1|1	1|1	1|1	1|1	1|1	0|0	.|.	.|.	1|1	.|.	1|1	0|1	1|1	0|1	1|1	.|.	1|1	1|1	.|.	1|1	0|17	0|47	0|30	0|81	0|103	0|1	0|5	114|0	.|.	.|.	0|2	.|.	0|2	1|1	0|71	1|1	0|80	.|.	0|63	0|62
JH711484.1	475002	475002	-	T	Insertion	.	1536.67	.|.	.|.	.|.	.|.	.|.	.|.	.|.	1|1	.|.	.|.	.|.	.|.	.|.	.|.	.|.	1|1	.|.	.|.	.|.	.|.	.|.	.|.	.|.	.|.	.|.	.|.	.|.	.|.	.|.	0|37	.|.	.|.	.|.	.|.	.|.	.|.	.|.	0|2	.|.	.|.	.|.	.|.
JH711484.1	476263	476263	C	T	SNP	.	20153	0|1	0|1	0|1	0|1	0|0	0|0	0|0	0|0	0|1	0|0	1|1	0|0	0|0	0|0	0|1	0|0	0|1	0|0	0|1	0|1	0|0	0|1	17|22	55|41	34|28	92|93	119|0	66|2	87|0	131|1	2|4	95|0	0|1	36|0	28|0	36|1	71|92	108|0	85|108	91|0	77|61	74|56
JH711484.1	476275	476275	T	C	SNP	.	49784	0|1	0|1	0|1	0|1	1|1	1|1	1|1	0|0	0|1	1|1	0|0	1|1	1|1	1|1	0|1	1|1	0|1	1|1	0|1	0|1	1|1	0|1	22|17	39|56	28|34	92|92	0|117	2|65	0|86	130|2	4|2	0|95	1|0	0|35	0|28	1|36	92|70	0|107	109|83	0|91	62|75	55|72
JH711484.1	476306	476306	C	G	SNP	.	18822	0|1	0|1	0|1	0|1	0|0	0|0	0|0	0|0	0|1	0|0	1|1	0|0	0|0	0|0	0|1	0|0	0|1	0|0	0|1	0|1	0|0	0|1	16|20	53|39	32|28	89|89	111|0	65|2	85|0	127|1	2|4	92|0	0|1	34|0	28|0	36|1	70|87	100|0	77|105	87|0	72|60	69|56
JH711484.1	476610	476610	C	T	SNP	.	23164.5	0|1	0|1	0|1	0|1	1|1	1|1	1|1	0|0	.|.	1|1	1|1	1|1	1|1	1|1	0|1	1|1	0|1	1|1	0|1	0|1	1|1	0|1	15|11	39|39	14|14	44|42	1|69	2|31	0|40	72|0	.|.	0|46	0|1	0|18	1|14	1|24	63|46	0|34	42|45	0|49	42|47	32|29
JH711484.1	476657	476657	A	G	SNP	.	18358.4	0|1	0|1	0|1	0|1	1|1	1|1	1|1	0|0	1|1	1|1	1|1	1|1	0|1	1|1	0|1	1|1	0|1	1|1	0|1	0|1	1|1	0|1	14|11	38|38	14|14	43|41	1|71	2|29	0|39	70|0	0|1	0|45	0|1	0|18	1|13	1|25	63|44	0|34	42|44	0|49	41|44	32|28
JH711484.1	476680	476680	-	TTG	Insertion	.	3884.23	0|0	0|0	0|0	0|0	0|0	0|0	0|0	1|1	0|0	0|0	0|0	0|0	0|0	0|0	0|0	0|0	0|0	0|0	0|0	0|0	0|0	0|0	24|0	77|0	27|0	84|0	70|0	32|0	38|0	0|63	1|0	46|0	1|0	18|0	15|0	26|0	105|0	34|0	83|0	49|0	85|0	60|0
JH711484.1	476702	476702	C	G	SNP	.	5100.33	0|1	0|1	0|1	0|1	0|0	0|0	0|0	.|.	0|0	0|0	0|0	0|0	0|0	0|0	0|1	0|0	0|1	0|0	0|1	0|1	0|0	0|1	11|9	33|26	10|9	34|31	62|0	28|0	33|0	.|.	1|0	40|0	1|0	12|0	14|0	22|1	36|43	30|0	40|28	43|0	37|28	24|25
JH711484.1	476775	476775	C	T	SNP	.	9781.46	0|1	0|1	0|1	0|1	0|0	0|0	0|0	0|0	.|.	0|0	0|0	0|0	0|0	0|0	0|1	0|0	0|1	0|0	0|1	0|1	0|0	0|1	14|15	47|34	13|17	46|47	81|1	36|2	47|0	70|1	.|.	47|0	1|0	18|0	16|1	30|1	47|70	37|1	57|56	54|0	52|37	34|32
JH711484.1	476785	476785	T	C	SNP	.	12381.6	0|1	0|1	0|1	0|1	0|0	0|0	0|0	0|0	0|0	0|0	0|0	0|0	0|0	0|0	0|1	0|0	0|1	0|0	0|1	0|1	0|0	0|1	13|16	46|36	13|17	45|49	82|1	36|2	47|0	71|0	1|0	47|0	1|0	18|0	16|1	30|1	45|72	38|0	56|57	53|1	52|38	34|32
JH711484.1	476803	476803	A	G	SNP	.	12974.5	0|0	0|0	0|0	0|0	0|0	1|1	1|1	0|0	0|0	1|1	0|0	1|1	0|1	1|1	0|0	1|1	0|0	1|1	0|0	0|0	1|1	0|0	28|1	87|0	30|1	97|0	86|0	2|36	1|46	73|0	1|0	0|48	1|0	0|18	3|14	2|29	122|0	0|42	120|0	0|54	92|0	68|0
JH711484.1	476851	476851	C	-	Deletion	.	30167.2	1|1	1|1	1|1	1|1	1|1	1|1	1|1	0|0	1|1	1|1	1|1	1|1	1|1	1|1	1|1	1|1	1|1	1|1	1|1	1|1	1|1	1|1	12|16	21|58	6|22	39|59	1|86	0|40	0|50	78|1	0|1	0|49	0|1	0|20	1|16	1|31	51|61	1|42	37|78	0|58	27|61	23|38
JH711484.1	476857	476857	A	-	Deletion	.	16310.4	1|1	0|1	1|1	0|1	0|1	0|1	0|0	0|0	.|.	0|1	0|0	0|1	0|1	0|1	1|1	0|1	0|1	0|1	0|1	1|1	0|1	0|1	10|17	34|49	10|22	38|62	60|17	29|8	35|7	78|0	.	35|11	1|0	9|7	11|5	25|7	38|89	29|11	45|75	47|9	38|53	20|45
JH711484.1	476872	476872	A	G	SNP	.	31096.7	0|1	0|1	0|1	0|1	1|1	1|1	1|1	0|0	1|1	1|1	1|1	1|1	1|1	1|1	0|1	1|1	0|1	1|1	0|1	0|1	1|1	0|1	15|14	36|49	18|16	50|53	1|86	2|38	0|50	78|1	0|1	0|50	0|1	0|20	1|16	1|31	75|54	0|43	61|62	0|58	43|56	34|35
JH711484.1	476899	476899	C	A	SNP	.	13342.9	0|0	0|0	0|0	0|0	0|0	1|1	1|1	0|0	0|0	1|1	0|0	1|1	1|1	1|1	0|0	1|1	0|0	1|1	0|0	0|0	1|1	0|0	29|0	89|0	34|0	105|0	87|0	2|36	1|47	78|0	1|0	0|46	1|0	0|18	1|16	2|30	131|0	0|39	124|0	0|55	100|0	70|0
JH711484.1	479390	479391	TG	-	Deletion	.	1320.77	.|.	.|.	.|.	.|.	.|.	.|.	.|.	1|1	0|0	.|.	.|.	.|.	.|.	.|.	.|.	.|.	.|.	.|.	.|.	.|.	.|.	.|.	.|.	.|.	.|.	.|.	.|.	.|.	.|.	0|26	5|0	.|.	.|.	.|.	.|.	.|.	.|.	.|.	.|.	.|.	.|.	.|.
JH711484.1	479453	479453	G	C	SNP	.	11046.2	0|1	0|1	0|1	0|1	1|1	1|1	1|1	1|1	1|1	1|1	0|0	1|1	1|1	1|1	0|1	1|1	0|1	1|1	0|1	0|1	1|1	0|1	5|4	16|19	2|2	14|21	0|30	0|14	0|15	0|25	0|5	0|26	2|0	0|5	0|5	0|4	18|14	0|15	14|12	0|13	9|15	9|11
JH711484.1	479469	479469	G	C	SNP	.	10763.5	0|1	0|1	0|1	0|1	1|1	1|1	1|1	1|1	0|0	1|1	0|0	1|1	1|1	1|1	0|1	1|1	0|1	1|1	0|1	0|1	1|1	0|1	5|4	16|19	2|2	14|21	0|30	0|14	0|15	0|25	5|0	0|25	2|0	0|5	0|5	0|4	18|14	0|15	14|12	0|13	9|15	9|11
JH711484.1	479485	479485	-	T	Insertion	.	9782.85	0|1	0|1	0|1	0|1	1|1	1|1	1|1	.|.	.|.	1|1	0|0	1|1	1|1	1|1	0|1	1|1	0|1	1|1	0|1	0|1	1|1	0|1	5|4	16|19	2|3	14|20	1|30	0|14	0|16	.	.|.	0|25	2|0	0|5	0|5	0|5	18|14	0|15	15|12	0|13	9|15	8|11
JH711484.1	479486	479486	C	A	SNP	.	9133.95	0|1	0|1	0|1	0|1	1|1	1|1	1|1	.|.	.|.	1|1	0|0	1|1	1|1	1|1	0|1	1|1	0|1	1|1	0|1	0|1	1|1	0|1	5|4	16|17	3|2	14|20	2|28	1|11	1|13	.|.	.|.	0|25	2|0	0|5	0|5	1|4	18|13	0|13	15|11	0|13	9|14	8|11
JH711484.1	479494	479494	A	C	SNP	.	4088.37	0|1	0|1	0|1	0|1	0|0	0|0	0|0	0|0	.|.	0|0	1|1	0|0	0|0	0|0	0|1	0|0	0|1	0|0	0|1	0|1	0|0	0|1	9|9	38|34	6|4	45|30	65|1	26|0	30|0	30|0	.|.	57|0	0|4	10|0	11|0	9|0	26|38	30|0	27|30	31|0	30|19	25|18
JH711484.1	479506	479506	G	C	SNP	.	13318.2	0|1	0|1	0|1	0|1	1|1	1|1	1|1	1|1	1|1	1|1	0|0	1|1	1|1	1|1	0|1	1|1	0|1	1|1	0|1	0|1	1|1	0|1	10|8	31|37	4|6	29|45	0|66	0|26	0|30	0|30	0|1	0|57	4|0	0|10	0|11	0|9	40|25	0|29	30|26	0|32	19|29	19|24
JH711484.1	479509	479509	T	C	SNP	.	13261.2	0|1	0|1	0|1	0|1	1|1	1|1	1|1	1|1	1|1	1|1	0|0	1|1	1|1	1|1	0|1	1|1	0|1	1|1	0|1	0|1	1|1	0|1	10|8	32|36	4|6	28|44	0|66	0|26	1|29	0|29	0|1	0|57	4|0	0|10	0|11	0|9	40|25	0|29	28|26	0|32	19|29	19|24
JH711484.1	479542	479542	T	G	SNP	.	3667.25	0|1	0|1	0|1	0|1	0|0	0|0	0|0	0|0	0|0	0|0	1|1	0|0	0|0	0|0	0|1	0|0	0|1	0|0	0|1	0|1	0|0	0|1	4|5	20|18	4|2	25|17	37|0	15|0	17|0	30|0	1|0	32|1	0|2	5|0	6|0	5|0	13|23	17|0	16|16	19|0	17|11	14|10
JH711484.1	479549	479549	C	A	SNP	.	3982.25	0|1	0|1	0|1	0|1	0|0	0|0	0|0	0|0	0|0	0|0	1|1	0|0	0|0	0|0	0|1	0|0	0|1	0|0	0|1	0|1	0|0	0|1	4|5	20|18	4|2	25|17	38|0	15|0	17|0	30|0	1|0	33|0	0|2	5|0	6|0	5|0	13|23	17|0	16|16	19|0	17|11	14|11
JH711484.1	479559	479563	ATAAC	-	Deletion	.	26846.2	0|1	0|1	0|1	0|1	1|1	1|1	1|1	1|1	1|1	1|1	0|0	1|1	1|1	1|1	0|1	1|1	0|1	1|1	0|1	0|1	1|1	0|1	5|4	18|20	2|4	17|25	0|38	0|15	0|17	0|30	0|1	0|33	2|0	0|5	0|6	0|5	23|13	0|17	16|16	0|19	12|17	11|14
JH711484.1	479584	479584	A	G	SNP	.	11444.8	0|1	0|1	0|1	0|1	1|1	1|1	1|1	0|0	1|1	1|1	0|0	1|1	1|1	1|1	0|1	1|1	0|1	1|1	0|1	0|1	1|1	0|1	5|4	18|20	2|4	17|25	0|38	0|15	0|17	30|0	0|1	0|33	2|0	0|5	0|6	0|5	23|13	0|17	16|16	0|19	12|17	11|14
JH711484.1	479602	479602	G	A	SNP	.	3898.34	0|1	0|1	0|1	0|1	0|0	0|0	0|0	0|0	0|0	0|0	1|1	0|0	0|0	0|0	0|1	0|0	0|1	0|0	0|1	0|1	0|0	0|1	4|5	20|18	4|2	25|17	38|0	15|0	17|0	30|0	1|0	33|0	0|2	5|0	6|0	5|0	12|23	17|0	16|16	19|0	17|12	14|11
JH711484.1	479608	479608	-	A	Insertion	.	4198.2	0|1	0|1	0|1	0|1	0|0	0|0	0|0	0|0	0|0	0|0	1|1	0|0	0|0	0|0	0|1	0|0	0|1	0|0	0|1	0|1	0|0	0|1	4|5	20|18	4|2	26|16	38|0	15|0	17|0	30|0	1|0	33|0	0|2	5|0	6|0	5|0	14|22	17|0	16|16	19|0	17|12	14|11
JH711484.1	479641	479641	A	G	SNP	.	7442.91	0|1	0|1	0|1	0|1	1|1	1|1	1|1	0|0	0|0	1|1	.|.	1|1	0|1	1|1	0|1	1|1	0|1	1|1	0|1	0|1	1|1	0|1	7|10	26|30	6|10	28|33	0|41	0|8	0|20	38|0	2|0	0|18	.|.	0|5	2|10	0|13	16|24	0|21	9|17	0|28	23|14	12|11
JH711484.1	479711	479711	C	T	SNP	.	2780.22	0|1	0|1	0|1	0|1	0|0	0|0	0|0	0|0	1|1	0|0	.|.	0|0	0|1	0|0	0|1	0|0	0|1	0|0	0|1	0|1	0|0	0|1	10|8	32|26	10|6	33|28	42|0	8|0	20|0	39|0	0|2	20|0	.|.	5|0	10|2	12|0	24|16	22|0	17|9	31|0	14|23	12|12
JH711484.1	479737	479737	C	T	SNP	.	2810.07	0|1	0|1	0|1	0|1	0|0	0|0	0|0	0|0	1|1	0|1	.|.	0|0	0|1	0|0	0|1	0|1	0|1	0|0	0|1	0|1	0|0	0|1	10|8	32|26	10|6	33|28	42|0	8|0	20|0	39|0	0|2	19|1	.|.	5|0	10|2	13|0	24|16	22|1	17|9	30|1	14|23	12|12
JH711484.1	485125	485125	A	G	SNP	.	9607.16	1|1	0|1	1|1	1|1	0|1	0|1	0|1	0|1	.|.	0|1	.|.	0|1	0|1	0|1	1|1	0|1	1|1	0|1	1|1	1|1	0|1	1|1	0|8	1|7	0|9	0|28	1|1	20|18	12|17	1|1	.|.	39|35	.|.	8|11	8|8	15|9	0|20	20|22	0|13	21|30	0|25	0|11
JH711484.1	488770	488770	T	C	SNP	.	25031.6	0|1	0|1	0|1	0|1	0|0	0|0	0|0	0|0	0|0	0|0	0|1	0|0	0|0	0|0	0|1	0|0	0|1	0|0	0|1	0|1	0|0	0|1	26|27	53|60	38|41	90|82	148|0	154|1	171|0	247|2	62|0	207|0	1|1	62|0	62|0	80|0	99|100	202|0	130|120	222|0	96|98	62|54
JH711484.1	488775	488775	G	A	SNP	.	35704.9	0|1	0|1	0|1	0|1	1|1	0|0	0|0	0|1	0|1	0|0	0|1	0|0	0|0	0|0	0|1	0|0	0|1	0|0	0|1	0|1	0|0	0|1	27|26	60|52	41|38	82|89	1|147	153|2	171|0	123|126	30|32	207|0	1|1	62|0	61|1	79|1	101|99	201|1	121|129	222|0	98|96	54|62
JH711484.1	488789	488789	C	G	SNP	.	35084.9	0|1	0|1	0|1	0|1	1|1	0|0	0|0	0|1	0|1	0|0	0|1	0|0	0|0	0|0	0|1	0|0	0|1	0|0	0|1	0|1	0|0	0|1	27|26	60|52	39|38	82|89	1|147	153|2	171|0	121|127	30|32	206|0	1|1	62|0	61|1	80|0	99|99	202|0	121|129	219|0	98|95	54|61
JH711484.1	488972	488972	A	G	SNP	.	28597	0|1	0|1	0|1	0|1	1|1	0|0	0|0	0|1	0|1	0|0	0|1	0|0	0|0	0|0	0|1	0|0	0|1	0|0	0|1	0|1	0|0	0|1	26|23	58|52	40|33	81|81	1|137	148|3	164|1	130|119	32|27	206|0	1|1	62|0	56|1	76|1	98|95	196|0	119|125	211|0	95|89	52|60
JH711484.1	489045	489045	G	T	SNP	.	50067.7	0|0	0|0	0|0	0|0	0|0	1|1	1|1	0|0	0|0	1|1	0|0	1|1	1|1	1|1	0|0	1|1	0|0	1|1	0|0	0|0	1|1	0|0	51|0	111|1	77|0	167|2	145|1	3|148	1|166	246|4	57|2	0|207	2|0	0|62	1|58	0|77	199|0	0|197	249|0	0|217	188|1	114|0
JH711484.1	489046	489046	G	A	SNP	.	49921.7	0|0	0|0	0|0	0|0	0|0	1|1	1|1	0|0	0|0	1|1	0|0	1|1	1|1	1|1	0|0	1|1	0|0	1|1	0|0	0|0	1|1	0|0	51|0	110|0	77|0	171|0	145|1	4|147	0|167	245|4	60|1	0|205	2|0	0|62	1|57	0|77	199|0	0|197	248|0	0|216	189|0	113|0
JH711484.1	489086	489086	G	C	SNP	.	24456.7	0|1	0|1	0|1	0|1	0|0	0|0	0|0	0|0	0|1	0|0	0|1	0|0	0|0	0|0	0|1	0|0	0|1	0|0	0|1	0|1	0|0	0|1	25|27	53|59	37|40	89|82	147|0	149|1	167|1	250|0	33|28	206|1	1|1	62|0	59|0	77|0	98|100	197|0	130|120	218|0	95|95	61|53
JH711484.1	489110	489110	G	A	SNP	.	3154.84	0|1	0|1	0|1	0|1	0|0	0|0	0|0	0|0	0|1	0|0	.|.	0|0	0|0	0|0	0|1	0|0	0|1	0|0	0|1	0|1	0|0	0|1	2|8	26|29	2|6	24|16	29|0	31|0	41|0	15|0	2|2	52|0	.|.	13|0	16|0	24|0	19|21	52|0	16|9	39|0	18|19	16|16
JH711484.1	489191	489191	G	A	SNP	.	3580.89	0|0	0|0	0|0	0|0	0|0	0|1	0|1	0|0	0|0	0|1	.|.	0|1	0|1	0|1	0|0	0|1	0|0	0|1	0|0	0|0	0|1	0|0	10|0	58|0	8|0	42|0	30|0	20|14	8|33	15|0	4|0	29|23	.|.	6|7	12|4	9|17	41|0	14|39	25|1	21|19	41|0	33|0
JH711484.1	489202	489202	C	A	SNP	.	2503.85	0|0	0|0	0|0	0|0	0|0	0|1	0|1	0|0	0|0	0|1	.|.	0|1	0|1	0|1	0|0	0|1	0|0	0|1	0|0	0|0	0|1	0|0	10|0	58|0	8|0	42|0	30|0	14|20	34|7	15|0	4|0	24|28	.|.	7|6	6|10	18|8	41|0	39|14	26|0	19|21	40|1	33|0
JH711484.1	489311	489311	A	G	SNP	.	4515.76	0|1	0|1	0|1	0|1	0|0	0|0	0|0	0|0	0|0	0|0	0|1	0|0	0|0	0|0	0|1	0|0	0|1	0|0	0|1	0|1	0|0	0|1	4|3	15|16	6|6	15|22	44|0	30|0	42|0	26|0	4|0	45|0	1|1	14|0	24|0	17|0	11|23	34|0	20|26	30|0	13|16	12|7
JH711484.1	489349	489349	C	T	SNP	.	1382.16	0|0	0|0	0|0	0|0	0|0	0|0	0|0	1|1	1|1	0|0	0|0	0|0	0|0	0|0	0|0	0|0	0|0	0|0	0|0	0|0	0|0	0|0	14|0	59|0	26|0	79|0	86|0	57|0	81|0	1|55	0|7	97|1	2|0	28|0	48|0	34|0	70|0	68|1	88|0	61|0	61|0	40|0
JH711484.1	501705	501705	G	A	SNP	.	2821.05	0|0	0|0	0|0	0|0	0|0	1|1	1|1	0|0	0|0	1|1	.|.	1|1	1|1	1|1	0|0	1|1	0|0	1|1	0|0	0|0	1|1	0|0	9|0	17|0	8|0	22|0	18|0	0|11	0|14	14|0	8|0	0|21	.|.	0|8	0|14	0|7	16|0	0|21	37|0	0|15	25|0	6|0
JH711484.1	501745	501745	C	G	SNP	.	4637.39	1|1	1|1	1|1	1|1	1|1	0|0	0|0	0|0	1|1	0|0	.|.	0|0	0|0	0|0	1|1	0|0	1|1	0|0	1|1	1|1	0|0	1|1	0|8	0|17	0|8	0|21	0|18	11|0	13|0	13|0	0|8	21|0	.|.	8|0	14|0	7|0	0|16	21|0	0|37	15|0	0|25	0|6
JH711484.1	501821	501821	A	G	SNP	.	4789.89	0|0	0|0	0|0	0|0	0|0	1|1	0|1	1|1	1|1	1|1	0|0	1|1	0|1	1|1	0|0	1|1	0|0	1|1	0|0	0|0	1|1	0|0	17|0	18|0	15|0	36|0	30|0	0|21	1|24	0|30	0|13	0|20	2|0	0|11	3|19	0|11	41|0	0|25	29|0	0|25	27|0	17|0
JH711484.1	501830	501830	A	G	SNP	.	1951.07	0|0	0|0	0|0	0|0	0|0	0|1	0|1	0|1	0|1	0|1	0|0	0|1	0|1	0|1	0|0	0|1	0|0	0|1	0|0	0|0	0|1	0|0	17|0	18|0	15|0	36|0	29|0	10|11	15|10	17|13	5|8	10|10	2|0	7|4	10|12	9|2	41|0	14|11	29|0	11|14	27|0	17|0
JH711484.1	501840	501840	G	C	SNP	.	4787.16	0|0	0|0	0|0	0|0	0|0	1|1	0|1	1|1	1|1	1|1	0|0	1|1	0|1	1|1	0|0	1|1	0|0	1|1	0|0	0|0	1|1	0|0	17|0	18|0	15|0	36|0	30|0	0|21	1|23	0|30	0|13	0|20	2|0	0|11	3|19	0|11	41|0	0|25	29|0	0|25	27|0	17|0
JH711484.1	501868	501868	A	C	SNP	.	4129.51	0|0	0|0	0|0	0|0	0|0	1|1	0|1	0|1	1|1	1|1	0|0	1|1	0|1	1|1	0|0	1|1	0|0	1|1	0|0	0|0	1|1	0|0	17|0	18|0	15|0	35|1	30|0	0|21	1|24	16|11	0|5	0|20	2|0	0|11	3|19	0|11	41|0	0|25	29|0	0|25	27|0	14|1
JH711484.1	506688	506688	C	A	SNP	.	4023.85	0|1	0|1	0|1	0|1	0|0	0|0	0|0	0|1	0|0	0|0	.|.	0|0	0|0	0|0	0|1	0|0	0|1	0|0	0|1	0|1	0|0	0|1	4|12	26|27	6|15	24|23	42|0	31|0	30|0	39|26	22|0	43|0	.|.	13|0	19|0	41|2	40|19	58|0	14|20	44|0	35|25	11|11
JH711484.1	506749	506749	-	GCG	Insertion	.	6178.95	0|1	0|1	0|1	0|1	1|1	0|0	0|1	0|1	0|0	0|0	.|.	0|0	0|0	0|0	0|1	0|0	0|1	0|0	0|1	0|1	0|0	0|1	7|1	17|13	8|4	13|14	0|22	17|0	14|1	33|2	11|0	24|0	.|.	8|0	10|0	22|0	10|21	33|0	12|6	25|0	13|18	6|6
JH711484.1	506869	506869	-	C	Insertion	.	7547.05	.|.	.|.	.|.	.|.	.|.	1|1	1|1	1|1	.|.	1|1	.|.	1|1	1|1	1|1	.|.	1|1	.|.	1|1	.|.	.|.	1|1	0|0	.|.	.|.	.|.	.|.	.|.	0|21	0|27	0|1	.|.	0|31	.|.	0|17	0|10	0|13	.|.	0|27	.|.	0|26	.|.	.|.
JH711484.1	507145	507150	TAACTT	-	Deletion	.	16337.7	.|.	.|.	.|.	.|.	.|.	1|1	1|1	1|1	.|.	1|1	.|.	1|1	1|1	1|1	.|.	1|1	.|.	1|1	.|.	.|.	1|1	.|.	.|.	.|.	.|.	.|.	.|.	0|20	0|26	0|1	.|.	0|34	.|.	0|16	0|9	0|14	.|.	0|30	.|.	0|27	.|.	.|.
JH711484.1	512475	512475	G	A	SNP	.	2212.33	0|0	0|0	0|0	0|0	0|0	0|1	0|1	0|0	0|0	1|1	.|.	0|1	0|1	1|1	0|0	1|1	0|0	1|1	0|0	0|0	1|1	0|0	11|0	52|0	31|0	80|0	55|0	1|11	1|13	44|0	13|0	0|22	.|.	1|6	1|4	0|2	76|0	0|14	94|0	0|7	58|0	49|0
JH711484.1	512517	512517	C	T	SNP	.	3203.42	0|0	0|0	0|0	0|0	0|0	0|1	0|1	0|0	0|0	1|1	.|.	0|1	0|1	1|1	0|0	1|1	0|0	1|1	0|0	0|0	1|1	0|0	12|0	53|0	32|1	81|0	57|0	1|11	1|13	44|1	13|0	0|22	.|.	1|6	1|4	0|2	77|0	0|15	94|0	0|9	60|0	53|0
JH711484.1	512520	512520	G	A	SNP	.	2720.91	0|0	0|0	0|0	0|0	0|0	0|1	0|1	0|0	0|0	1|1	.|.	0|1	0|1	1|1	0|0	1|1	0|0	1|1	0|0	0|0	1|1	0|0	12|0	54|0	32|1	82|0	57|0	1|11	1|13	45|0	13|0	0|22	.|.	1|6	1|4	0|2	77|0	0|15	94|0	0|9	60|0	54|0
JH711484.1	512544	512544	T	C	SNP	.	3493.13	0|0	0|0	0|0	0|0	0|0	0|1	1|1	0|0	0|0	1|1	.|.	0|1	0|1	1|1	0|0	1|1	0|0	1|1	0|0	0|0	1|1	0|0	12|0	53|1	32|1	81|0	54|3	1|11	1|13	45|0	13|0	0|22	.|.	1|6	1|4	0|2	77|0	0|15	93|1	0|9	56|4	52|2
JH711484.1	512836	512836	C	T	SNP	.	21870.6	0|1	0|1	0|1	0|1	1|1	0|0	0|0	0|0	0|0	0|0	.|.	0|0	0|0	0|0	0|1	0|0	0|1	0|0	0|1	0|1	0|0	0|1	18|19	44|43	19|16	82|69	0|133	47|2	71|4	117|0	28|2	86|0	.|.	37|0	26|1	32|0	81|81	86|0	90|79	86|0	52|63	51|48
JH711484.1	512839	512839	C	T	SNP	.	21085.1	0|0	0|0	0|0	0|0	0|0	1|1	1|1	0|0	0|1	1|1	.|.	1|1	0|1	1|1	0|0	1|1	0|0	1|1	0|0	0|0	1|1	0|0	36|1	87|0	35|0	151|0	133|0	2|47	5|70	116|2	4|27	0|86	.|.	1|36	3|24	0|32	162|0	1|86	171|0	0|86	115|0	97|1
JH711484.1	512845	512845	C	G	SNP	.	21174	0|0	0|0	0|0	0|0	0|0	1|1	1|1	0|0	0|1	1|1	.|.	1|1	0|1	1|1	0|0	1|1	0|0	1|1	0|0	0|0	1|1	0|0	37|1	89|0	35|0	153|0	135|0	3|46	4|71	115|2	4|28	0|87	.|.	1|36	3|24	0|32	163|0	1|86	172|1	0|87	116|0	99|1
JH711484.1	512849	512849	C	T	SNP	.	22243.4	0|1	0|1	0|1	0|1	1|1	0|0	0|0	0|0	0|0	0|0	.|.	0|0	0|0	0|0	0|1	0|0	0|1	0|0	0|1	0|1	0|0	0|1	18|20	45|44	19|16	83|71	1|136	47|2	71|4	119|0	30|2	87|0	.|.	37|0	26|1	32|0	82|83	88|0	93|82	90|0	55|63	53|50
JH711484.1	512860	512860	A	G	SNP	.	22231.9	0|0	0|0	0|0	0|0	0|0	1|1	1|1	0|0	0|1	1|1	.|.	1|1	0|1	1|1	0|0	1|1	0|0	1|1	0|0	0|0	1|1	0|0	37|1	94|0	35|0	157|0	141|0	2|48	4|71	118|2	4|28	0|88	.|.	1|36	3|24	0|33	167|0	1|90	177|0	0|93	121|0	102|1
JH711484.1	512875	512875	A	G	SNP	.	21342.2	0|0	0|0	0|0	0|0	0|0	1|1	0|1	0|0	0|0	1|1	.|.	1|1	0|1	1|1	0|0	1|1	0|0	1|1	0|0	0|0	1|1	0|0	36|1	94|0	36|0	165|0	142|0	2|49	6|70	120|2	32|0	0|89	.|.	1|36	3|24	0|33	168|0	1|90	182|0	0|94	121|0	102|1
JH711484.1	512911	512911	A	G	SNP	.	47238.4	0|1	0|1	0|1	0|1	1|1	1|1	1|1	0|0	1|1	1|1	.|.	1|1	0|1	1|1	0|1	1|1	0|1	1|1	0|1	0|1	1|1	0|1	17|22	48|46	20|16	88|78	0|143	0|51	0|77	120|3	2|30	0|89	.|.	1|36	2|25	0|33	84|85	1|91	96|86	0|94	58|63	51|52
JH711484.1	512936	512936	C	A	SNP	.	23672.4	0|1	0|1	0|1	0|1	0|0	0|0	0|0	1|1	0|0	0|0	.|.	0|0	0|1	0|0	0|1	0|0	0|1	0|0	0|1	0|1	0|0	0|1	22|17	46|48	16|20	79|88	143|0	51|0	77|0	2|121	30|2	89|0	.|.	36|1	25|2	33|0	85|83	91|1	86|96	94|0	63|58	52|51
JH711484.1	512943	512943	G	A	SNP	.	23124.4	0|1	0|1	0|1	0|1	1|1	0|0	0|0	0|0	0|0	0|0	.|.	0|0	0|0	0|0	0|1	0|0	0|1	0|0	0|1	0|1	0|0	0|1	18|21	48|46	20|16	88|79	1|142	49|2	72|5	123|0	30|2	89|0	.|.	37|0	26|1	33|0	84|85	92|0	96|86	94|0	58|63	52|51
JH711484.1	515729	515729	C	G	SNP	.	5858.42	1|1	1|1	0|1	1|1	1|1	0|0	0|0	0|0	1|1	0|0	1|1	0|0	0|0	0|0	1|1	0|0	1|1	0|0	1|1	1|1	0|0	1|1	0|7	0|19	1|3	0|18	1|25	24|0	22|0	41|0	0|14	29|0	0|1	18|0	20|0	18|0	0|11	18|0	0|16	26|0	0|13	0|11
JH711484.1	515781	515781	T	C	SNP	.	11478.4	0|0	0|0	0|1	0|0	0|0	1|1	1|1	1|1	0|0	1|1	0|0	1|1	1|1	1|1	0|0	1|1	0|0	1|1	0|0	0|0	1|1	0|0	15|0	37|0	6|2	37|0	51|2	0|47	1|45	0|82	29|0	0|60	2|0	0|33	0|38	0|36	22|0	0|39	33|0	0|57	27|0	23|0
JH711484.1	515785	515785	A	C	SNP	.	11615.4	0|0	0|0	0|1	0|0	0|0	1|1	1|1	1|1	0|0	1|1	0|0	1|1	1|1	1|1	0|0	1|1	0|0	1|1	0|0	0|0	1|1	0|0	15|0	37|0	6|2	35|0	51|2	0|47	1|45	0|82	29|0	0|60	2|0	0|34	0|38	0|34	22|0	0|39	32|1	0|57	27|0	23|0
JH711484.1	515796	515796	T	C	SNP	.	11397.4	0|0	0|0	0|1	0|0	0|0	1|1	1|1	1|1	0|0	1|1	0|0	1|1	1|1	1|1	0|0	1|1	0|0	1|1	0|0	0|0	1|1	0|0	15|0	36|0	6|2	35|0	50|2	0|46	1|45	0|82	29|0	0|60	2|0	0|35	0|37	0|34	22|0	0|39	33|0	0|57	27|0	23|0
JH711484.1	515814	515823	ATGGCTTACT	-	Deletion	.	12504.2	0|0	0|0	0|1	0|0	0|0	0|1	0|1	0|0	0|0	0|1	0|0	0|1	0|1	0|1	0|0	0|1	0|0	0|1	0|0	0|0	0|1	0|0	15|0	36|0	6|1	35|0	52|0	31|8	24|11	80|1	29|0	31|17	2|0	17|9	24|7	22|8	22|0	16|13	33|0	28|16	27|0	23|0
JH711484.1	515845	515845	C	T	SNP	.	3552.84	0|0	0|0	0|1	0|0	0|0	0|1	0|1	0|0	0|0	0|1	0|0	0|1	0|1	0|1	0|0	0|1	0|0	0|1	0|0	0|0	0|1	0|0	8|0	19|0	4|1	19|0	28|0	15|8	13|11	40|1	15|0	18|17	1|0	10|9	12|7	11|8	12|0	9|13	19|0	15|16	14|0	12|0
JH711484.1	518206	518206	A	G	SNP	.	1459.38	0|1	0|1	0|1	0|1	1|1	0|1	0|0	0|1	1|1	0|0	1|1	0|0	0|0	.|.	0|1	0|0	0|0	0|0	0|1	0|1	0|0	0|1	3|4	7|18	2|8	11|1	0|8	4|2	12|0	7|5	0|6	4|0	0|2	5|0	2|0	.|.	5|4	9|0	5|0	8|0	6|5	8|2
JH711484.1	518732	518732	T	G	SNP	.	11075.3	0|1	0|1	0|1	0|1	0|0	0|1	0|1	0|0	0|0	0|1	.|.	0|1	0|1	0|1	0|1	0|1	0|1	0|1	0|1	0|1	0|1	0|1	6|12	13|19	11|10	32|33	43|0	22|12	28|25	62|0	10|0	29|42	.|.	18|6	14|14	13|7	25|42	33|29	21|29	29|29	7|22	21|27
JH711484.1	518774	518774	G	A	SNP	.	4118.41	0|1	0|1	0|1	0|1	1|1	0|0	0|0	0|0	0|0	0|0	.|.	0|1	0|0	0|0	0|1	0|0	0|1	0|0	0|1	0|1	0|0	0|1	12|6	19|14	10|11	33|32	2|40	35|0	54|0	65|0	10|0	71|0	.|.	22|2	29|0	20|0	42|26	62|0	31|19	60|0	22|9	27|22
JH711484.1	518812	518812	G	A	SNP	.	4014.53	0|1	0|1	0|1	0|1	1|1	0|0	0|0	0|0	0|0	0|0	.|.	0|1	0|0	0|0	0|1	0|0	0|1	0|0	0|1	0|1	0|0	0|1	12|6	17|14	10|12	31|33	2|42	35|0	54|0	65|0	10|0	71|0	.|.	22|2	30|0	20|0	42|25	62|0	29|20	61|0	22|9	25|22
JH711484.1	518841	518841	C	G	SNP	.	8752.83	1|1	1|1	1|1	1|1	1|1	0|1	0|1	1|1	0|1	0|1	.|.	0|1	0|1	0|1	1|1	0|1	0|1	0|1	1|1	1|1	0|1	1|1	0|3	0|6	0|6	0|15	0|18	7|10	12|15	0|28	1|4	19|13	.|.	2|9	7|8	4|7	0|12	15|15	1|10	14|14	0|3	0|11
JH711484.1	523898	523898	T	C	SNP	.	33219.9	0|0	0|0	0|0	0|0	0|0	0|1	0|1	0|0	1|1	0|1	0|0	0|1	0|1	0|1	0|0	0|1	0|0	0|1	0|0	0|0	0|1	0|0	57|0	184|0	103|1	249|0	211|1	135|107	126|123	227|4	3|106	125|125	4|0	51|55	39|35	69|64	249|0	135|115	249|1	139|111	248|0	213|1
JH711484.1	523938	523938	T	C	SNP	.	38700.3	0|1	0|1	0|1	0|1	1|1	0|0	0|0	0|0	0|0	0|0	0|1	0|0	0|0	0|0	0|1	0|0	0|1	0|0	0|1	0|1	0|0	0|1	35|21	95|89	50|53	125|123	4|208	239|1	245|3	229|0	106|2	246|1	1|3	105|0	72|2	131|1	111|137	246|0	124|125	249|1	119|130	98|116
JH711484.1	523993	523993	C	T	SNP	.	25921.6	0|1	0|1	0|1	0|1	0|0	0|0	0|0	0|0	0|0	0|0	0|1	0|0	0|0	0|0	0|1	0|0	0|1	0|0	0|1	0|1	0|0	0|1	25|32	88|94	55|49	123|126	212|0	240|0	247|0	226|1	106|2	247|1	3|1	104|0	74|0	131|2	135|109	248|0	125|125	249|0	129|115	114|96
JH711484.1	524155	524155	C	T	SNP	.	44162.9	0|1	0|1	0|1	0|1	1|1	0|0	0|0	1|1	0|0	0|0	0|1	0|0	0|0	0|0	0|1	0|0	0|1	0|0	0|1	0|1	0|0	0|1	34|21	94|82	49|54	131|119	6|200	238|0	247|3	9|213	106|2	250|0	1|3	102|0	73|2	134|2	115|134	248|1	127|122	248|1	114|134	99|113
JH711484.1	524156	524156	G	A	SNP	.	44305.9	0|1	0|1	0|1	0|1	1|1	0|0	0|0	1|1	0|0	0|0	0|1	0|0	0|0	0|0	0|1	0|0	0|1	0|0	0|1	0|1	0|0	0|1	34|21	93|84	49|54	132|118	5|201	238|0	247|3	7|215	106|2	250|0	1|3	103|0	74|1	135|1	116|133	249|1	127|122	249|1	115|135	99|113
JH711484.1	524157	524157	C	T	SNP	.	45620.9	0|1	0|1	0|1	0|1	1|1	0|0	0|0	1|1	0|0	0|0	0|1	0|0	0|0	0|0	0|1	0|0	0|1	0|0	0|1	0|1	0|0	0|1	34|21	92|84	49|54	132|118	5|201	237|1	245|3	7|213	106|2	249|0	1|3	102|1	74|1	134|1	116|134	247|1	129|119	247|0	116|134	99|114
JH711484.1	524167	524167	G	A	SNP	.	30908.7	0|1	0|1	0|1	0|1	0|0	0|0	0|0	0|0	0|1	0|0	0|1	0|0	0|0	0|0	0|1	0|0	0|1	0|0	0|1	0|1	0|0	0|1	25|30	89|91	55|48	117|133	212|0	238|0	249|0	225|1	60|48	249|1	3|1	103|0	75|0	134|2	135|115	250|0	122|128	250|0	137|113	118|100
JH711484.1	524174	524174	C	T	SNP	.	101672	0|1	0|1	0|1	0|1	0|0	1|1	1|1	0|0	1|1	1|1	0|1	1|1	1|1	1|1	0|1	1|1	0|1	1|1	0|1	0|1	1|1	0|1	21|34	89|92	54|49	115|134	206|5	0|238	3|246	219|7	2|106	0|248	3|1	0|103	1|74	1|134	135|114	1|247	123|127	0|250	136|114	117|100
JH711484.1	524204	524204	G	A	SNP	.	31453.2	0|0	0|0	0|0	0|0	0|0	0|1	0|1	0|0	0|0	0|1	0|0	0|1	0|1	0|1	0|0	0|1	0|0	0|1	0|0	0|0	0|1	0|0	53|3	185|1	104|0	250|0	212|4	105|137	125|124	228|2	108|0	129|121	4|0	55|49	36|39	70|68	250|0	115|135	250|0	112|137	249|1	218|0
JH711484.1	524249	524249	G	T	SNP	.	29211.2	0|0	0|0	0|0	0|0	0|0	0|1	0|1	0|0	0|0	0|1	0|0	0|1	0|1	0|1	0|0	0|1	0|0	0|1	0|0	0|0	0|1	0|0	57|0	186|0	101|1	250|0	217|1	137|106	128|122	226|4	108|0	120|129	4|0	50|55	41|34	71|67	250|0	136|114	250|0	136|114	250|0	218|0
JH711484.1	524965	524965	G	C	SNP	.	33084.5	0|1	0|1	0|1	0|1	1|1	0|0	0|0	0|0	0|1	0|0	0|1	0|0	0|0	0|0	0|1	0|0	0|1	0|0	0|1	0|1	0|0	0|1	30|24	62|62	47|47	94|113	2|145	179|2	187|1	248|0	48|4	250|0	1|1	66|0	85|1	111|3	96|112	221|0	122|128	249|0	96|101	84|74
JH711484.1	524968	524968	T	C	SNP	.	26801.6	0|0	0|0	0|0	0|0	0|0	0|1	0|1	0|0	0|0	0|1	0|0	0|1	0|1	0|1	0|0	0|1	0|0	0|1	0|0	0|0	0|1	0|0	53|1	121|2	92|3	205|2	144|3	87|93	90|100	248|1	52|0	133|117	2|0	41|26	39|46	53|61	208|0	108|113	250|0	121|127	197|0	157|1
JH711484.1	524987	524988	AA	-	Deletion	.	5942.06	0|0	0|0	0|0	0|0	0|0	0|0	0|0	0|1	0|0	0|0	0|0	0|0	0|0	0|0	0|0	0|0	0|0	0|0	0|0	0|0	0|0	0|0	54|0	124|0	95|0	207|0	147|0	181|0	189|0	117|133	52|0	250|0	2|0	67|0	84|0	114|0	207|0	220|1	249|0	248|0	197|0	158|0
JH711484.1	524991	524991	T	C	SNP	.	27059.6	0|0	0|0	0|0	0|0	0|0	0|1	0|1	0|0	0|0	0|1	0|0	0|1	0|1	0|1	0|0	0|1	0|0	0|1	0|0	0|0	0|1	0|0	53|1	123|1	92|3	205|1	145|2	86|95	89|100	247|2	52|0	133|116	2|0	41|26	39|46	52|62	206|0	107|114	244|0	120|128	197|0	157|1
JH711484.1	524994	524994	T	C	SNP	.	25756.6	0|1	0|1	0|1	0|1	0|0	0|0	0|0	0|0	0|0	0|0	0|1	0|0	0|0	0|0	0|1	0|0	0|1	0|0	0|1	0|1	0|0	0|1	26|28	62|61	52|42	113|94	147|0	178|2	189|0	249|1	49|3	248|1	1|1	66|1	81|4	112|1	111|96	218|0	124|122	247|0	101|96	76|82
JH711484.1	525208	525208	G	T	SNP	.	21422.6	0|0	0|0	0|0	0|0	0|0	0|1	0|1	0|0	0|0	0|1	0|0	0|1	0|1	0|1	0|0	0|1	0|0	0|1	0|0	0|0	0|1	0|0	53|1	117|0	91|1	192|0	144|0	95|75	99|85	245|5	53|0	118|131	2|0	28|36	45|35	60|47	195|1	113|100	245|0	129|121	190|0	151|2
JH711484.1	525310	525310	A	G	SNP	.	31606.8	0|1	0|1	0|1	0|1	1|1	0|0	0|0	0|0	0|0	0|0	0|1	0|0	0|0	0|0	0|1	0|0	0|1	0|0	0|1	0|1	0|0	0|1	31|23	59|59	48|46	88|106	2|142	168|3	186|1	250|0	49|4	249|0	1|1	64|1	81|0	108|2	94|105	214|0	125|125	247|1	93|99	82|71
JH711484.1	525630	525630	-	G	Insertion	.	23141.3	1|1	1|1	1|1	1|1	.|.	0|0	0|0	1|1	1|1	0|0	1|1	0|0	0|0	0|0	1|1	0|1	1|1	0|0	1|1	1|1	0|0	1|1	0|24	0|39	2|29	0|92	.|.	9|0	32|0	0|1	0|2	32|0	0|1	3|0	15|0	9|0	0|66	34|5	0|88	22|0	0|87	0|57
JH711484.1	525640	525640	C	A	SNP	.	17698.8	1|1	1|1	1|1	1|1	.|.	0|0	0|0	0|0	1|1	0|0	1|1	0|0	0|0	0|0	1|1	0|0	1|1	0|0	1|1	1|1	0|0	1|1	1|24	1|38	4|27	0|93	.|.	9|0	32|0	1|0	0|2	32|0	0|1	3|0	15|0	9|0	1|66	39|0	2|87	22|0	5|81	2|54
JH711484.1	525867	525867	G	A	SNP	.	4206.02	0|1	0|0	0|0	0|0	0|0	1|1	1|1	0|0	0|0	0|1	.|.	1|1	0|1	1|1	0|0	1|1	0|0	1|1	0|0	0|0	1|1	0|0	4|2	15|0	9|0	20|0	2|0	0|20	0|32	21|0	3|0	1|18	.|.	0|11	2|9	0|17	24|0	0|20	20|0	1|33	21|0	14|0
JH711484.1	526133	526133	G	A	SNP	.	21106.3	0|1	1|1	1|1	1|1	1|1	0|0	0|0	0|0	0|1	0|0	.|.	0|0	0|0	0|0	1|1	0|0	1|1	0|0	1|1	1|1	0|0	1|1	3|15	2|65	0|28	0|66	1|55	38|1	83|1	36|0	11|8	52|0	.|.	23|0	30|0	26|0	0|78	49|0	1|70	55|0	0|49	0|43
JH711484.1	526161	526163	GCT	-	Deletion	.	51213.3	1|1	1|1	1|1	1|1	1|1	1|1	1|1	1|1	1|1	1|1	.|.	1|1	1|1	1|1	1|1	1|1	1|1	1|1	1|1	1|1	1|1	1|1	0|18	0|67	0|28	0|66	0|57	0|40	0|84	0|63	0|19	0|52	.|.	0|23	0|30	0|26	0|78	0|50	0|71	0|55	0|49	0|43
JH711484.1	526288	526288	A	C	SNP	.	3822.98	0|0	0|0	0|0	0|0	0|0	0|1	0|1	0|0	0|0	0|1	.|.	0|1	0|1	0|1	0|0	0|1	0|0	0|1	0|0	0|0	0|1	0|0	16|1	66|2	26|0	66|0	56|1	23|18	44|35	62|0	20|0	29|26	.|.	11|11	15|14	13|13	79|0	31|17	75|0	35|19	47|0	47|0
JH711484.1	526299	526299	G	A	SNP	.	5648.98	0|0	0|0	0|0	0|0	0|0	0|1	0|1	0|0	0|0	0|1	.|.	0|1	0|1	0|1	0|0	0|1	0|0	0|1	0|0	0|0	0|1	0|0	17|0	64|4	27|0	67|0	56|1	22|19	44|35	62|0	20|0	29|26	.|.	11|11	15|14	13|13	78|0	30|18	75|0	35|19	47|0	47|0
JH711484.1	526308	526308	A	G	SNP	.	27603	0|1	0|1	0|1	0|1	0|0	1|1	1|1	1|1	0|1	1|1	.|.	1|1	1|1	1|1	0|1	1|1	0|1	1|1	0|1	0|1	1|1	0|1	8|9	31|38	13|14	28|39	56|1	1|40	1|78	0|62	8|12	0|55	.|.	0|22	0|29	0|26	45|34	0|48	33|42	0|54	21|26	26|21
JH711484.1	526480	526480	C	A	SNP	.	24161.6	0|0	0|0	0|0	0|0	1|1	1|1	1|1	0|0	0|0	1|1	.|.	1|1	1|1	1|1	0|0	1|1	0|0	1|1	0|0	0|0	1|1	0|0	27|0	54|1	30|0	110|0	0|1	0|66	0|79	142|4	20|0	0|119	.|.	0|29	1|39	0|27	91|0	0|112	118|0	0|109	95|0	68|1
JH711484.1	526490	526490	T	C	SNP	.	31793.2	1|1	1|1	1|1	1|1	0|0	0|0	0|0	1|1	0|1	0|0	.|.	0|0	0|0	0|0	1|1	0|0	1|1	0|0	1|1	1|1	0|0	1|1	0|26	0|56	0|30	1|108	1|0	65|0	77|0	3|142	14|2	121|0	.|.	29|0	39|1	27|0	0|90	108|0	0|117	107|0	0|93	1|67
JH711484.1	526740	526740	-	T	Insertion	.	30611.6	1|1	1|1	1|1	1|1	0|0	0|0	0|0	0|0	0|1	0|0	.|.	0|0	0|0	0|0	1|1	0|0	1|1	0|0	1|1	1|1	0|0	1|1	0|27	0|58	0|31	1|112	1|0	69|0	85|0	153|0	19|3	129|0	.|.	30|0	40|1	28|0	0|100	121|0	0|124	113|0	0|101	1|70
JH711484.1	526741	526741	T	C	SNP	.	29303.2	0|0	0|0	0|0	0|0	1|1	1|1	1|1	0|0	0|1	1|1	.|.	1|1	1|1	1|1	0|0	1|1	0|0	1|1	0|0	0|0	1|1	0|0	27|0	58|0	31|0	114|0	0|1	0|69	0|85	151|2	3|19	0|129	.|.	1|30	1|40	0|28	100|0	1|120	124|0	0|113	101|0	70|1
JH711484.1	526759	526759	T	C	SNP	.	31138.6	1|1	1|1	1|1	1|1	0|0	0|0	0|0	0|0	0|1	0|0	.|.	0|0	0|0	0|0	1|1	0|0	1|1	0|0	1|1	1|1	0|0	1|1	0|27	0|58	0|31	1|113	1|0	69|0	84|1	153|0	19|3	129|0	.|.	30|0	40|1	27|1	0|100	121|0	0|124	113|0	0|101	1|70
JH711484.1	528518	528518	T	C	SNP	.	12671.4	0|1	0|1	0|1	0|1	0|0	0|1	0|1	1|1	0|1	0|1	1|1	0|1	0|1	0|1	0|1	0|1	0|1	0|1	0|1	0|1	0|1	0|1	4|7	20|11	8|5	23|27	47|0	8|8	23|24	0|67	1|8	29|28	0|2	9|9	10|7	13|6	25|25	19|16	16|21	21|20	27|22	7|18
JH711484.1	528531	528531	G	A	SNP	.	5819.25	0|0	0|0	0|0	0|0	0|0	0|1	0|1	0|1	0|0	0|1	0|0	0|1	0|1	0|1	0|0	0|1	0|0	0|1	0|0	0|0	0|1	0|0	11|0	31|0	13|0	50|0	47|0	8|8	24|24	27|41	9|0	30|28	2|0	9|9	10|7	13|6	50|0	20|15	37|0	21|20	50|0	25|0
JH711484.1	528651	528651	T	C	SNP	.	11696.8	0|1	0|1	0|1	0|1	0|0	0|1	0|1	1|1	1|1	0|1	1|1	0|1	0|1	0|1	0|1	0|1	0|1	0|1	0|1	0|1	0|1	0|1	4|7	18|10	5|4	21|25	40|0	6|7	21|23	0|63	0|7	26|27	0|2	8|10	9|7	11|5	21|20	12|12	14|19	17|19	25|20	6|17
JH711484.1	528654	528654	A	G	SNP	.	11908.8	0|1	0|1	0|1	0|1	0|0	0|1	0|1	1|1	1|1	0|1	1|1	0|1	0|1	0|1	0|1	0|1	0|1	0|1	0|1	0|1	0|1	0|1	4|7	18|10	5|4	22|26	41|0	6|7	21|23	0|62	0|7	27|27	0|2	8|10	9|7	11|5	21|20	13|11	13|19	17|20	26|20	6|17
JH711484.1	533227	533227	G	C	SNP	.	2199.14	0|0	0|0	0|0	0|0	0|0	1|1	0|1	0|1	0|0	0|1	.|.	0|1	0|1	0|1	0|0	0|1	0|0	0|1	0|0	0|0	0|1	0|0	9|0	35|0	2|0	50|0	36|0	0|18	12|3	25|16	6|0	19|10	.|.	10|4	6|4	2|10	33|0	12|4	32|0	13|23	34|0	12|0
JH711484.1	533265	533265	G	A	SNP	.	1835.76	0|0	0|0	0|0	0|0	0|0	0|0	0|1	0|0	1|1	0|1	.|.	0|1	0|1	0|1	0|0	0|1	0|0	0|1	0|0	0|0	0|1	0|0	9|0	33|0	2|0	49|0	36|0	17|0	3|12	42|0	0|6	10|18	.|.	4|9	4|6	9|2	32|0	4|12	30|0	21|13	31|0	12|0
JH711484.1	533320	533320	G	A	SNP	.	2862.44	0|0	0|0	0|0	0|0	0|0	0|1	0|1	0|0	0|1	0|1	0|0	0|1	0|1	0|1	0|0	0|1	0|0	0|1	0|0	0|0	0|1	0|0	20|0	50|0	6|0	33|0	51|0	13|8	10|27	39|0	11|7	30|24	2|0	13|2	20|7	10|18	38|0	15|18	41|0	17|22	28|0	29|0
JH711484.1	533321	533321	C	G	SNP	.	2824.59	0|0	0|0	0|0	0|0	0|0	0|1	0|1	0|0	0|1	0|1	0|0	0|1	0|1	0|1	0|0	0|1	0|0	0|1	0|0	0|0	0|1	0|0	20|0	50|0	6|0	33|0	51|0	13|8	10|27	39|0	11|7	30|24	2|0	17|2	20|7	10|18	38|0	15|18	41|0	17|22	28|0	29|0
JH711484.1	533328	533328	C	T	SNP	.	3226.07	0|0	0|0	0|0	0|0	0|0	0|1	0|1	0|1	0|1	0|1	0|0	0|1	0|1	0|1	0|0	0|1	0|0	0|1	0|0	0|0	0|1	0|0	20|0	50|0	6|0	33|0	51|0	13|8	10|27	17|22	11|7	30|24	2|0	17|2	20|7	10|18	38|0	13|19	41|0	17|23	28|0	29|0
JH711484.1	533340	533345	CCCTTT	-	Deletion	.	15782.1	0|0	0|0	0|0	0|0	0|0	0|1	0|1	1|1	0|1	0|1	0|0	0|1	0|1	0|1	0|0	0|1	0|0	0|1	0|0	0|0	0|1	0|0	20|0	51|0	6|0	34|0	51|0	13|8	10|27	0|39	11|7	30|24	2|0	17|2	20|7	10|18	38|0	13|21	41|0	17|23	28|0	29|0
JH711484.1	533376	533376	C	T	SNP	.	3100.6	0|0	0|0	0|0	0|0	0|0	0|1	0|1	0|1	0|0	0|1	0|0	0|1	0|1	0|1	0|0	0|1	0|0	0|1	0|0	0|0	0|1	0|0	20|0	51|0	6|0	34|0	51|0	12|8	10|27	17|22	18|0	30|24	2|0	17|2	20|7	12|16	38|0	13|21	42|0	17|23	28|0	29|0
JH711484.1	537755	537755	T	C	SNP	.	11882.8	0|1	0|1	0|1	0|1	0|1	0|0	0|0	0|0	0|0	0|0	.|.	0|0	0|0	0|0	0|1	0|0	0|1	0|0	0|1	0|1	0|0	0|1	14|13	28|24	23|17	54|55	33|52	47|1	74|0	113|1	28|1	81|0	.|.	36|0	33|1	24|0	51|35	84|0	41|56	77|0	33|33	18|22
JH711484.1	537848	537848	C	T	SNP	.	29445	1|1	1|1	1|1	1|1	1|1	0|1	0|1	0|0	0|1	0|1	.|.	0|1	0|1	0|1	1|1	0|1	1|1	0|1	1|1	1|1	0|1	1|1	0|24	0|41	0|34	0|91	0|77	19|20	36|26	87|2	22|3	35|35	.|.	9|22	14|15	11|9	0|78	34|35	0|88	26|34	0|59	0|35
JH711484.1	537935	537935	G	A	SNP	.	10092.8	0|1	0|1	0|1	0|1	0|1	0|0	0|0	0|0	0|0	0|0	.|.	0|0	0|0	0|0	0|1	0|0	0|1	0|0	0|1	0|1	0|0	0|1	14|12	30|25	24|17	51|54	32|51	48|1	75|0	114|1	27|1	85|0	.|.	38|0	33|1	25|0	52|34	83|0	42|56	75|0	35|34	22|24
JH711484.1	537977	537977	C	A	SNP	.	11349.8	0|1	0|1	0|1	0|1	0|1	0|0	0|0	0|0	0|0	0|0	.|.	0|0	0|0	0|0	0|1	0|0	0|1	0|0	0|1	0|1	0|0	0|1	14|13	33|24	24|17	51|58	33|52	48|1	73|1	114|1	27|1	84|0	.|.	38|0	33|1	25|0	52|34	83|0	43|57	76|1	35|34	22|24
JH711484.1	538047	538047	C	G	SNP	.	3447.87	0|0	0|0	0|0	0|0	0|0	0|1	0|1	0|0	0|0	0|1	0|0	0|1	0|1	0|1	0|0	0|1	0|0	0|1	0|0	0|0	0|1	0|0	5|0	30|0	8|0	31|0	27|0	9|7	25|12	36|0	10|0	24|20	1|0	4|3	8|8	8|7	46|0	4|11	32|0	10|18	8|0	21|0
JH711484.1	538117	538117	C	G	SNP	.	4741.92	0|1	0|1	0|1	0|1	0|1	0|0	0|0	0|0	0|0	0|0	0|1	0|0	0|0	0|0	0|1	0|0	0|1	0|0	0|1	0|1	0|0	0|1	2|8	28|28	5|8	29|28	18|32	27|2	70|2	63|0	18|0	76|0	1|3	14|0	27|3	26|2	40|43	27|0	30|26	51|0	3|10	18|21
JH711484.1	538190	538190	T	C	SNP	.	3052.8	0|0	0|0	0|0	0|0	0|0	0|1	0|1	0|0	0|0	0|1	0|0	0|1	0|1	0|1	0|0	0|1	0|0	0|1	0|0	0|0	0|1	0|0	5|0	27|0	5|0	26|0	23|0	7|7	11|24	27|0	9|0	17|17	2|0	3|4	10|5	6|7	37|1	9|3	25|0	13|10	6|0	18|0
JH711484.1	539370	539370	T	A	SNP	.	8104.08	0|1	1|1	1|1	1|1	1|1	0|0	0|0	0|0	0|0	0|0	.|.	0|0	0|0	0|0	1|1	0|0	1|1	0|0	1|1	1|1	0|0	1|1	1|4	0|27	0|7	0|25	1|31	14|0	23|0	1|0	1|0	40|0	.|.	5|0	17|0	10|0	0|22	23|0	2|31	23|0	0|15	0|17
JH711484.1	539373	539373	T	G	SNP	.	8154.97	0|1	1|1	1|1	1|1	1|1	0|0	0|0	0|0	0|0	0|0	.|.	0|0	0|0	0|0	1|1	0|0	1|1	0|0	1|1	1|1	0|0	1|1	1|4	0|27	0|7	0|25	1|31	14|0	23|0	1|0	1|0	40|0	.|.	5|0	17|0	10|0	0|22	23|0	2|31	23|0	0|15	0|17
JH711484.1	539441	539441	A	G	SNP	.	6533.05	0|1	0|0	0|0	0|0	0|0	1|1	1|1	1|1	1|1	1|1	.|.	1|1	1|1	1|1	0|0	1|1	0|0	1|1	0|0	0|0	1|1	0|0	4|1	26|0	7|0	23|0	30|2	0|13	0|21	0|1	0|1	0|40	.|.	0|5	0|17	0|10	20|1	0|20	29|2	0|22	12|0	16|0
JH711484.1	539478	539478	G	A	SNP	.	8529.47	0|1	1|1	1|1	1|1	1|1	0|0	0|0	.|.	0|0	0|0	.|.	0|0	0|0	0|0	1|1	0|0	1|1	0|0	1|1	1|1	0|0	1|1	2|8	1|50	0|14	0|45	2|59	26|0	44|0	.|.	2|0	79|0	.|.	10|0	34|0	20|0	1|42	40|0	2|64	45|0	0|28	0|31
JH711484.1	539510	539510	C	T	SNP	.	13195.9	0|1	0|1	0|1	0|1	0|1	0|1	0|1	0|0	0|0	0|1	.|.	0|1	0|1	0|1	0|1	0|1	0|1	0|1	0|1	0|1	0|1	0|1	8|4	23|30	2|7	24|24	16|30	10|14	9|24	35|0	7|0	4|41	.|.	2|5	8|17	4|10	16|23	15|24	5|35	16|23	8|16	12|16
JH711484.1	539541	539541	C	T	SNP	.	1184.36	0|1	0|0	0|0	0|0	0|0	0|1	0|1	0|0	0|0	0|1	.|.	0|1	0|1	0|1	0|0	0|1	0|0	0|1	0|0	0|0	0|1	0|0	11|1	51|2	9|0	48|0	45|0	14|10	24|9	36|0	7|0	41|5	.|.	5|2	19|6	10|4	38|0	24|16	41|0	23|16	24|0	28|0
JH711484.1	539542	539542	A	G	SNP	.	1611.61	0|1	0|0	0|0	0|0	0|0	0|1	0|1	0|1	0|0	0|1	.|.	0|1	0|1	0|1	0|0	0|1	0|0	0|1	0|0	0|0	0|1	0|0	11|1	51|2	9|0	48|0	45|0	14|10	24|9	18|18	7|0	41|5	.|.	5|2	19|6	10|4	37|1	24|16	41|0	23|16	24|0	28|0
JH711484.1	539544	539544	A	G	SNP	.	1600.72	0|1	0|0	0|0	0|0	0|0	0|1	0|1	0|1	0|0	0|1	.|.	0|1	0|1	0|1	0|0	0|1	0|0	0|1	0|0	0|0	0|1	0|0	11|1	51|2	9|0	48|0	45|0	14|10	24|9	18|18	7|0	40|5	.|.	5|2	19|6	10|4	38|0	24|16	41|0	23|16	24|0	28|0
JH711484.1	539567	539567	C	T	SNP	.	2105.14	0|1	0|1	0|1	0|1	0|1	0|0	0|0	0|0	0|0	0|0	.|.	0|0	0|0	0|0	0|1	0|0	0|1	0|0	0|1	0|1	0|0	0|1	5|7	32|21	7|2	24|24	30|15	24|0	33|0	36|0	7|0	46|0	.|.	7|0	23|2	14|0	23|15	40|0	35|6	39|0	16|8	16|12
JH711484.1	539584	539584	C	T	SNP	.	6386.01	0|0	0|0	0|0	0|0	0|0	0|1	0|1	0|1	0|0	0|1	.|.	0|1	0|1	0|1	0|0	0|1	0|0	0|1	0|0	0|0	0|1	0|0	12|0	53|0	9|0	47|0	45|0	10|14	9|24	18|18	7|0	5|41	.|.	2|5	8|16	4|10	38|0	16|24	41|0	16|23	23|0	28|0
JH711484.1	539602	539602	T	C	SNP	.	7786.14	0|1	0|1	0|1	0|1	0|1	0|0	0|0	0|0	0|0	0|0	.|.	0|0	0|0	0|0	0|1	0|0	0|1	0|0	0|1	0|1	0|0	0|1	8|4	23|30	2|7	24|24	15|30	24|0	33|0	33|0	7|0	46|0	.|.	7|0	23|2	14|0	15|23	40|0	6|35	39|0	6|16	11|16
JH711484.1	539605	539605	G	A	SNP	.	1187.36	0|1	0|0	0|0	0|0	0|0	0|1	0|1	0|0	0|0	0|1	.|.	0|1	0|1	0|1	0|0	0|1	0|0	0|1	0|0	0|0	0|1	0|0	11|1	51|2	9|0	48|0	45|0	14|10	24|9	33|0	7|0	41|5	.|.	5|2	19|6	10|4	38|0	24|16	40|0	23|15	22|0	27|0
JH711484.1	539818	539818	-	CGAC	Insertion	.	9562.04	.|.	1|1	1|1	.|.	.|.	1|1	1|1	1|1	.|.	1|1	.|.	1|1	1|1	1|1	.|.	1|1	.|.	1|1	.|.	.|.	1|1	.|.	.|.	0|2	0|1	.|.	.|.	0|11	0|12	0|33	.|.	0|17	.|.	0|5	0|9	0|5	.|.	0|14	.|.	0|13	.|.	.|.
JH711484.1	568195	568195	C	T	SNP	.	5968.98	0|0	0|0	0|0	0|0	0|0	0|1	0|1	0|0	0|0	0|1	.|.	0|1	0|1	0|1	0|0	0|1	0|0	0|1	0|0	0|0	0|1	0|0	18|0	73|0	33|0	62|0	54|0	21|15	30|22	69|1	17|0	30|37	.|.	4|4	16|14	10|16	60|0	32|24	74|0	23|37	56|0	48|0
JH711484.1	568249	568249	T	C	SNP	.	6183.92	0|0	0|0	0|0	0|0	0|0	0|1	0|1	0|0	0|1	0|1	.|.	0|1	0|1	0|1	0|0	0|1	0|0	0|1	0|0	0|0	0|1	0|0	17|1	74|0	32|1	62|0	54|0	15|21	24|28	69|0	7|11	38|30	.|.	4|4	17|13	16|10	59|0	24|32	73|0	37|21	56|0	47|1
JH711484.1	568255	568256	GC	-	Deletion	.	1315.11	0|0	0|0	0|0	0|0	0|0	0|0	0|0	0|1	0|0	0|0	.|.	0|0	0|0	0|0	0|0	0|0	0|0	0|0	0|0	0|0	0|0	0|0	18|0	74|0	33|0	62|0	55|0	36|0	52|0	39|31	18|0	68|0	.|.	8|0	30|0	26|0	59|0	56|0	74|0	57|1	56|0	48|0
JH711484.1	568255	568255	G	A	SNP	.	6639.98	0|0	0|0	0|0	0|0	0|0	0|1	0|1	0|0	0|0	0|1	.|.	0|1	0|1	0|1	0|0	0|1	0|0	0|1	0|0	0|0	0|1	0|0	18|0	74|0	32|0	61|1	55|0	21|15	28|24	38|1	18|0	30|38	.|.	4|4	16|14	10|16	59|0	32|24	74|0	22|36	55|1	48|0
JH711484.1	568275	568275	A	G	SNP	.	7849.82	0|1	0|1	0|1	0|1	0|1	0|0	0|0	0|0	0|0	0|0	.|.	0|0	0|0	0|0	0|1	0|0	0|1	0|0	0|1	0|1	0|0	0|1	9|9	35|39	21|12	32|30	27|27	36|0	51|1	69|1	18|0	68|0	.|.	8|0	29|1	26|0	34|24	56|0	44|30	57|1	29|27	27|20
JH711484.1	568379	568379	C	T	SNP	.	7782.29	0|0	0|0	0|0	0|0	0|0	0|1	0|1	0|1	1|1	0|1	0|0	0|1	0|1	0|1	0|0	0|1	0|0	0|1	0|0	0|0	0|1	0|0	17|0	72|0	33|0	56|0	55|0	21|14	29|23	31|32	0|18	29|34	21|0	4|3	15|13	9|12	57|0	27|23	65|0	21|36	53|0	41|0
JH711484.1	568396	568396	A	G	SNP	.	9414.21	0|1	0|1	0|1	0|1	0|1	0|0	0|0	0|0	0|0	0|0	.|.	0|0	0|1	0|0	0|1	0|0	0|1	0|0	0|1	0|1	0|0	0|1	9|8	38|35	14|19	25|32	29|27	36|0	52|0	63|0	18|0	63|0	.|.	7|0	27|4	23|1	24|33	51|0	27|40	59|0	25|27	18|23
JH711484.1	568416	568416	A	G	SNP	.	18852.1	0|1	0|1	0|1	0|1	0|1	0|1	0|1	1|1	1|1	0|1	.|.	0|1	0|1	0|1	0|1	0|1	0|1	0|1	0|1	0|1	0|1	0|1	8|9	35|38	20|13	32|26	27|29	21|15	28|24	0|64	0|18	29|34	.|.	4|3	17|14	10|14	32|25	28|23	40|28	23|37	29|25	22|19
JH711484.1	572034	572034	T	C	SNP	.	2999.49	1|1	0|1	0|1	0|1	0|1	0|0	0|0	0|0	0|0	0|0	1|1	0|0	0|0	0|0	0|1	0|0	0|1	0|0	0|1	0|1	0|0	0|1	0|4	20|30	2|9	20|14	14|6	26|0	44|0	43|1	27|0	20|0	0|2	15|0	21|0	16|0	17|20	25|0	11|17	32|0	9|12	7|7
JH711484.1	572092	572092	G	T	SNP	.	4526.13	0|1	0|1	0|1	0|1	0|1	0|1	0|0	0|0	0|0	0|0	1|1	0|0	0|0	0|0	0|1	0|0	0|1	0|0	0|1	0|1	0|0	0|1	8|6	19|14	4|7	19|16	12|10	12|1	15|0	56|0	13|0	20|0	0|1	5|0	9|0	14|0	19|21	24|0	8|19	20|0	3|10	4|11
JH711484.1	572161	572161	G	A	SNP	.	1408.12	0|1	0|1	0|1	0|1	0|1	0|0	0|0	0|0	0|1	0|0	0|0	0|1	0|0	0|0	0|1	0|0	0|1	0|0	0|0	0|1	0|0	0|1	10|4	27|11	15|2	27|9	15|5	26|0	28|0	100|1	15|4	38|0	2|0	9|1	18|0	27|0	37|7	40|1	35|4	31|0	17|0	17|2
JH711484.1	572213	572213	T	C	SNP	.	5065.63	0|0	0|0	0|0	0|0	0|0	0|1	1|1	0|0	0|0	1|1	0|0	0|1	1|1	1|1	0|0	1|1	0|0	1|1	0|0	0|0	1|1	0|0	10|0	29|1	15|0	28|0	15|0	3|23	0|26	106|0	17|0	0|37	2|0	1|10	0|18	0|27	41|0	1|36	38|0	0|30	17|0	18|0
JH711484.1	572220	572220	G	A	SNP	.	4329.43	0|0	0|0	0|0	0|0	0|0	0|1	1|1	0|0	0|0	1|1	0|0	1|1	1|1	1|1	0|0	1|1	0|0	1|1	0|0	0|0	1|1	0|0	4|0	16|0	8|0	12|0	5|0	2|12	0|13	50|0	9|0	0|18	1|0	1|5	0|9	0|13	20|0	0|19	18|0	0|13	7|0	8|0
JH711484.1	572223	572223	T	G	SNP	.	4787.32	0|0	0|0	0|0	0|0	0|0	0|1	1|1	0|0	1|1	1|1	0|0	1|1	1|1	1|1	0|0	1|1	0|0	1|1	0|0	0|0	1|1	0|0	4|0	16|0	8|0	12|0	5|0	1|13	0|13	50|0	0|9	0|18	1|0	0|6	0|9	0|13	20|0	0|19	17|1	0|13	7|0	8|0
JH711484.1	572272	572272	G	A	SNP	.	4433.31	0|0	0|0	0|0	0|0	0|0	0|1	1|1	0|0	0|0	1|1	0|0	1|1	1|1	1|1	0|0	1|1	0|0	1|1	0|0	0|0	1|1	0|0	4|0	16|0	8|0	12|0	7|0	2|12	0|13	50|0	9|0	0|18	1|0	1|5	0|9	0|13	21|0	0|19	18|0	0|13	7|0	8|0
JH711484.1	576263	576263	-	ATAT	Insertion	.	416.06	0|0	0|0	0|0	0|0	0|0	0|0	0|0	0|0	0|1	0|0	0|0	0|0	0|0	0|0	0|0	0|0	0|0	0|0	0|0	0|0	0|0	0|0	12|0	55|0	25|0	77|0	74|0	39|0	55|0	74|0	15|8	71|0	2|0	28|0	26|0	37|0	66|0	53|0	70|0	74|0	52|0	49|0
JH711484.1	576293	576293	T	C	SNP	.	10174.9	0|1	0|1	0|1	0|1	0|1	0|0	0|0	0|0	0|1	0|0	1|1	0|0	0|0	0|0	0|1	0|0	0|1	0|0	0|1	0|1	0|0	0|1	8|4	26|29	13|12	34|43	34|39	39|0	53|2	72|1	20|3	70|1	0|2	28|0	25|1	37|0	27|39	53|0	39|31	74|0	21|30	17|32
JH711484.1	576345	576345	G	A	SNP	.	5997.6	0|0	0|0	0|0	0|0	0|0	0|1	0|1	0|0	0|0	0|1	0|0	0|1	0|1	0|1	0|0	0|1	0|0	0|1	0|0	0|0	0|1	0|0	12|0	55|0	24|0	76|0	72|0	22|17	27|27	72|1	23|0	33|36	2|0	21|7	13|13	16|21	66|0	26|27	68|1	45|29	51|0	48|0
JH711484.1	576360	576360	T	C	SNP	.	23692.2	1|1	1|1	1|1	1|1	1|1	0|1	0|1	0|1	1|1	0|1	1|1	0|1	0|1	0|1	1|1	0|1	1|1	0|1	1|1	1|1	0|1	1|1	0|12	0|51	0|23	1|74	0|71	15|23	26|27	35|35	0|21	33|34	0|2	7|21	13|12	22|15	2|64	26|26	0|67	31|42	0|50	0|44
JH711484.1	576367	576367	T	G	SNP	.	19755.5	1|1	1|1	1|1	1|1	1|1	0|0	0|0	0|1	1|1	0|0	1|1	0|0	0|0	0|0	1|1	0|0	1|1	0|0	1|1	1|1	0|0	1|1	0|12	0|53	1|22	0|75	0|70	39|0	50|4	36|36	1|20	68|1	0|2	28|0	22|2	37|0	0|66	53|0	0|68	71|2	0|48	0|47
JH711484.1	576406	576406	A	G	SNP	.	8075.21	1|1	1|1	1|1	1|1	1|1	0|0	0|0	0|0	0|1	0|0	1|1	0|0	0|0	0|0	1|1	0|0	1|1	0|0	1|1	1|1	0|0	1|1	0|2	0|23	0|8	0|31	0|31	31|0	41|2	52|0	15|3	59|0	0|1	21|0	22|1	32|0	0|29	44|0	0|23	58|0	0|21	1|23
JH711484.1	576460	576460	C	T	SNP	.	8856.79	0|1	0|1	0|1	0|1	0|1	0|0	0|0	0|0	0|1	0|0	1|1	0|0	0|0	0|0	0|1	0|0	0|1	0|0	0|1	0|1	0|0	0|1	7|4	22|26	8|11	33|37	30|34	31|0	47|2	68|0	18|3	64|0	0|1	24|0	23|1	35|0	24|35	48|0	32|27	66|0	18|26	13|27
JH711484.1	576475	576475	G	A	SNP	.	9082.79	0|1	0|1	0|1	0|1	0|1	0|0	0|0	0|0	0|1	0|0	1|1	0|0	0|0	0|0	0|1	0|0	0|1	0|0	0|1	0|1	0|0	0|1	7|4	23|27	12|11	34|38	31|35	34|0	49|2	73|0	18|3	68|0	0|1	25|0	23|1	36|0	24|35	50|0	34|27	67|0	19|28	13|27
JH711484.1	576478	576478	G	T	SNP	.	9013.79	0|1	0|1	0|1	0|1	0|1	0|0	0|0	0|0	0|1	0|0	1|1	0|0	0|0	0|0	0|1	0|0	0|1	0|0	0|1	0|1	0|0	0|1	7|4	25|27	12|10	33|39	31|35	34|0	50|2	73|0	18|3	68|0	0|1	24|0	23|1	36|0	24|35	50|0	34|27	67|0	19|28	13|26
JH711484.1	576508	576508	-	CCA	Insertion	.	12134.3	0|1	0|1	0|1	0|1	0|1	0|0	0|0	0|0	0|1	0|0	0|0	0|0	0|0	0|0	0|1	0|0	0|1	0|0	0|1	0|1	0|0	0|1	4|7	28|25	11|12	39|34	35|32	36|0	51|1	73|1	20|2	70|0	1|0	26|0	23|1	36|0	36|24	51|0	27|34	68|0	29|19	29|12
JH711484.1	576510	576510	G	A	SNP	.	9414.79	0|1	0|1	0|1	0|1	0|1	0|0	0|0	0|0	0|1	0|0	1|1	0|0	0|0	0|0	0|1	0|0	0|1	0|0	0|1	0|1	0|0	0|1	7|4	25|28	12|11	34|39	33|34	36|0	50|2	74|0	19|3	70|0	0|1	26|0	23|1	35|0	23|36	51|0	34|27	68|0	19|29	13|28
JH711484.1	576512	576512	A	G	SNP	.	7445.1	0|1	0|1	0|1	0|1	0|1	0|0	0|0	0|0	0|1	0|0	0|0	0|0	0|0	0|0	0|1	0|0	0|1	0|0	0|1	0|1	0|0	0|1	4|7	28|25	11|12	39|34	35|32	36|0	51|1	73|1	20|2	70|0	1|0	26|0	23|1	36|0	37|23	51|0	27|34	68|0	29|19	29|12
JH711484.1	576529	576529	A	G	SNP	.	9502.23	0|1	0|1	0|1	0|1	0|1	0|0	0|0	0|0	0|1	0|0	1|1	0|0	0|0	0|0	0|1	0|0	0|1	0|0	0|1	0|1	0|0	0|1	7|4	25|28	12|11	34|39	32|35	36|0	50|2	74|0	19|2	70|0	0|1	26|0	23|1	36|0	24|36	51|0	34|26	68|0	19|29	13|28
JH711484.1	576530	576530	A	G	SNP	.	9465.97	0|1	0|1	0|1	0|1	0|1	0|0	0|0	0|0	0|1	0|0	1|1	0|0	0|0	0|0	0|1	0|0	0|1	0|0	0|1	0|1	0|0	0|1	7|4	25|28	12|11	34|39	32|35	36|0	50|2	74|0	19|2	70|0	0|1	26|0	23|1	36|0	24|36	51|0	34|26	68|0	19|29	13|28
JH711484.1	590505	590505	G	C	SNP	.	7733.13	0|1	0|1	0|1	0|1	0|1	0|1	0|1	1|1	1|1	0|1	.|.	0|1	0|1	0|1	0|1	0|1	0|1	0|1	0|1	0|1	0|1	0|1	8|10	17|21	7|8	23|15	10|24	13|9	18|11	0|69	0|13	23|11	.|.	7|8	18|18	4|8	13|18	10|12	20|22	35|33	25|24	14|8
JH711484.1	590514	590514	-	CGG	Insertion	.	15021	0|1	0|1	0|1	0|1	0|1	0|1	0|1	1|1	1|1	0|1	.|.	0|1	0|1	0|1	0|1	0|1	0|1	0|1	0|1	0|1	0|1	0|1	8|10	17|21	7|8	23|15	10|24	13|9	18|11	0|69	0|13	23|11	.|.	7|8	18|18	4|8	13|18	10|12	21|22	35|33	25|24	14|8
JH711484.1	590516	590516	-	GCA	Insertion	.	9236.43	0|1	0|1	0|1	0|1	0|1	0|1	0|1	1|1	0|1	0|1	.|.	0|1	0|1	0|1	0|1	0|1	0|1	0|1	0|1	0|1	0|1	0|1	8|10	18|20	7|8	23|15	10|24	13|9	18|11	0|69	4|9	23|11	.|.	7|8	18|18	4|8	13|18	10|12	21|22	35|33	25|24	14|8
JH711484.1	590522	590522	C	G	SNP	.	2732.02	0|0	0|0	0|0	0|0	0|0	0|1	0|1	0|0	0|0	0|1	.|.	0|1	0|1	0|1	0|0	0|1	0|0	0|1	0|0	0|0	0|1	0|0	18|0	37|0	15|0	38|0	33|0	9|13	11|18	69|0	13|0	11|23	.|.	8|7	19|16	8|4	31|0	12|10	42|0	33|35	49|0	22|0
JH711484.1	590527	590527	G	C	SNP	.	11391.2	0|1	0|1	0|1	0|1	0|1	1|1	1|1	1|1	1|1	1|1	.|.	1|1	1|1	1|1	0|1	1|1	0|1	1|1	0|1	0|1	1|1	0|1	8|10	17|21	7|8	23|15	10|24	0|22	0|29	0|69	0|12	0|34	.|.	0|15	2|34	0|12	13|18	0|22	21|22	0|66	25|24	14|8
JH711484.1	590534	590534	G	A	SNP	.	2647.02	0|0	0|0	0|0	0|0	0|0	0|1	0|1	0|0	0|0	0|1	.|.	0|1	0|1	0|1	0|0	0|1	0|0	0|1	0|0	0|0	0|1	0|0	18|0	37|0	15|0	38|0	34|0	9|11	11|18	69|0	13|0	11|23	.|.	8|7	20|16	8|4	31|0	12|10	43|0	33|35	49|0	22|0
JH711484.1	590552	590552	C	T	SNP	.	2732.02	0|0	0|0	0|0	0|0	0|0	0|1	0|1	0|0	0|0	0|1	.|.	0|1	0|1	0|1	0|0	0|1	0|0	0|1	0|0	0|0	0|1	0|0	18|0	37|0	15|0	38|0	34|0	9|13	11|18	69|0	13|0	11|23	.|.	8|7	20|16	8|4	31|0	12|10	43|0	33|35	49|0	22|0
JH711484.1	590631	590631	C	T	SNP	.	7567.12	0|1	0|1	0|1	0|1	0|1	0|1	0|1	0|0	0|0	0|1	.|.	0|1	0|1	0|1	0|1	0|1	0|1	0|1	0|1	0|1	0|1	0|1	8|9	31|22	5|8	23|21	28|15	17|8	25|17	2|0	20|0	28|9	.|.	5|5	19|1	6|7	38|10	21|17	24|15	28|23	12|6	16|14
JH711484.1	590652	590652	T	C	SNP	.	8260.12	0|1	0|1	0|1	0|1	0|1	0|1	0|1	0|0	0|0	0|1	.|.	0|1	0|1	0|1	0|1	0|1	0|1	0|1	0|1	0|1	0|1	0|1	8|9	31|22	5|8	22|21	27|16	17|8	25|17	2|0	20|0	28|9	.|.	5|5	19|1	6|7	38|10	21|17	25|16	27|24	10|6	16|14
JH711484.1	590671	590671	G	A	SNP	.	8046.12	0|1	0|1	0|1	0|1	0|1	0|1	0|1	0|0	0|0	0|1	.|.	0|1	0|1	0|1	0|1	0|1	0|1	0|1	0|1	0|1	0|1	0|1	8|9	31|22	5|8	23|21	28|16	17|8	25|17	2|0	20|0	28|9	.|.	5|5	19|1	6|7	38|10	22|17	25|16	29|23	12|6	16|13
JH711484.1	590674	590674	C	T	SNP	.	7787.97	0|1	0|1	0|1	0|1	0|1	0|1	0|1	0|0	0|0	0|1	.|.	0|1	0|1	0|1	0|1	0|1	0|1	0|1	0|1	0|1	0|1	0|1	8|9	31|22	5|8	23|21	28|16	17|8	25|17	2|0	20|0	28|9	.|.	5|5	19|1	6|7	38|10	22|17	24|17	28|24	12|6	16|13
JH711484.1	590678	590678	-	CTCGGATTG	Insertion	.	27285.6	0|1	0|1	0|1	0|1	0|1	0|1	0|1	0|0	0|0	0|1	.|.	0|1	0|1	0|1	0|1	0|1	0|1	0|1	0|1	0|1	0|1	0|1	8|9	31|22	5|8	23|21	28|16	17|8	25|17	2|0	20|0	28|9	.|.	5|5	19|1	6|7	38|10	22|17	25|16	30|23	12|6	16|13
JH711484.1	592754	592754	-	TACA	Insertion	.	11561.5	1|1	.|.	.|.	0|0	.|.	1|1	1|1	0|0	.|.	1|1	.|.	1|1	1|1	1|1	.|.	1|1	.|.	1|1	.|.	.|.	1|1	.|.	0|2	.|.	.|.	2|0	.|.	0|33	0|22	23|0	.|.	0|13	.|.	0|9	0|22	0|14	.|.	0|18	.|.	0|20	.|.	.|.
JH711484.1	592768	592774	TCGAGCT	-	Deletion	.	14199.5	1|1	.|.	.|.	0|0	.|.	1|1	1|1	0|0	.|.	1|1	.|.	1|1	1|1	1|1	.|.	1|1	.|.	1|1	.|.	.|.	1|1	.|.	0|2	.|.	.|.	2|0	.|.	0|28	0|20	23|0	.|.	0|13	.|.	0|9	0|21	0|14	.|.	0|18	.|.	0|20	.|.	.|.
JH711484.1	596124	596124	A	G	SNP	.	6690.39	0|1	0|1	0|1	0|1	0|1	0|0	0|1	0|0	0|1	0|0	.|.	0|0	0|0	0|0	0|1	0|0	0|1	0|0	0|1	0|1	0|0	0|1	13|14	21|27	15|4	28|31	10|40	14|0	14|7	26|1	6|19	25|0	.|.	8|0	13|0	4|0	29|31	25|0	19|44	21|0	16|27	14|24
JH711484.1	596127	596127	G	C	SNP	.	5566.67	0|0	0|0	0|0	0|0	0|0	1|1	0|1	0|1	0|1	1|1	.|.	1|1	1|1	1|1	0|0	1|1	0|0	1|1	0|0	0|0	1|1	0|0	27|0	49|0	19|0	58|0	50|0	0|14	7|13	17|11	19|6	0|24	.|.	0|8	0|13	0|4	60|0	2|22	64|0	0|21	42|0	39|0
JH711484.1	596159	596174	GGGGCGAGGAGCGATG	-	Deletion	.	3094	0|0	0|0	0|0	0|0	0|0	0|0	0|0	0|1	0|0	0|0	.|.	0|0	0|0	0|0	0|0	0|1	0|0	0|0	0|0	0|0	0|0	0|0	20|0	37|0	17|0	43|0	33|0	31|0	35|0	23|16	22|0	49|0	.|.	17|0	25|0	10|0	49|0	45|2	43|0	48|0	29|0	27|0
JH711484.1	596193	596193	C	G	SNP	.	2680.09	0|0	0|0	0|0	0|0	0|0	0|1	0|1	0|0	0|1	0|1	.|.	0|1	0|1	0|1	0|0	0|1	0|0	0|1	0|0	0|0	0|1	0|0	20|0	38|0	17|0	43|0	33|0	14|17	17|18	39|0	12|10	23|25	.|.	8|9	14|11	4|4	48|0	43|4	42|0	22|26	29|0	27|0
JH711484.1	596231	596231	-	TATTATTTTAA	Insertion	.	1294.11	0|0	0|0	0|0	0|0	0|0	0|0	0|0	0|0	0|1	0|0	.|.	0|0	0|0	0|0	0|0	0|0	0|0	0|0	0|0	0|0	0|0	0|0	20|0	38|0	17|0	43|0	32|0	30|0	34|0	39|0	12|10	47|0	.|.	17|0	25|0	9|0	48|0	47|0	42|0	47|0	28|0	27|0
JH711484.1	597799	597799	-	ACGGGTA	Insertion	.	6433.57	1|1	1|1	1|1	1|1	1|1	0|1	0|0	.|.	0|1	0|0	1|1	0|0	0|0	0|0	1|1	0|0	1|1	0|0	1|1	1|1	0|0	1|1	0|8	0|12	0|1	0|12	0|8	11|1	14|0	.|.	2|5	14|0	0|1	4|0	7|0	6|0	0|10	16|0	0|10	12|0	0|5	0|5
JH711484.1	597839	597839	C	T	SNP	.	1843	0|0	0|0	0|0	0|0	0|0	0|1	0|1	0|0	0|1	0|1	0|0	0|1	0|1	0|1	0|0	0|1	0|0	0|1	0|0	0|0	0|1	0|0	26|0	40|0	6|0	52|0	43|0	8|11	18|14	13|0	10|2	20|14	2|0	6|4	9|7	8|6	45|0	14|16	36|0	14|12	23|0	27|0
JH711484.1	601554	601554	A	G	SNP	.	10937.9	0|0	0|0	0|0	0|0	0|0	0|1	0|1	0|0	0|0	0|1	0|0	0|1	0|1	0|1	0|0	0|1	0|0	0|1	0|0	0|0	0|1	0|0	8|0	29|1	15|0	31|0	33|1	30|33	51|52	114|0	3|0	43|52	2|0	19|21	31|22	19|24	33|0	47|40	36|0	40|45	37|0	22|0
JH711484.1	601555	601555	A	T	SNP	.	11351.5	1|1	1|1	1|1	1|1	1|1	0|0	0|0	0|0	1|1	0|0	1|1	0|0	0|0	0|0	1|1	0|0	1|1	0|0	1|1	1|1	0|0	1|1	0|8	1|29	0|15	0|31	1|33	63|0	100|3	114|0	0|3	96|0	0|2	39|0	53|0	43|0	0|33	86|0	0|36	85|0	0|37	0|22
JH711484.1	601562	601562	G	A	SNP	.	11097.6	0|0	0|0	0|0	0|0	0|0	0|1	0|1	0|0	0|0	0|1	0|0	0|1	0|1	0|1	0|0	0|1	0|0	0|1	0|0	0|0	0|1	0|0	8|0	32|0	16|0	32|0	35|0	33|30	55|48	113|1	3|0	52|44	3|0	21|19	22|31	24|19	35|0	40|47	41|0	45|40	42|0	22|0
JH711484.1	601563	601563	T	G	SNP	.	10696.6	0|0	0|0	0|0	0|0	0|0	0|1	0|1	0|0	0|0	0|1	0|0	0|1	0|1	0|1	0|0	0|1	0|0	0|1	0|0	0|0	0|1	0|0	8|0	32|0	16|0	31|0	35|0	33|30	54|48	113|1	3|0	52|44	3|0	21|19	22|31	23|19	35|0	40|47	41|0	45|40	42|0	22|0
JH711484.1	601628	601631	CGCG	-	Deletion	.	22691.6	1|1	1|1	1|1	1|1	1|1	0|0	0|0	0|1	1|1	0|0	1|1	0|0	0|0	0|0	1|1	0|0	1|1	0|0	1|1	1|1	0|0	1|1	0|8	1|30	0|16	0|32	0|34	60|0	99|3	57|48	0|3	89|0	0|3	40|0	52|0	39|0	0|33	81|0	0|38	77|0	0|39	0|22
JH711484.1	601775	601775	-	AGCGACA	Insertion	.	4570.01	0|0	0|0	0|0	0|0	0|0	0|0	0|0	0|1	0|0	0|0	0|0	0|0	0|0	0|0	0|0	0|0	0|0	0|0	0|0	0|0	0|0	0|0	8|0	32|0	16|0	32|0	35|0	60|0	103|0	58|53	6|0	97|0	3|0	41|0	51|0	42|0	37|0	90|0	44|0	85|0	44|0	22|0
JH711484.1	601781	601781	-	CTT	Insertion	.	61454.3	1|1	1|1	1|1	1|1	1|1	1|1	1|1	0|0	0|1	1|1	1|1	1|1	1|1	1|1	1|1	1|1	1|1	1|1	1|1	1|1	1|1	1|1	0|8	0|32	0|16	0|32	0|35	0|60	0|103	111|1	3|3	0|97	0|3	0|41	0|51	0|42	0|37	0|90	0|44	0|85	0|44	0|22
JH711484.1	601794	601794	C	T	SNP	.	10661.4	0|0	0|0	0|0	0|0	0|0	0|1	0|1	0|0	0|0	0|1	0|0	0|1	0|1	0|1	0|0	0|1	0|0	0|1	0|0	0|0	0|1	0|0	8|0	31|1	16|0	32|0	34|1	28|32	52|51	112|0	6|0	45|51	3|0	19|22	31|20	18|24	37|0	48|41	44|0	40|46	43|0	23|0
JH711484.1	601843	601843	T	G	SNP	.	10855.5	0|0	0|0	0|0	0|0	0|0	0|1	0|1	0|0	0|0	0|1	0|0	0|1	0|1	0|1	0|0	0|1	0|0	0|1	0|0	0|0	0|1	0|0	8|0	31|1	16|0	32|0	35|1	29|31	52|48	111|0	6|0	45|49	3|0	19|22	30|21	18|24	37|0	48|41	44|0	40|46	44|0	23|0
JH711484.1	601844	601844	C	T	SNP	.	10317.5	0|0	0|0	0|0	0|0	0|0	0|1	0|1	0|0	0|0	0|1	0|0	0|1	0|1	0|1	0|0	0|1	0|0	0|1	0|0	0|0	0|1	0|0	8|0	31|1	16|0	32|0	35|1	29|31	52|48	112|0	5|0	45|50	3|0	19|22	30|21	18|23	36|1	48|41	43|0	40|46	44|0	23|0
JH711484.1	601898	601898	G	C	SNP	.	22249.8	0|0	0|0	0|0	0|0	0|0	0|1	0|1	0|0	0|1	0|1	0|0	0|1	0|1	0|1	0|0	0|1	0|0	0|1	0|0	0|0	0|1	0|0	24|0	51|0	22|0	62|0	64|2	47|55	53|89	197|0	3|21	64|97	1|0	22|39	26|27	21|36	66|0	58|88	98|0	67|93	60|0	41|0
JH711484.1	601906	601906	T	A	SNP	.	15114.8	0|0	0|0	0|0	0|0	0|0	0|1	0|1	0|1	0|0	0|1	0|0	0|1	0|1	0|1	0|0	0|1	0|0	0|1	0|0	0|0	0|1	0|0	24|0	51|0	22|0	61|0	65|1	57|45	89|51	106|87	24|0	97|63	1|0	39|22	29|25	36|20	66|0	88|58	97|0	93|67	60|0	42|0
JH711484.1	601946	601946	A	G	SNP	.	45165.3	0|0	0|0	0|0	0|0	0|0	1|1	1|1	1|1	0|1	1|1	0|0	1|1	1|1	1|1	0|0	1|1	0|0	1|1	0|0	0|0	1|1	0|0	24|0	51|0	22|0	61|0	63|3	2|93	1|136	1|183	3|20	0|150	1|0	0|59	1|52	0|54	65|1	0|140	95|1	0|152	59|0	42|0
JH711484.1	601947	601947	G	A	SNP	.	40098.5	0|0	0|0	0|0	0|0	0|0	1|1	1|1	0|1	0|0	1|1	0|0	1|1	1|1	1|1	0|0	1|1	0|0	1|1	0|0	0|0	1|1	0|0	24|0	51|0	22|0	61|0	62|3	2|91	1|136	83|99	23|0	0|150	1|0	0|59	1|51	0|54	66|0	0|139	98|0	0|152	60|0	42|0
JH711484.1	601955	601958	CAGG	-	Deletion	.	84113.3	0|0	0|0	0|0	0|0	0|1	1|1	1|1	1|1	0|1	1|1	0|0	1|1	1|1	1|1	0|0	1|1	0|0	1|1	0|0	0|0	1|1	0|0	24|0	51|0	22|0	61|0	63|3	2|93	1|136	1|184	3|20	0|151	1|0	0|59	1|52	0|54	66|0	0|139	98|0	0|151	60|0	42|0
JH711484.1	601958	601961	GTAA	-	Deletion	.	80747.4	0|0	0|0	0|0	0|0	0|1	1|1	1|1	1|1	0|1	1|1	0|0	1|1	1|1	1|1	0|0	1|1	0|0	1|1	0|0	0|0	1|1	0|0	24|0	51|0	22|0	61|0	63|3	2|93	1|136	1|184	3|20	0|151	1|0	0|59	1|52	0|54	66|0	0|139	98|0	1|151	60|0	42|0
JH711484.1	602058	602058	A	G	SNP	.	20989.5	0|0	0|0	0|0	0|0	0|0	1|1	1|1	0|0	0|0	1|1	0|0	1|1	1|1	1|1	0|0	1|1	0|0	1|1	0|0	0|0	1|1	0|0	23|0	48|0	19|0	58|0	59|2	2|51	1|85	208|1	3|0	0|93	1|0	1|29	1|28	0|37	62|0	1|87	92|0	0|82	57|0	37|0
JH711484.1	602068	602068	T	C	SNP	.	9800.42	0|0	0|0	0|0	0|0	0|0	0|1	0|1	0|0	0|0	0|1	0|0	0|1	0|1	0|1	0|0	0|1	0|0	0|1	0|0	0|0	0|1	0|0	23|0	48|0	18|1	58|0	60|1	53|36	88|41	204|2	3|0	93|52	1|0	32|12	30|15	37|17	61|0	88|50	91|0	89|57	57|0	38|0
JH711484.1	602074	602074	A	G	SNP	.	10080.4	0|0	0|0	0|0	0|0	0|0	0|1	0|1	0|0	0|0	0|1	0|0	0|1	0|1	0|1	0|0	0|1	0|0	0|1	0|0	0|0	0|1	0|0	23|0	48|0	19|0	58|0	61|1	54|36	89|41	209|2	3|0	95|51	1|0	32|12	30|15	37|17	60|0	88|51	90|0	90|57	57|0	39|0
JH711484.1	602078	602078	C	T	SNP	.	9324.42	0|0	0|0	0|0	0|0	0|0	0|1	0|1	0|0	0|0	0|1	0|0	0|1	0|1	0|1	0|0	0|1	0|0	0|1	0|0	0|0	0|1	0|0	23|0	47|0	19|0	57|0	61|1	54|36	89|42	210|2	3|0	96|51	1|0	32|11	30|15	37|17	62|0	90|50	90|1	90|56	58|0	39|0
JH711484.1	602096	602098	GAA	-	Deletion	.	18889.1	0|0	0|0	0|0	0|0	0|0	0|1	0|1	0|0	0|0	0|1	0|0	0|1	0|1	0|1	0|0	0|1	0|0	0|1	0|0	0|0	0|1	0|0	24|0	51|0	19|0	61|0	62|1	55|44	90|44	213|1	24|0	97|57	1|0	34|17	31|16	38|17	64|0	91|52	94|0	93|60	59|0	40|0
JH711484.1	602112	602112	-	CT	Insertion	.	31467.1	0|0	0|0	0|0	0|0	0|0	0|1	0|1	0|0	0|0	0|1	0|0	0|1	0|1	0|1	0|0	0|1	0|0	0|1	0|0	0|0	0|1	0|0	25|0	51|0	19|0	62|0	63|2	46|54	46|90	222|1	24|0	58|98	1|0	18|38	17|30	18|38	64|0	53|91	96|0	62|95	61|0	42|0
JH711484.1	602124	602124	-	CATA	Insertion	.	7284.15	0|0	0|0	0|0	0|0	0|0	0|0	0|0	0|1	0|0	0|0	0|0	0|0	0|0	0|0	0|0	0|0	0|0	0|0	0|0	0|0	0|0	0|0	25|0	51|0	19|0	62|0	64|1	101|0	138|0	106|119	24|0	160|0	1|0	57|0	48|0	57|0	62|2	146|0	98|0	158|0	61|0	42|0
JH711484.1	602136	602136	C	T	SNP	.	12255.8	0|0	0|0	0|0	0|0	0|0	0|1	0|1	0|0	0|1	0|1	0|0	0|1	0|1	0|1	0|0	0|1	0|0	0|1	0|0	0|0	0|1	0|0	25|0	51|0	19|0	62|0	64|1	57|44	92|46	224|2	3|21	102|58	1|0	41|16	32|15	39|18	64|0	92|54	98|0	96|62	62|0	42|0
JH711484.1	602137	602137	C	T	SNP	.	12168.8	0|0	0|0	0|0	0|0	0|0	0|1	0|1	0|0	0|1	0|1	0|0	0|1	0|1	0|1	0|0	0|1	0|0	0|1	0|0	0|0	0|1	0|0	25|0	51|0	19|0	62|0	64|1	56|45	92|46	225|1	3|21	103|57	1|0	39|18	32|16	39|18	64|0	92|54	98|0	96|62	62|0	42|0
JH711484.1	602140	602140	C	T	SNP	.	12229.8	0|0	0|0	0|0	0|0	0|0	0|1	0|1	0|0	0|1	0|1	0|0	0|1	0|1	0|1	0|0	0|1	0|0	0|1	0|0	0|0	0|1	0|0	25|0	51|0	20|0	62|0	63|2	57|44	93|46	224|2	3|21	102|57	1|0	39|18	32|16	39|18	65|0	92|53	97|1	97|61	62|0	42|0
JH711484.1	602163	602163	G	A	SNP	.	11732.8	0|0	0|0	0|0	0|0	0|0	0|1	0|1	0|0	0|1	0|1	0|0	0|1	0|1	0|1	0|0	0|1	0|0	0|1	0|0	0|0	0|1	0|0	25|0	51|0	21|0	61|0	64|1	57|44	93|46	225|1	3|21	102|59	1|0	39|18	32|17	39|18	65|0	92|54	98|0	96|62	63|0	42|0
JH711484.1	613487	613489	CTA	-	Deletion	.	60571.3	1|1	1|1	1|1	1|1	1|1	1|1	1|1	1|1	1|1	1|1	.|.	1|1	1|1	1|1	1|1	1|1	1|1	1|1	1|1	1|1	1|1	1|1	0|15	0|93	0|34	0|90	0|45	0|52	0|77	0|55	0|17	0|60	.|.	0|25	0|57	0|53	0|85	0|57	0|81	0|89	0|52	0|46
JH711484.1	613517	613517	T	C	SNP	.	23445.8	1|1	1|1	1|1	1|1	1|1	0|1	0|1	0|1	1|1	0|1	.|.	0|1	0|1	0|1	1|1	0|1	1|1	0|1	1|1	1|1	0|1	1|1	0|19	0|98	0|37	0|96	0|95	27|31	49|32	64|50	0|17	40|27	.|.	9|14	38|19	45|15	0|90	48|72	0|84	45|54	0|58	0|48
JH711484.1	613525	613525	C	T	SNP	.	23451.8	1|1	1|1	1|1	1|1	1|1	0|1	0|1	0|1	1|1	0|1	.|.	0|1	0|1	0|1	1|1	0|1	1|1	0|1	1|1	1|1	0|1	1|1	0|19	0|97	0|37	0|95	0|94	27|31	50|32	63|49	0|17	40|27	.|.	9|14	38|19	45|15	0|88	47|72	1|82	45|54	0|57	0|48
JH711484.1	613648	613648	C	T	SNP	.	4242.82	0|0	0|0	0|0	0|0	0|0	0|1	0|1	0|1	0|0	0|1	.|.	0|1	0|1	0|1	0|0	0|1	0|0	0|1	0|0	0|0	0|1	0|0	8|0	37|0	23|0	42|0	45|0	10|7	29|17	14|18	14|0	13|15	.|.	6|6	13|7	9|8	45|0	23|17	32|0	25|15	35|0	17|0
JH711484.1	613664	613664	G	A	SNP	.	5339.82	0|0	0|0	0|0	0|0	0|0	0|1	0|1	0|1	0|0	0|1	.|.	0|1	0|1	0|1	0|0	0|1	0|0	0|1	0|0	0|0	0|1	0|0	8|0	37|0	23|0	42|0	45|0	7|10	19|27	32|15	27|0	15|13	.|.	6|6	8|12	9|8	45|0	17|23	32|0	15|25	35|0	17|0
JH711484.1	613680	613680	T	A	SNP	.	17339.1	1|1	1|1	1|1	1|1	1|1	0|1	0|1	0|0	0|1	0|1	.|.	0|1	0|1	0|1	1|1	0|1	1|1	0|1	1|1	1|1	0|1	1|1	0|8	0|37	0|23	0|42	0|44	10|7	27|19	45|1	16|11	13|15	.|.	6|6	11|8	8|8	0|44	22|17	0|32	25|15	0|35	0|17
JH711484.1	613683	613683	C	T	SNP	.	3233.06	0|0	0|0	0|0	0|0	0|0	0|1	0|1	0|0	0|0	0|1	.|.	0|1	0|1	0|1	0|0	0|1	0|0	0|1	0|0	0|0	0|1	0|0	8|0	37|0	23|0	42|0	45|0	10|7	29|17	45|1	27|0	13|15	.|.	6|6	13|7	9|7	45|0	23|17	32|0	25|15	35|0	17|0
JH711484.1	613697	613697	G	T	SNP	.	16911.1	1|1	1|1	1|1	1|1	1|1	0|1	0|1	0|0	0|1	0|1	.|.	0|1	0|1	0|1	1|1	0|1	1|1	0|1	1|1	1|1	0|1	1|1	0|8	0|37	0|22	0|42	0|45	10|7	26|20	46|1	16|11	13|15	.|.	6|6	12|8	8|8	0|45	23|17	0|31	25|15	0|35	0|17
JH711484.1	613710	613710	A	G	SNP	.	14723.9	1|1	1|1	1|1	1|1	1|1	0|0	0|0	0|0	0|1	0|0	.|.	0|0	0|0	0|0	1|1	0|0	1|1	0|0	1|1	1|1	0|0	1|1	0|16	0|73	0|43	0|74	0|88	35|0	87|4	63|1	16|11	52|0	.|.	24|0	37|2	31|2	0|84	74|2	0|55	76|1	0|68	0|29
JH711484.1	613725	613725	A	G	SNP	.	4110.99	0|0	0|0	0|0	0|0	0|0	0|1	0|1	0|0	0|0	0|1	.|.	0|1	0|1	0|1	0|0	0|1	0|0	0|1	0|0	0|0	0|1	0|0	15|0	74|0	45|0	77|1	90|0	20|15	56|35	62|2	27|0	24|29	.|.	13|12	25|14	18|15	86|0	43|33	55|1	46|31	69|0	30|0
JH711484.1	613774	613774	A	G	SNP	.	17923.8	1|1	1|1	1|1	1|1	1|1	0|1	0|1	0|1	1|1	0|1	.|.	0|1	0|1	0|1	1|1	0|1	1|1	0|1	1|1	1|1	0|1	1|1	0|8	0|38	0|23	0|39	0|45	10|8	27|18	17|16	0|13	11|15	.|.	7|6	12|8	8|9	0|43	22|17	0|26	22|16	0|34	0|17
JH711484.1	613805	613805	G	A	SNP	.	3544.24	0|0	0|0	0|0	0|0	0|0	0|1	0|1	0|0	.|.	0|1	.|.	0|1	0|1	0|1	0|0	0|1	0|0	0|1	0|0	0|0	0|1	0|0	8|0	38|0	23|0	39|0	45|0	10|8	29|16	17|1	.|.	11|15	.|.	7|6	13|7	9|8	43|0	23|17	26|0	22|17	34|0	17|0
JH711484.1	614315	614315	G	A	SNP	.	3829.19	0|0	0|0	0|0	0|0	0|0	0|1	0|1	0|0	0|0	0|1	.|.	0|1	0|1	0|1	0|0	0|1	0|0	0|1	0|0	0|0	0|1	0|0	11|0	36|0	15|0	24|0	49|0	22|21	25|20	68|0	7|0	21|31	.|.	10|8	13|9	19|7	43|0	28|36	45|0	24|24	45|0	33|0
JH711484.1	614397	614397	T	C	SNP	.	3517.78	0|1	0|1	0|1	0|1	0|1	0|0	0|0	0|0	0|0	0|0	.|.	0|0	0|1	0|0	0|1	0|0	0|1	0|0	0|1	0|1	0|0	0|1	2|10	18|22	6|11	14|10	23|24	42|0	48|2	70|0	7|0	55|0	.|.	19|0	21|2	25|0	18|28	65|0	23|21	53|0	36|9	19|13
JH711484.1	620302	620302	C	A	SNP	.	3774.04	0|1	0|1	0|1	0|1	0|1	0|0	0|0	0|0	0|0	0|0	.|.	0|0	0|0	0|0	0|1	0|0	0|1	0|0	0|1	0|1	0|0	0|1	11|7	32|22	8|6	25|20	13|22	13|0	55|0	30|0	8|0	41|0	.|.	18|0	27|0	14|0	21|25	26|0	21|13	31|0	21|24	5|9
JH711484.1	620387	620387	A	G	SNP	.	2307.12	0|0	0|0	0|0	0|0	0|0	0|1	0|1	0|0	0|0	0|1	.|.	0|1	0|1	0|1	0|0	0|1	0|0	0|1	0|0	0|1	0|1	0|0	18|0	56|0	14|0	45|0	35|0	8|5	33|22	31|0	8|0	22|20	.|.	13|5	8|19	6|8	47|0	15|11	35|0	18|14	46|0	14|1
JH711484.1	622743	622743	A	G	SNP	.	3397.19	0|1	0|1	0|1	0|1	0|1	0|0	0|0	0|0	0|0	0|0	.|.	0|0	0|0	0|0	0|1	0|0	0|1	0|0	0|1	0|1	0|0	0|1	4|2	17|22	9|8	41|33	46|20	35|2	58|0	29|0	6|0	54|0	.|.	17|0	24|0	30|0	49|22	55|0	35|19	40|0	20|22	11|2
JH711484.1	622757	622757	-	CCC	Insertion	.	11637	0|0	0|0	0|0	0|0	0|0	0|1	0|1	0|0	0|0	0|1	.|.	0|1	0|1	0|1	0|0	0|1	0|0	0|1	0|0	0|0	0|1	0|0	6|0	39|0	17|0	76|0	66|0	17|19	22|36	29|0	6|0	27|27	.|.	4|13	15|9	8|22	71|0	24|31	54|0	13|27	42|0	14|0
JH711484.1	622795	622795	T	C	SNP	.	6443.53	0|1	0|1	0|1	0|1	0|1	0|1	0|1	0|0	0|0	0|1	.|.	0|1	0|1	0|1	0|1	0|1	0|1	0|1	0|1	0|1	0|1	0|1	4|2	17|22	9|8	41|35	46|20	17|17	32|22	29|0	6|0	27|27	.|.	13|4	9|15	21|8	48|22	31|23	35|19	25|13	21|22	12|2
JH711484.1	622796	622808	TCATCGTCCACAC	-	Deletion	.	28709	0|0	0|0	0|0	0|0	0|0	0|1	0|1	0|0	0|0	0|1	.|.	0|1	0|1	0|1	0|0	0|1	0|0	0|1	0|0	0|0	0|1	0|0	6|0	39|0	17|0	76|0	66|0	17|18	22|33	28|0	6|0	28|26	.|.	4|13	15|8	8|21	70|0	23|30	54|0	13|26	43|0	14|0
JH711484.1	622808	622814	CTTCAAG	-	Deletion	.	20081.8	0|1	0|1	0|1	0|1	0|1	1|1	1|1	1|1	1|1	1|1	.|.	1|1	1|1	1|1	0|1	1|1	0|1	1|1	0|1	0|1	1|1	0|1	4|2	17|21	9|7	43|32	46|17	0|33	0|54	0|28	0|6	0|53	.|.	0|16	0|22	0|29	47|22	0|50	35|18	0|39	21|21	12|2
JH711484.1	622812	622830	AAGCTTCAAGGACGAGTCG	-	Deletion	.	50029.3	0|1	0|1	0|1	0|1	0|1	1|1	1|1	0|0	1|1	1|1	.|.	1|1	1|1	1|1	0|1	1|1	0|1	1|1	0|1	0|1	1|1	0|1	4|2	18|21	10|7	44|32	48|17	2|33	1|54	28|0	0|6	1|53	.|.	1|16	1|22	0|29	47|22	3|50	36|18	0|39	21|21	12|2
JH711484.1	622818	622818	C	G	SNP	.	3835.4	0|0	0|0	0|0	0|0	0|0	0|1	0|1	0|0	.|.	0|1	.|.	0|1	0|1	0|1	0|0	0|1	0|0	0|1	0|0	0|0	0|1	0|0	6|0	38|0	16|0	75|0	61|0	15|18	21|33	28|0	.|.	26|26	.|.	3|13	14|8	8|21	68|0	20|30	53|0	13|26	42|0	13|0
JH711484.1	622821	622829	GGACGAGTC	-	Deletion	.	57211.1	0|1	0|1	0|1	0|1	0|1	1|1	1|1	0|0	1|1	1|1	.|.	1|1	1|1	1|1	0|1	1|1	0|1	1|1	0|1	0|1	1|1	0|1	4|2	17|21	9|7	43|32	46|17	0|33	0|54	28|0	0|6	0|53	.|.	0|16	0|22	0|29	46|22	0|50	35|18	0|39	21|21	11|2
JH711484.1	622839	622839	-	GCC	Insertion	.	15115.1	0|1	0|1	0|1	0|1	0|1	0|1	0|1	0|0	0|0	0|1	.|.	0|1	0|1	0|1	0|1	0|1	0|1	0|1	0|1	0|1	0|1	0|1	4|2	17|21	9|7	42|32	44|17	18|15	33|21	28|0	6|0	26|27	.|.	13|3	9|14	21|8	46|22	30|20	35|18	27|13	21|21	11|2
JH711484.1	623235	623235	-	TTCAAG	Insertion	.	10066.3	.|.	.|.	.|.	.|.	.|.	1|1	1|1	.|.	.|.	1|1	.|.	1|1	1|1	1|1	.|.	1|1	.|.	1|1	0|0	1|1	1|1	.|.	.|.	.|.	.|.	.|.	.|.	0|14	0|14	.|.	.|.	0|20	.|.	0|7	0|2	0|6	.|.	0|24	.|.	0|17	1|0	0|1
JH711484.1	623296	623296	-	A	Insertion	.	5737.1	.|.	.|.	.|.	.|.	.|.	1|1	1|1	.|.	.|.	1|1	.|.	1|1	1|1	1|1	.|.	1|1	.|.	1|1	1|1	1|1	1|1	.|.	.|.	.|.	.|.	.|.	.|.	0|17	0|15	.|.	.|.	0|20	.|.	0|10	0|3	0|6	.|.	0|25	.|.	0|18	0|1	0|1
JH711484.1	623322	623322	-	G	Insertion	.	5689.81	.|.	.|.	.|.	.|.	.|.	1|1	1|1	.|.	.|.	1|1	.|.	1|1	1|1	1|1	.|.	1|1	.|.	1|1	.|.	1|1	1|1	.|.	.|.	.|.	.|.	.|.	.|.	0|17	0|15	.|.	.|.	0|20	.|.	0|10	0|3	0|6	.|.	0|25	.|.	0|18	.|.	0|1
JH711484.1	629104	629112	CGTAGCAGA	-	Deletion	.	14273	.|.	0|0	.|.	0|0	.|.	.|.	.|.	1|1	.|.	.|.	.|.	.|.	.|.	.|.	.|.	1|1	.|.	.|.	.|.	.|.	.|.	.|.	.|.	1|0	.|.	1|0	.|.	.|.	.|.	0|115	.|.	.|.	.|.	.|.	.|.	.|.	.|.	0|2	.|.	.|.	.|.	.|.
JH711484.1	629177	629177	-	TACA	Insertion	.	8050.53	.|.	0|0	.|.	.|.	.|.	.|.	.|.	1|1	.|.	.|.	.|.	.|.	.|.	.|.	.|.	1|1	.|.	.|.	.|.	.|.	.|.	.|.	.|.	1|0	.|.	.|.	.|.	.|.	.|.	0|113	.|.	.|.	.|.	.|.	.|.	.|.	.|.	0|2	.|.	.|.	.|.	.|.
JH711484.1	629209	629219	GGTTGGGGATA	-	Deletion	.	13656.7	.|.	.|.	.|.	.|.	.|.	.|.	.|.	1|1	.|.	.|.	.|.	.|.	.|.	.|.	.|.	1|1	.|.	.|.	.|.	.|.	.|.	.|.	.|.	.|.	.|.	.|.	.|.	.|.	.|.	0|103	.|.	.|.	.|.	.|.	.|.	.|.	.|.	0|2	.|.	.|.	.|.	.|.
JH711484.1	640041	640041	A	-	Deletion	.	1803.38	1|1	0|1	1|1	0|1	0|1	0|0	0|0	0|0	0|1	0|0	.|.	0|0	0|0	0|0	0|1	0|0	0|1	0|0	0|1	.|.	0|0	0|1	0|1	11|12	0|1	8|11	3|3	6|0	11|0	27|0	2|2	8|0	.|.	4|0	4|0	7|0	6|7	9|0	9|2	25|0	2|2	.|.
JH711484.1	640283	640283	T	C	SNP	.	2559.08	0|0	0|1	0|1	0|1	0|1	0|0	0|0	0|0	0|0	0|0	1|1	0|1	0|0	0|0	0|1	0|0	0|1	0|0	0|1	0|1	0|0	0|1	2|0	4|10	4|1	10|5	5|8	20|0	20|1	36|0	5|0	28|0	0|1	8|2	12|0	23|0	15|18	24|0	14|10	22|0	9|12	9|4
JH711484.1	640409	640409	C	T	SNP	.	12839.3	0|0	0|1	0|1	0|1	0|1	1|1	1|1	1|1	0|1	1|1	1|1	1|1	0|1	1|1	0|1	1|1	0|1	1|1	0|1	0|1	1|1	0|1	3|0	4|12	5|2	16|9	7|11	1|20	0|26	0|41	1|4	0|35	0|1	0|10	1|12	0|24	18|20	1|24	19|15	0|24	12|14	10|6
JH711484.1	640487	640487	C	G	SNP	.	31121.6	0|1	0|1	0|1	0|1	0|1	1|1	1|1	1|1	1|1	1|1	.|.	1|1	0|1	1|1	0|1	1|1	0|1	1|1	0|1	0|1	1|1	0|1	10|11	29|40	10|18	42|36	35|34	0|39	0|76	0|77	1|26	0|78	.|.	0|28	3|37	1|27	46|46	0|77	51|48	0|71	37|28	22|19
JH711484.1	640501	640501	A	G	SNP	.	7170.98	0|0	0|0	0|0	0|0	0|0	0|1	0|1	0|0	0|0	0|1	.|.	0|1	0|1	0|1	0|0	0|1	0|0	0|1	0|0	0|0	0|1	0|0	21|0	69|0	27|0	77|0	67|0	19|20	42|33	76|1	27|0	43|35	.|.	19|9	21|19	20|8	92|0	43|34	99|0	36|35	64|0	41|0
JH711484.1	640515	640523	GTCGACAGG	-	Deletion	.	4735.11	0|0	0|0	0|0	0|0	0|0	0|0	0|0	0|1	0|0	0|0	.|.	0|0	0|0	0|0	0|0	0|0	0|0	0|0	0|0	0|0	0|0	0|0	21|0	69|0	28|0	78|0	69|0	39|0	76|0	37|41	27|0	78|0	.|.	28|0	40|0	28|0	92|0	76|1	99|0	71|0	65|0	41|0
JH711484.1	640523	640523	G	A	SNP	.	25850.3	0|1	0|1	0|1	0|1	0|1	1|1	1|1	1|1	1|1	1|1	.|.	1|1	0|1	1|1	0|1	1|1	0|1	1|1	0|1	0|1	1|1	0|1	10|11	29|40	10|18	42|36	35|34	0|38	0|76	1|36	1|26	1|77	.|.	1|27	3|37	1|27	46|46	0|76	50|49	0|71	37|28	22|19
JH711484.1	640569	640569	G	A	SNP	.	3821.98	0|0	0|0	0|0	0|0	0|0	0|1	0|1	0|0	0|0	0|1	.|.	0|1	0|1	0|1	0|0	0|1	0|0	0|1	0|0	0|0	0|1	0|0	21|0	65|0	28|0	78|0	67|0	19|19	35|41	75|1	26|0	35|37	.|.	9|16	22|18	8|19	91|0	36|36	94|1	35|32	63|0	41|0
JH711484.1	640637	640637	G	T	SNP	.	7589.98	0|0	0|0	0|0	0|0	0|0	0|1	0|1	0|0	0|0	0|1	.|.	0|1	0|1	0|1	0|0	0|1	0|0	0|1	0|0	0|0	0|1	0|0	25|0	61|0	31|0	78|0	64|0	28|23	44|37	76|0	29|0	44|36	.|.	19|9	25|19	21|10	89|0	46|36	91|0	35|38	58|0	40|0
JH711484.1	640751	640751	G	A	SNP	.	26851.1	0|1	0|1	0|1	0|1	0|1	0|1	0|1	1|1	1|1	0|1	.|.	0|1	0|1	0|1	0|1	0|1	0|1	0|1	0|1	0|1	0|1	0|1	10|15	30|39	11|21	44|41	35|34	24|28	38|46	0|82	1|28	39|45	.|.	11|20	24|22	11|22	48|50	39|49	51|51	40|36	39|30	22|21
JH711484.1	642511	642511	G	A	SNP	.	27209.8	0|0	0|0	0|0	0|0	0|0	0|1	0|1	0|0	0|1	0|1	0|0	0|1	0|1	0|1	0|0	0|1	0|0	0|1	0|0	0|0	0|1	0|0	45|0	104|0	67|1	228|0	151|2	75|74	65|90	245|1	27|48	114|131	4|0	37|37	32|38	44|41	244|0	85|122	243|0	110|107	198|1	123|1
JH711484.1	642634	642634	A	G	SNP	.	22462.9	0|0	0|0	0|0	0|0	0|0	0|1	0|1	0|0	1|1	0|1	0|0	0|1	0|1	0|1	0|0	0|1	0|0	0|1	0|0	0|0	0|1	0|0	45|0	104|0	66|1	217|1	146|3	71|70	63|83	238|3	7|64	103|128	4|0	36|36	32|36	42|40	236|0	85|117	232|0	106|104	194|2	121|1
JH711484.1	642760	642760	G	C	SNP	.	3818.03	0|0	0|0	0|0	0|0	0|0	0|0	0|0	0|1	0|0	0|0	0|0	0|0	0|0	0|0	0|0	0|0	0|0	0|0	0|0	0|0	0|0	0|0	43|0	100|0	60|0	207|2	147|0	150|0	147|0	135|115	73|0	249|0	4|0	74|0	67|0	84|0	233|0	199|0	250|0	208|0	185|0	118|0
JH711484.1	642760	642760	-	GCTTAA	Insertion	.	9914.98	0|0	0|0	0|0	0|0	0|0	0|0	0|0	0|1	0|0	0|0	0|0	0|0	0|0	0|0	0|0	0|0	0|0	0|0	0|0	0|0	0|0	0|0	43|0	100|0	61|0	209|0	148|0	150|0	148|0	119|131	73|0	250|0	4|0	75|0	68|0	84|0	233|0	197|2	250|0	209|0	185|0	119|0
JH711484.1	642763	642763	C	T	SNP	.	6026.73	0|0	0|0	0|0	0|0	0|0	0|0	0|0	0|1	0|1	0|0	0|0	0|0	0|0	0|0	0|0	0|0	0|0	0|0	0|0	0|0	0|0	0|0	43|0	100|0	63|0	211|0	150|1	150|0	148|0	120|129	26|47	249|0	4|0	74|0	68|0	84|0	233|0	196|2	250|0	209|0	184|1	119|0
JH711484.1	642775	642775	G	A	SNP	.	26383.7	0|1	0|1	0|1	0|1	0|1	0|0	0|0	0|0	0|0	0|0	0|1	0|0	0|0	0|0	0|1	0|0	0|1	0|0	0|1	0|1	0|0	0|1	24|20	48|53	35|29	110|107	78|74	148|2	149|3	249|1	70|4	250|0	1|3	75|1	69|0	85|1	126|111	202|0	109|138	214|0	90|96	63|57
JH711484.1	642803	642803	T	C	SNP	.	38655.5	0|0	0|0	0|0	0|0	0|0	0|1	0|1	1|1	0|1	0|1	0|0	0|1	0|1	0|1	0|0	0|1	0|0	0|1	0|0	0|0	0|1	0|0	44|0	101|2	67|1	232|1	151|3	74|77	65|91	2|248	6|69	113|137	4|0	38|39	33|39	44|42	247|0	87|122	249|1	110|108	195|1	120|2
JH711484.1	645762	645762	A	G	SNP	.	4538.51	0|0	0|0	0|0	0|0	0|0	1|1	0|1	0|0	0|0	1|1	.|.	1|1	0|1	1|1	0|0	1|1	0|0	1|1	0|0	0|0	1|1	0|0	6|0	57|0	28|0	68|0	54|0	0|19	2|21	74|0	11|0	0|25	.|.	0|4	2|8	0|23	82|0	0|33	48|0	0|38	48|0	21|2
JH711484.1	645858	645858	G	C	SNP	.	4954.02	0|1	0|1	0|1	0|1	0|1	0|0	0|1	0|1	0|0	0|0	1|1	0|1	0|0	0|0	0|1	0|0	0|1	0|0	0|1	0|1	0|0	0|1	8|5	29|36	8|6	18|22	26|3	4|0	22|2	29|27	12|0	31|0	0|1	7|2	11|0	10|0	37|39	13|0	21|33	23|0	32|31	11|9
JH711484.1	669674	669675	AG	-	Deletion	.	2040.17	0|0	0|0	0|0	0|0	0|0	.|.	.|.	1|1	0|0	1|1	.|.	0|0	0|0	.|.	0|0	.|.	0|0	.|.	0|0	0|0	.|.	0|0	2|0	23|0	1|0	14|0	22|1	.|.	.|.	0|47	12|0	0|1	.|.	2|0	2|0	.|.	19|0	.|.	15|0	.|.	17|0	10|0
JH711484.1	674765	674765	G	A	SNP	.	10200.3	0|0	0|0	0|0	0|0	0|0	0|1	0|1	1|1	1|1	1|1	.|.	0|1	0|1	0|1	0|0	1|1	0|0	0|1	0|0	0|0	1|1	0|0	30|0	74|3	39|2	117|0	73|0	4|24	4|42	1|57	0|9	0|32	.|.	1|11	2|15	2|14	115|0	2|36	149|2	2|23	92|3	77|0
JH711484.1	674870	674870	-	T	Insertion	.	7105.41	.|.	.|.	.|.	.|.	.|.	1|1	1|1	.|.	.|.	1|1	.|.	1|1	1|1	1|1	.|.	1|1	.|.	1|1	.|.	.|.	1|1	.|.	.|.	.|.	.|.	.|.	.|.	0|18	0|38	.|.	.|.	0|27	.|.	0|10	0|14	0|14	.|.	0|34	.|.	0|19	.|.	.|.
JH711484.1	674943	674943	-	AG	Insertion	.	14651.4	.|.	1|1	.|.	.|.	.|.	1|1	1|1	1|1	1|1	0|1	.|.	1|1	1|1	1|1	0|0	1|1	.|.	1|1	.|.	.|.	1|1	.|.	.|.	0|1	.|.	.|.	.|.	0|23	1|39	0|50	0|9	2|31	.|.	0|11	0|15	0|14	1|0	0|36	.|.	0|23	.|.	.|.
JH711484.1	674965	674965	G	T	SNP	.	34943.2	0|1	1|1	1|1	1|1	1|1	0|1	0|1	0|1	0|1	0|1	1|1	0|1	0|1	0|1	1|1	0|1	1|1	0|1	1|1	1|1	0|1	1|1	3|4	4|51	1|20	0|56	1|66	28|33	47|69	54|103	9|2	36|72	0|2	14|19	15|30	15|27	3|29	42|84	1|38	25|63	2|33	1|30
JH711484.1	674983	674983	-	TGAGGCC	Insertion	.	51468.3	0|1	0|1	0|1	0|1	0|1	0|1	0|1	0|1	0|1	0|1	0|0	0|1	0|1	0|1	0|1	0|1	0|1	0|1	0|1	0|1	0|1	0|1	2|6	36|28	12|11	27|30	23|51	37|28	71|51	132|33	9|2	52|59	2|0	19|15	27|23	25|20	21|12	74|60	23|17	56|35	23|17	19|16
JH711484.1	674993	674993	G	C	SNP	.	5995.91	0|1	0|1	0|1	0|1	0|1	0|0	0|0	0|1	0|0	0|0	1|1	0|0	0|0	0|0	0|1	0|0	0|1	0|0	0|1	0|1	0|0	0|1	6|2	40|24	15|9	34|24	53|21	67|1	122|0	131|35	11|0	111|0	0|2	34|0	47|3	44|1	13|19	137|0	21|19	90|2	24|16	24|11
JH711484.1	675003	675003	C	A	SNP	.	6527.62	0|0	0|0	0|0	0|0	0|0	0|1	0|1	0|0	0|0	0|1	0|0	0|1	0|1	0|1	0|0	0|1	0|0	0|1	0|0	0|0	0|1	0|0	8|0	64|1	24|0	58|0	74|0	45|25	82|40	164|0	13|0	80|33	2|0	23|12	35|15	31|15	32|0	100|39	40|0	68|22	40|0	35|0
JH711484.1	675009	675009	A	G	SNP	.	275.63	0|0	0|1	0|0	0|0	0|0	0|0	0|0	0|0	0|0	0|0	0|0	0|0	0|1	0|0	0|0	0|0	0|0	0|0	0|0	0|1	0|0	0|0	8|0	54|10	22|2	56|2	73|0	58|0	89|0	163|1	13|0	92|0	2|0	26|0	32|5	34|0	31|1	112|1	38|3	77|0	37|3	26|9
JH711484.1	675013	675013	G	T	SNP	.	24055.3	0|1	0|1	0|1	0|1	0|1	0|1	0|1	0|1	0|1	0|1	0|0	0|1	0|1	0|1	0|1	0|1	0|1	0|1	0|1	0|1	0|1	0|1	5|3	38|26	13|11	26|31	23|51	24|34	16|73	131|32	11|2	18|74	2|0	6|20	11|27	6|29	22|10	22|91	24|17	10|67	22|19	20|15
JH711484.1	675021	675021	A	G	SNP	.	1869.85	0|0	0|0	0|0	0|0	0|0	0|0	0|0	0|1	0|1	0|0	0|0	0|0	0|0	0|0	0|0	0|0	0|0	0|0	0|0	0|0	0|0	0|0	8|0	64|0	24|0	58|0	73|1	59|0	89|0	113|48	4|10	92|0	2|0	26|0	38|0	35|0	32|0	113|0	41|0	79|0	41|0	35|0
JH711484.1	675036	675036	G	A	SNP	.	7708.27	0|1	0|1	0|1	0|1	0|1	0|0	0|0	0|1	0|0	0|0	1|1	0|0	0|1	0|0	0|1	0|0	0|1	0|0	0|1	0|1	0|0	0|1	6|2	38|24	15|9	33|24	53|21	58|1	89|0	49|74	10|0	92|0	0|2	26|0	30|3	34|1	13|19	113|0	22|19	77|1	25|16	20|11
JH711484.1	675059	675059	G	A	SNP	.	4530.63	0|0	0|0	0|0	0|0	0|0	0|1	0|1	0|0	0|0	0|1	0|0	0|1	0|1	0|1	0|0	0|1	0|0	0|1	0|0	0|0	0|1	0|0	8|0	60|0	23|0	56|1	73|1	48|10	63|25	118|2	10|0	71|21	2|0	19|7	34|4	25|10	31|1	78|34	39|0	47|32	38|2	30|1
JH711484.1	675063	675063	G	-	Deletion	.	6881.4	0|1	0|1	0|1	0|1	0|1	0|0	0|0	0|1	0|0	0|0	1|1	0|0	0|1	0|0	0|1	0|0	0|1	0|0	0|1	0|1	0|0	0|1	6|2	36|24	14|9	34|24	53|21	57|1	89|0	85|35	10|0	91|1	0|2	26|0	35|3	34|1	13|19	113|0	20|18	79|0	24|16	20|11
JH711484.1	675070	675070	T	C	SNP	.	7171.08	0|1	0|1	0|1	0|1	0|1	0|0	0|0	0|1	0|0	0|0	1|1	0|0	0|1	0|0	0|1	0|0	0|1	0|0	0|1	0|1	0|0	0|1	6|2	36|24	14|8	32|24	52|21	57|1	89|0	45|73	10|0	92|0	0|2	26|0	35|3	34|1	13|19	113|0	19|18	78|0	23|15	20|11
JH711484.1	675075	675075	G	A	SNP	.	7428.34	0|1	0|1	0|1	0|1	0|1	0|0	0|0	0|1	0|0	0|0	1|1	0|0	0|1	0|0	0|1	0|0	0|1	0|0	0|1	0|1	0|0	0|1	6|2	36|24	14|9	33|24	52|21	57|1	89|0	46|73	10|0	90|0	0|2	26|0	33|5	34|0	13|19	111|0	19|18	78|0	23|16	20|11
JH711484.1	675097	675097	C	A	SNP	.	6966.06	0|1	0|1	0|1	0|1	0|1	0|0	0|0	0|1	0|0	0|0	1|1	0|0	0|0	0|0	0|1	0|0	0|1	0|0	0|1	0|1	0|0	0|1	3|2	31|22	12|8	31|24	46|20	41|1	84|0	61|73	15|0	67|0	0|2	18|0	30|3	34|1	11|19	84|1	21|18	71|1	16|16	12|11
JH711484.1	675111	675111	A	G	SNP	.	18730	1|1	1|1	1|1	1|1	1|1	0|1	0|1	0|1	0|1	0|1	.|.	0|1	0|1	0|1	1|1	0|1	1|1	0|1	1|1	1|1	0|1	1|1	0|3	0|30	0|11	0|31	0|46	22|21	25|49	26|57	9|16	22|44	.|.	2|13	10|20	19|17	0|10	20|53	0|22	27|37	0|14	0|11
JH711484.1	675135	675135	C	A	SNP	.	13107.3	1|1	0|1	0|1	1|1	1|1	0|1	0|1	0|1	0|1	0|1	.|.	0|1	0|1	0|1	1|1	0|1	0|1	0|1	0|1	1|1	0|1	0|1	0|3	7|24	2|8	1|31	2|45	22|21	30|44	52|30	23|2	24|44	.|.	3|13	10|20	22|14	0|10	22|51	4|17	34|30	2|13	0|11
JH711484.1	675138	675138	T	C	SNP	.	17952.3	1|1	0|1	0|1	0|1	1|1	0|1	0|1	0|1	0|1	0|1	.|.	0|1	0|1	0|1	1|1	0|1	0|1	0|1	0|1	1|1	0|1	0|1	0|3	6|26	2|9	3|29	3|46	22|21	30|43	52|31	23|2	25|43	.|.	3|13	10|20	21|15	0|10	21|52	4|18	33|31	3|13	0|11
JH711484.1	675148	675148	T	C	SNP	.	4703.98	0|0	0|0	0|1	0|0	0|0	0|1	0|1	0|0	0|0	0|1	.|.	0|1	0|1	0|1	0|0	0|1	0|0	0|1	0|0	0|0	0|1	0|0	3|0	34|0	11|1	32|0	49|0	34|9	48|26	82|1	25|0	44|24	.|.	12|4	19|13	27|10	10|0	49|24	22|0	48|16	17|0	12|0
JH711484.1	675176	675179	GACG	-	Deletion	.	35501.9	1|1	0|1	0|1	0|1	0|1	0|1	0|1	0|1	0|1	0|1	.|.	0|1	0|1	0|1	1|1	0|1	0|1	0|1	0|1	0|1	0|1	0|1	0|3	8|26	3|9	4|30	3|46	22|21	31|44	53|31	23|2	25|44	.|.	3|13	10|22	21|16	0|10	21|52	4|18	34|32	3|14	1|11
JH711484.1	675200	675200	A	C	SNP	.	19511.9	1|1	0|1	0|1	1|1	1|1	0|1	0|1	0|1	0|1	0|1	.|.	0|1	0|1	0|1	1|1	0|1	0|1	0|1	1|1	1|1	0|1	0|1	0|3	8|26	2|10	0|34	2|47	22|23	31|45	50|35	23|2	25|48	.|.	3|13	10|22	22|17	0|10	21|54	4|20	34|32	3|16	0|12
JH711484.1	675434	675439	TGTACA	-	Deletion	.	444.16	0|0	0|0	0|0	0|0	0|0	0|0	0|1	.|.	0|0	1|1	0|0	.|.	0|0	0|0	0|0	1|1	0|0	0|1	0|0	0|0	.|.	0|0	32|0	77|2	40|1	119|0	76|0	1|0	1|2	.|.	1|0	0|1	1|0	.|.	1|0	1|0	121|0	0|1	158|1	2|2	97|1	78|0
JH711484.1	676754	676754	G	T	SNP	.	2349.08	0|0	0|0	0|0	0|0	0|0	0|1	0|1	0|0	0|0	0|1	.|.	0|1	0|1	0|1	0|0	0|1	0|0	0|1	0|0	0|0	0|1	0|0	10|0	44|0	26|0	25|0	41|2	7|14	11|14	29|0	18|0	12|15	.|.	5|5	9|11	7|11	32|0	9|22	37|0	14|13	21|0	17|0
JH711484.1	676856	676856	G	C	SNP	.	13157.1	0|0	0|0	0|0	0|0	0|0	0|1	0|1	0|0	0|0	0|1	0|0	0|1	0|1	0|1	0|0	0|1	0|0	0|1	0|0	0|0	0|1	0|0	22|0	112|0	28|0	110|0	90|0	42|29	58|46	118|2	30|0	55|82	5|0	16|19	31|24	28|29	131|0	42|67	123|0	54|50	107|0	70|0
JH711484.1	676871	676871	A	G	SNP	.	32228.2	0|0	0|0	0|0	0|0	0|0	1|1	1|1	0|1	0|1	1|1	0|0	1|1	1|1	1|1	0|0	1|1	0|0	1|1	0|0	0|0	1|1	0|0	22|0	112|0	28|0	110|0	90|0	1|70	1|103	52|68	11|19	0|137	5|0	0|35	2|53	2|55	131|0	0|109	123|0	0|104	106|1	70|0
JH711484.1	676906	676906	T	C	SNP	.	47357.4	0|1	0|1	0|1	0|1	0|1	1|1	1|1	0|1	0|1	1|1	0|1	1|1	1|1	1|1	0|1	1|1	0|1	1|1	0|1	0|1	1|1	0|1	13|9	53|58	17|11	57|53	40|50	0|71	2|101	52|67	9|21	0|137	2|3	0|35	1|53	1|56	59|72	0|108	53|70	0|104	56|50	36|34
JH711484.1	676917	676917	T	C	SNP	.	48193.4	0|1	0|1	0|1	0|1	0|1	1|1	1|1	0|1	0|1	1|1	0|1	1|1	1|1	1|1	0|1	1|1	0|1	1|1	0|1	0|1	1|1	0|1	13|9	54|57	17|11	56|54	40|50	0|71	1|101	52|66	9|21	0|137	2|3	0|35	1|54	0|57	59|72	1|107	54|69	1|102	57|50	36|34
JH711484.1	676919	676919	G	C	SNP	.	12038.1	0|0	0|0	0|0	0|0	0|0	0|1	0|1	0|0	0|0	0|1	0|0	0|1	0|1	0|1	0|0	0|1	0|0	0|1	0|0	0|0	0|1	0|0	22|0	109|0	28|0	109|0	89|1	30|41	47|57	118|1	30|0	82|55	5|0	19|16	26|29	31|26	131|0	67|42	121|0	50|54	107|0	70|0
JH711484.1	677096	677096	T	C	SNP	.	12867.1	0|0	0|0	0|0	0|0	0|0	0|1	0|1	0|0	0|0	0|1	0|0	0|1	0|1	0|1	0|0	0|1	0|0	0|1	0|0	0|0	0|1	0|0	22|0	108|0	29|0	101|2	87|1	43|30	57|47	116|2	30|0	56|82	5|0	19|19	32|24	29|29	128|1	42|64	122|1	55|47	109|0	68|0
JH711484.1	678048	678048	G	A	SNP	.	4533.12	0|0	0|0	0|0	0|0	0|0	0|1	0|1	0|1	0|0	0|1	.|.	0|1	0|1	0|1	0|0	0|1	0|0	0|1	0|0	0|0	0|1	0|0	7|0	42|0	14|0	36|0	38|0	14|13	25|29	2|1	1|0	19|22	.|.	8|6	11|10	8|7	42|0	17|11	38|0	13|20	33|0	31|0
JH711484.1	678064	678064	-	GCTGGAACCTG	Insertion	.	60632.3	1|1	1|1	1|1	1|1	1|1	1|1	1|1	0|1	1|1	1|1	.|.	1|1	1|1	1|1	1|1	1|1	1|1	1|1	1|1	1|1	1|1	1|1	0|7	0|41	0|14	0|34	0|37	0|27	0|52	1|2	0|1	0|41	.|.	0|14	0|21	0|15	1|41	0|26	0|37	0|33	0|33	0|30
JH711484.1	678074	678074	-	GG	Insertion	.	13773.3	1|1	1|1	1|1	1|1	1|1	1|1	1|1	0|1	1|1	1|1	.|.	1|1	1|1	1|1	1|1	1|1	1|1	1|1	1|1	1|1	1|1	1|1	0|7	0|41	0|14	0|35	1|36	0|27	1|51	1|2	0|1	0|41	.|.	0|14	0|21	0|15	0|42	0|26	0|37	0|33	0|33	0|30
JH711484.1	678076	678078	CAT	-	Deletion	.	8911.8	0|1	0|1	0|1	0|1	0|1	0|0	0|0	0|0	0|0	0|0	.|.	0|0	0|1	0|0	0|1	0|0	0|1	0|0	0|1	0|1	0|0	0|1	3|4	21|20	7|6	12|20	18|19	26|1	50|1	3|0	1|0	41|0	.|.	14|0	20|1	15|0	18|23	26|0	22|13	32|0	12|17	13|17
JH711484.1	678080	678080	C	G	SNP	.	5253.49	0|1	0|1	0|1	0|1	0|1	0|0	0|0	0|0	0|0	0|0	.|.	0|0	0|0	0|0	0|1	0|0	0|1	0|0	0|1	0|1	0|0	0|1	3|4	21|20	7|6	12|20	18|19	26|1	50|1	3|0	1|0	41|0	.|.	13|1	20|1	15|0	18|22	26|0	22|13	31|1	13|16	13|17
JH711484.1	678084	678087	GAAT	-	Deletion	.	10041.1	0|1	0|1	0|1	0|1	0|1	0|0	0|0	0|0	0|0	0|0	.|.	0|0	0|1	0|0	0|1	0|0	0|1	0|0	0|1	0|1	0|0	0|1	3|4	21|20	7|6	12|20	18|19	26|1	50|1	3|0	1|0	41|0	.|.	14|0	20|1	15|0	18|23	26|0	22|13	32|0	13|16	13|17
JH711484.1	678094	678094	C	G	SNP	.	4118.01	0|0	0|0	0|0	0|0	0|0	0|1	0|1	0|1	0|0	0|1	.|.	0|1	0|1	0|1	0|0	0|1	0|0	0|1	0|0	0|0	0|1	0|0	7|0	41|0	12|0	32|0	36|0	14|13	28|20	2|1	1|0	22|19	.|.	6|8	11|10	7|8	40|0	11|15	35|0	20|12	28|0	30|0
JH711484.1	678101	678101	C	T	SNP	.	5239.49	0|1	0|1	0|1	0|1	0|1	0|0	0|0	0|0	0|0	0|0	.|.	0|0	0|0	0|0	0|1	0|0	0|1	0|0	0|1	0|1	0|0	0|1	3|4	21|20	7|6	10|20	17|19	26|1	48|1	3|0	1|0	41|0	.|.	14|0	20|1	15|0	17|23	26|0	22|13	31|0	12|16	12|17
JH711484.1	678311	678311	T	G	SNP	.	10523.7	0|1	0|1	0|1	0|1	0|1	0|1	0|1	0|0	0|1	0|1	.|.	0|1	0|1	0|1	0|1	0|1	0|1	0|1	0|1	0|1	0|1	0|1	5|2	20|26	7|9	26|17	21|19	15|14	29|29	34|1	23|1	19|26	.|.	9|6	12|10	8|7	24|21	17|14	16|25	17|20	23|20	18|14
JH711484.1	678345	678345	G	A	SNP	.	18258.9	1|1	1|1	1|1	1|1	1|1	0|1	0|1	0|0	0|1	0|1	.|.	0|1	0|1	0|1	1|1	0|1	1|1	0|1	1|1	1|1	0|1	1|1	0|7	0|46	0|16	1|42	1|39	14|15	27|31	19|1	12|1	19|26	.|.	9|6	12|10	8|7	0|45	17|14	0|42	17|20	1|41	0|31
JH711484.1	678423	678423	C	G	SNP	.	3223.52	0|1	1|1	1|1	1|1	1|1	0|1	0|1	0|0	0|0	0|0	.|.	0|0	0|0	0|0	1|1	0|1	1|1	0|0	1|1	1|1	0|0	1|1	2|2	0|18	0|6	0|20	0|14	10|1	15|1	13|0	10|0	10|0	.|.	1|0	6|0	1|0	0|21	8|2	0|17	7|0	0|11	0|11
JH711484.1	678431	678431	G	A	SNP	.	1784.69	0|1	0|0	0|0	0|0	0|0	0|1	0|1	0|0	1|1	1|1	.|.	1|1	1|1	1|1	0|0	0|1	0|0	1|1	0|0	0|0	1|1	0|0	2|2	18|0	6|0	20|0	14|0	3|8	1|15	13|0	0|10	0|10	.|.	0|1	0|6	0|1	21|0	2|8	17|0	0|7	11|0	11|0
JH711484.1	680503	680503	T	C	SNP	.	9374.29	0|0	0|0	0|0	0|0	0|0	1|1	1|1	0|1	1|1	1|1	.|.	1|1	1|1	1|1	0|0	1|1	0|0	1|1	0|0	0|0	1|1	0|0	10|0	41|0	31|0	64|0	69|0	0|46	1|38	36|39	2|26	0|49	.|.	0|17	2|34	0|29	54|0	0|51	44|0	0|44	27|0	30|2
JH711484.1	680512	680512	T	-	Deletion	.	256.11	0|0	0|0	0|0	0|0	0|0	0|0	0|0	0|0	0|1	0|0	.|.	0|0	0|0	0|0	0|0	0|0	0|0	0|0	0|0	0|0	0|0	0|0	10|0	41|0	31|0	66|0	69|0	48|0	39|0	76|0	20|10	47|0	.|.	17|0	37|0	29|0	52|0	53|0	43|0	44|0	27|0	32|0
JH711484.1	680571	680571	G	A	SNP	.	3768.29	0|1	0|1	0|1	0|1	0|1	0|0	0|0	0|0	0|0	0|0	.|.	0|0	0|0	0|0	0|1	0|0	0|1	0|0	0|1	0|1	0|0	0|1	6|4	19|21	17|15	32|34	29|39	48|0	38|0	74|2	28|2	49|0	.|.	17|0	33|2	27|0	36|18	53|0	27|17	44|0	12|15	17|15
JH711484.1	680586	680586	T	C	SNP	.	9565.81	0|0	0|0	0|0	0|0	0|0	1|1	1|1	0|1	1|1	1|1	.|.	1|1	1|1	1|1	0|0	1|1	0|0	1|1	0|0	0|0	1|1	0|0	10|0	40|0	32|0	62|0	66|2	0|47	0|38	37|40	2|28	0|49	.|.	0|17	2|33	0|27	54|0	0|52	42|0	0|44	27|0	28|2
JH711484.1	680596	680596	T	C	SNP	.	4529.82	0|1	0|1	0|1	0|1	0|1	0|0	0|0	0|0	0|0	0|0	.|.	0|0	0|0	0|0	0|1	0|0	0|1	0|0	0|1	0|1	0|0	0|1	4|6	21|18	15|17	32|29	39|29	47|0	38|0	77|0	29|0	48|0	.|.	17|0	35|0	27|0	17|36	51|0	17|25	44|0	15|12	15|15
JH711484.1	689567	689567	-	ACGTTG	Insertion	.	1934.11	0|0	0|0	0|0	0|0	0|0	0|0	0|0	0|1	0|0	0|0	.|.	0|0	0|0	0|0	0|0	0|0	0|0	0|0	0|0	0|0	0|0	0|0	12|0	43|0	10|0	39|0	40|0	27|0	52|0	29|26	34|0	38|0	.|.	10|0	15|0	19|0	39|0	47|0	53|0	44|0	38|0	29|0
JH711484.1	689594	689594	G	C	SNP	.	873.1	0|0	0|0	0|0	0|0	0|0	0|0	0|0	0|1	0|1	0|0	.|.	0|0	0|0	0|0	0|0	0|0	0|0	0|0	0|0	0|0	0|0	0|0	12|0	43|0	10|0	39|0	40|0	27|0	52|0	25|29	18|16	37|0	.|.	10|0	15|0	19|0	39|0	47|0	53|0	44|0	38|0	30|0
JH711484.1	689609	689609	C	G	SNP	.	3157.93	0|1	0|1	0|1	0|1	0|1	0|0	0|0	0|0	0|0	0|0	.|.	0|0	0|0	0|0	0|1	0|0	0|1	0|0	0|1	0|1	0|0	0|1	4|8	20|22	8|2	23|15	12|27	27|0	51|0	54|0	34|0	37|0	.|.	10|0	15|0	19|0	23|16	47|0	31|21	44|0	27|11	19|11
JH711484.1	689611	689611	-	T	Insertion	.	3487.94	0|0	0|0	0|0	0|0	0|0	0|1	0|1	0|0	0|0	0|1	.|.	0|1	0|1	0|1	0|0	0|1	0|0	0|1	0|0	0|0	0|1	0|0	12|0	41|0	10|0	38|0	39|0	21|6	15|36	54|0	33|0	21|16	.|.	6|4	6|9	8|11	39|0	30|17	51|0	26|17	38|0	30|0
JH711484.1	689619	689619	A	C	SNP	.	11264.3	1|1	1|1	1|1	1|1	1|1	0|1	0|1	0|1	0|0	0|1	.|.	0|1	0|1	0|1	1|1	0|1	1|1	0|1	1|1	1|1	0|1	1|1	0|12	0|41	0|10	0|38	0|39	21|6	15|35	29|25	31|1	21|16	.|.	6|4	6|9	8|11	0|39	30|17	0|51	25|17	0|38	0|28
JH711484.1	689621	689621	C	T	SNP	.	11167.3	1|1	1|1	1|1	1|1	1|1	0|1	0|1	0|1	0|0	0|1	.|.	0|1	0|1	0|1	1|1	0|1	1|1	0|1	1|1	1|1	0|1	1|1	0|12	0|41	0|10	0|38	0|39	21|6	15|35	29|25	32|1	21|16	.|.	6|4	6|9	8|11	0|39	30|17	0|51	26|17	0|38	0|28
JH711484.1	689662	689662	-	CTATAG	Insertion	.	359.12	0|0	0|0	0|0	0|0	0|0	0|0	0|0	0|0	0|1	0|0	.|.	0|0	0|0	0|0	0|0	0|0	0|0	0|0	0|0	0|0	0|0	0|0	14|0	30|0	5|0	40|0	22|0	19|0	37|0	26|0	9|5	32|0	.|.	10|0	13|0	16|0	32|0	19|0	29|0	36|0	27|0	16|0
JH711484.1	689699	689699	G	A	SNP	.	15231.4	1|1	1|1	1|1	1|1	1|1	0|1	0|1	0|1	0|1	0|1	.|.	0|1	0|1	0|1	1|1	0|1	1|1	0|1	1|1	1|1	0|1	1|1	0|26	0|54	0|10	0|69	0|42	18|19	36|36	16|34	10|18	30|27	.|.	15|6	23|2	14|17	0|64	17|17	0|49	22|39	0|49	0|29
JH711484.1	689711	689711	G	A	SNP	.	3920.35	0|1	0|1	0|1	0|1	0|1	0|0	0|0	0|0	0|0	0|0	.|.	0|0	0|0	0|0	0|1	0|0	0|1	0|0	0|1	0|1	0|0	0|1	17|9	25|31	5|5	41|27	27|15	35|2	70|2	50|0	28|0	57|0	.|.	21|0	25|0	29|2	35|29	34|0	19|31	61|0	31|19	16|13
JH711484.1	689716	689716	G	C	SNP	.	3405.06	0|1	0|0	0|0	0|0	0|0	0|1	0|1	0|0	0|0	0|1	.|.	0|1	0|1	0|1	0|0	0|1	0|0	0|1	0|0	0|0	0|1	0|0	24|2	56|0	10|0	69|0	43|0	20|17	40|32	48|2	28|0	30|27	.|.	15|6	23|2	16|15	64|0	17|17	50|0	23|39	50|0	29|0
JH711484.1	689721	689721	T	G	SNP	.	3391.1	0|1	0|0	0|0	0|0	0|0	0|1	0|1	0|0	0|0	0|1	.|.	0|1	0|1	0|1	0|0	0|1	0|0	0|1	0|0	0|0	0|1	0|0	25|2	58|0	10|0	68|1	43|0	20|17	40|32	48|2	28|0	30|27	.|.	15|6	23|2	17|15	64|0	17|17	52|0	24|40	50|0	29|0
JH711484.1	689791	689791	A	G	SNP	.	3756.91	0|0	0|0	0|0	0|0	0|0	0|1	0|1	0|1	0|1	0|1	.|.	0|1	0|1	0|1	0|0	0|1	0|0	0|1	0|0	0|0	0|1	0|0	13|0	28|0	5|0	31|0	22|0	9|9	18|18	17|8	9|5	13|14	.|.	3|8	1|12	9|8	32|0	8|8	24|0	20|10	25|0	13|0
JH711484.1	690622	690622	G	A	SNP	.	6161.82	0|0	0|0	0|0	0|0	0|0	1|1	1|1	0|0	0|1	1|1	0|0	1|1	1|1	1|1	0|0	1|1	0|0	1|1	0|0	0|0	1|1	0|0	12|0	44|0	12|0	43|0	29|2	0|9	0|56	49|0	4|8	0|30	2|0	0|14	2|29	0|22	31|0	0|43	39|2	0|31	55|0	19|0
JH711484.1	690632	690632	C	T	SNP	.	2924.14	0|0	0|0	0|0	0|0	0|0	0|1	0|1	0|0	0|1	0|1	0|0	0|1	0|1	0|1	0|0	0|1	0|0	0|1	0|0	0|0	0|1	0|0	14|0	44|0	11|1	43|0	29|2	7|2	31|25	49|0	4|8	17|13	2|0	8|6	10|21	10|12	31|0	24|19	38|2	9|22	55|0	20|0
JH711484.1	690650	690650	A	G	SNP	.	2910.05	0|0	0|0	0|0	0|0	0|0	0|1	0|1	0|0	0|1	0|1	0|0	0|1	0|1	0|1	0|0	0|1	0|0	0|1	0|0	0|0	0|1	0|0	14|0	44|0	12|0	43|0	29|2	7|2	29|27	49|0	4|8	17|13	2|0	8|6	10|21	11|12	31|0	24|19	38|2	9|22	55|0	20|0
JH711484.1	690654	690654	G	C	SNP	.	2879.05	0|0	0|0	0|0	0|0	0|0	0|1	0|1	0|0	0|1	0|1	0|0	0|1	0|1	0|1	0|0	0|1	0|0	0|1	0|0	0|0	0|1	0|0	14|0	44|0	12|0	43|0	29|2	7|2	31|24	49|0	4|8	17|13	2|0	7|6	10|21	11|12	31|0	24|19	38|2	9|22	55|0	20|0
JH711484.1	690660	690660	G	A	SNP	.	2914.04	0|0	0|0	0|0	0|0	0|0	0|1	0|1	0|0	0|1	0|1	0|0	0|1	0|1	0|1	0|0	0|1	0|0	0|1	0|0	0|0	0|1	0|0	14|0	44|0	12|0	43|0	29|2	7|2	31|25	49|0	4|8	17|13	2|0	8|6	10|21	11|12	31|0	24|19	38|2	9|22	55|0	20|0
JH711484.1	690679	690679	A	T	SNP	.	3247.22	0|1	0|1	0|1	0|1	0|1	0|0	0|0	0|0	0|0	0|0	0|0	0|0	0|0	0|0	0|1	0|0	0|1	0|0	0|1	0|1	0|0	0|1	10|3	19|25	10|2	15|27	18|13	9|0	54|0	46|0	12|0	30|0	2|0	14|0	29|2	23|0	13|16	40|0	17|23	31|0	32|22	15|5
JH711484.1	690683	690684	CG	-	Deletion	.	5632.73	0|1	0|1	0|1	0|1	0|1	0|0	0|0	0|0	0|0	0|0	0|0	0|0	0|0	0|0	0|1	0|0	0|1	0|0	0|1	0|1	0|0	0|1	10|3	19|25	10|2	15|27	18|13	9|0	54|0	46|0	12|0	30|0	2|0	14|0	29|2	23|0	13|16	42|0	17|23	30|0	32|22	15|5
JH711484.1	690688	690688	A	C	SNP	.	10996.3	1|1	1|1	1|1	1|1	1|1	0|1	0|1	0|1	0|1	0|1	1|1	0|1	0|1	0|1	1|1	0|1	1|1	0|1	1|1	1|1	0|1	1|1	0|13	0|44	0|12	0|41	2|29	2|7	24|30	21|25	8|4	13|17	0|2	6|8	21|10	13|10	0|29	19|23	2|38	21|9	0|54	0|20
JH711484.1	690693	690693	T	A	SNP	.	2931.05	0|0	0|0	0|0	0|0	0|0	0|1	0|1	0|0	0|1	0|1	0|0	0|1	0|1	0|1	0|0	0|1	0|0	0|1	0|0	0|0	0|1	0|0	13|0	44|0	12|0	42|0	29|2	7|2	30|24	46|0	4|8	17|13	2|0	8|6	10|21	11|12	29|0	23|19	38|2	9|21	54|0	20|0
JH711484.1	690717	690717	A	G	SNP	.	12182.6	1|1	1|1	1|1	0|1	1|1	0|1	0|1	0|0	0|1	0|1	1|1	0|1	0|1	0|1	1|1	0|1	1|1	0|1	1|1	1|1	0|1	1|1	0|7	0|26	0|10	2|23	0|27	5|13	18|21	33|0	7|5	11|23	0|1	5|4	2|9	5|4	0|33	12|16	0|25	16|13	0|20	0|17
JH711484.1	690742	690742	G	C	SNP	.	12649.8	1|1	1|1	1|1	1|1	1|1	0|1	0|1	0|0	0|1	0|1	1|1	0|1	0|1	0|1	1|1	0|1	1|1	0|1	1|1	1|1	0|1	1|1	0|7	0|26	0|10	0|25	0|27	5|13	18|21	33|0	8|5	11|23	0|1	5|4	2|9	5|4	0|33	12|16	0|25	16|14	0|21	0|17
JH711484.1	690773	690783	GGCGATACTTG	-	Deletion	.	103819	1|1	1|1	1|1	1|1	1|1	1|1	1|1	0|1	1|1	1|1	1|1	1|1	1|1	1|1	1|1	1|1	1|1	1|1	1|1	1|1	1|1	1|1	0|13	0|49	0|18	0|46	0|47	0|33	0|72	32|24	0|24	0|60	0|2	0|17	0|20	0|17	0|58	0|46	0|41	0|48	0|33	0|31
JH711484.1	696696	696696	C	T	SNP	.	2297.04	0|1	0|1	0|1	0|1	0|1	0|0	0|0	0|0	0|1	0|0	0|0	0|0	0|0	0|0	0|1	0|0	0|1	0|0	0|1	0|1	0|0	0|1	15|2	55|11	16|3	41|13	53|6	66|0	90|0	93|0	16|4	101|0	2|0	29|0	45|0	40|0	32|10	85|0	48|11	90|0	26|6	17|4
JH711484.1	696714	696714	-	AT	Insertion	.	6134.11	0|0	0|0	0|0	0|0	0|0	0|1	0|1	0|0	0|0	0|1	0|0	0|1	0|1	0|1	0|0	0|1	0|0	0|1	0|0	0|0	0|1	0|0	7|0	28|0	8|0	21|0	27|1	15|18	28|18	42|0	8|0	23|28	1|0	4|10	11|12	8|11	16|0	22|20	23|0	24|18	13|0	8|0
JH711484.1	697459	697459	T	C	SNP	.	3092.28	0|0	0|0	0|0	0|0	0|0	0|1	0|1	0|0	0|0	0|1	0|0	0|1	0|1	0|1	0|0	0|1	0|0	0|1	0|0	0|0	0|1	0|0	7|0	63|0	20|0	42|0	59|0	17|17	14|28	62|0	16|0	24|15	2|0	7|6	19|14	6|12	45|0	20|23	46|0	17|20	69|0	27|0
JH711484.1	697800	697800	A	G	SNP	.	60884.2	0|1	0|1	0|1	0|1	0|1	0|1	0|1	0|0	0|0	0|1	0|1	0|1	0|1	0|1	0|1	0|1	0|1	0|1	0|1	0|1	0|1	0|1	37|33	64|86	49|56	117|113	94|105	93|109	123|127	245|4	96|3	142|108	1|1	47|52	43|26	58|59	141|109	115|133	124|125	128|122	125|115	89|101
JH711484.1	697819	697819	G	A	SNP	.	27757.6	0|0	0|0	0|0	0|0	0|0	0|1	0|1	0|0	0|0	0|1	0|0	0|1	0|1	0|1	0|0	0|1	0|0	0|1	0|0	0|0	0|1	0|0	66|4	152|0	106|0	234|0	200|0	109|93	130|119	248|2	99|0	109|140	2|0	53|44	26|44	59|58	250|0	139|108	248|1	120|130	240|1	193|1
JH711484.1	699317	699317	T	C	SNP	.	8344.2	0|1	0|1	0|1	0|1	0|1	0|1	0|1	0|0	0|0	0|1	.|.	0|1	0|1	0|1	0|1	0|1	0|1	0|1	0|1	0|1	0|1	0|1	2|6	41|33	8|15	26|20	19|25	5|28	14|34	75|0	12|0	26|18	.|.	9|2	16|11	16|3	35|22	17|28	31|30	24|32	17|23	5|18
JH711484.1	699424	699424	C	G	SNP	.	8073.5	0|1	0|1	0|1	0|1	0|1	0|1	0|1	0|0	0|1	0|1	.|.	0|1	0|1	0|1	0|1	0|1	0|1	0|1	0|1	0|1	0|1	0|1	2|6	40|34	8|15	26|21	20|26	5|29	14|33	80|0	12|1	26|19	.|.	10|2	16|12	16|3	35|23	16|28	33|33	25|33	19|24	7|16
JH711484.1	699426	699426	G	A	SNP	.	13617.4	1|1	1|1	1|1	1|1	1|1	0|1	0|1	0|0	1|1	0|1	.|.	0|1	0|1	0|1	1|1	0|1	1|1	0|1	1|1	1|1	0|1	1|1	0|8	2|68	0|22	1|46	2|44	5|29	14|36	80|0	0|13	26|19	.|.	10|2	16|12	16|3	0|58	16|29	0|66	25|33	1|42	0|23
JH711484.1	718817	718817	A	G	SNP	.	27236.3	0|1	0|1	0|1	0|1	0|1	0|0	0|0	0|1	0|0	0|0	0|1	0|0	0|0	0|0	0|1	0|0	0|1	0|0	0|1	0|1	0|0	0|1	40|26	54|46	28|34	84|90	62|52	99|3	106|2	115|131	37|3	213|0	2|1	42|0	44|3	45|0	81|89	156|1	95|115	146|0	88|89	50|53
JH711484.1	719036	719036	G	A	SNP	.	18508.7	0|1	0|1	0|1	0|1	0|1	0|0	0|0	0|0	0|0	0|0	0|1	0|0	0|0	0|0	0|1	0|0	0|1	0|0	0|1	0|1	0|0	0|1	41|23	55|46	28|35	86|84	62|49	98|2	108|2	240|3	40|2	213|1	2|2	42|0	45|2	45|0	81|87	159|0	97|107	156|0	91|86	53|52
JH711484.1	719059	719059	G	C	SNP	.	26177.3	0|1	0|1	0|1	0|1	0|1	0|0	0|0	0|1	0|0	0|0	0|1	0|0	0|0	0|0	0|1	0|0	0|1	0|0	0|1	0|1	0|0	0|1	40|24	55|45	28|35	85|86	61|50	99|2	107|2	112|129	39|2	212|2	2|2	42|0	45|2	45|0	81|90	158|1	96|111	156|0	87|91	53|52
JH711484.1	727244	727244	G	A	SNP	.	4592.43	0|1	0|1	0|1	0|1	0|1	0|0	0|0	0|0	0|1	0|0	.|.	0|1	0|0	0|1	0|1	0|0	0|1	0|0	0|1	0|1	0|0	0|1	6|6	16|17	17|11	24|13	38|34	53|4	48|2	70|1	18|2	47|1	.|.	13|2	40|2	9|3	10|27	51|0	16|27	39|0	16|31	5|24
JH711484.1	727621	727621	G	T	SNP	.	12787.6	0|1	0|1	0|1	0|1	0|1	1|1	1|1	1|1	0|1	1|1	.|.	1|1	1|1	1|1	0|1	1|1	0|1	1|1	0|1	0|1	1|1	0|1	3|3	20|12	5|8	8|13	12|10	0|15	1|28	0|38	1|12	0|29	.|.	0|5	0|27	0|13	14|13	0|16	15|11	0|27	8|10	4|8
JH711484.1	727730	727730	A	C	SNP	.	4574.44	0|1	0|1	0|1	0|1	0|1	0|0	0|0	0|0	0|1	0|0	.|.	0|0	0|0	0|0	0|1	0|0	0|1	0|0	0|1	0|1	0|0	0|1	7|6	40|22	10|16	18|27	28|20	33|0	61|0	74|1	2|25	62|0	.|.	11|0	51|2	27|0	29|27	34|0	31|20	57|0	20|22	10|16
JH711484.1	727739	727750	AGAAGCAGAAGT	-	Deletion	.	23200.1	0|1	0|1	0|1	0|1	0|1	0|0	0|0	0|0	0|1	0|0	.|.	0|0	0|0	0|0	0|1	0|0	0|1	0|0	0|1	0|1	0|0	0|1	3|7	12|33	7|14	12|27	10|27	33|0	59|1	75|0	11|14	62|0	.|.	11|0	52|1	27|0	12|31	34|0	10|27	57|0	9|25	6|15
JH711484.1	727745	727750	AGAAGT	-	Deletion	.	18556.1	1|1	0|1	1|1	1|1	1|1	0|0	0|0	0|0	1|1	0|0	.|.	0|0	0|0	0|0	1|1	0|0	1|1	0|0	1|1	1|1	0|0	1|1	0|7	2|33	0|14	0|27	0|27	33|0	59|1	72|3	0|14	62|0	.|.	11|0	51|1	27|0	0|31	34|0	0|27	57|0	0|25	0|15
JH711484.1	727769	727769	A	G	SNP	.	11838.1	1|1	1|1	1|1	1|1	1|1	0|0	0|0	1|1	1|1	0|0	.|.	0|0	0|0	0|0	1|1	0|0	1|1	0|0	1|1	1|1	0|0	1|1	0|7	1|33	0|14	0|27	0|27	18|0	31|1	0|41	0|14	32|0	.|.	6|0	27|1	14|0	0|31	19|0	0|27	31|0	0|25	0|15
JH711484.1	727794	727794	C	T	SNP	.	1899.15	0|0	0|0	0|0	0|0	0|0	0|1	0|1	0|0	0|0	0|1	.|.	0|1	0|1	0|1	0|0	0|1	0|0	0|1	0|0	0|0	0|1	0|0	8|0	31|0	14|0	37|0	22|0	8|14	14|12	40|0	10|0	16|15	.|.	9|2	16|6	4|6	28|0	20|13	43|0	10|11	25|0	14|0
JH711484.1	727827	727830	GTAA	-	Deletion	.	28643	1|1	1|1	1|1	1|1	1|1	0|1	0|1	1|1	1|1	0|1	.|.	0|1	0|1	0|1	1|1	0|1	1|1	0|1	1|1	1|1	0|1	1|1	0|8	0|34	0|14	0|37	0|23	14|8	12|15	0|41	0|11	16|16	.|.	2|9	6|16	6|4	0|31	13|21	0|43	12|10	0|25	0|14
JH711484.1	727835	727835	C	T	SNP	.	2700	0|1	0|1	0|1	0|1	0|1	0|0	0|0	0|0	0|0	0|0	.|.	0|0	0|0	0|0	0|1	0|0	0|1	0|0	0|1	0|1	0|0	0|1	4|4	17|17	5|9	16|21	16|7	22|0	27|0	41|0	11|0	33|0	.|.	11|0	23|0	10|0	14|17	34|0	23|20	22|0	15|10	10|4
JH711484.1	727839	727839	A	G	SNP	.	10252.1	1|1	1|1	1|1	1|1	1|1	0|1	0|1	1|1	1|1	0|1	.|.	0|1	0|1	0|1	1|1	0|1	1|1	0|1	1|1	1|1	0|1	1|1	0|8	0|34	0|14	0|37	0|23	14|8	12|15	0|41	0|11	17|16	.|.	2|9	7|16	6|4	0|31	13|21	0|43	12|10	0|25	0|14
JH711484.1	727841	727841	T	A	SNP	.	9930.18	1|1	1|1	1|1	1|1	1|1	0|1	0|1	1|1	1|1	0|1	.|.	0|1	0|1	0|1	1|1	0|1	1|1	0|1	1|1	1|1	0|1	1|1	0|8	0|34	0|14	0|36	0|23	14|8	12|15	0|39	0|10	17|16	.|.	2|9	7|16	6|4	0|31	13|21	0|43	12|10	0|25	0|14
JH711484.1	727894	727894	-	AATCGAT	Insertion	.	26198.4	0|1	0|1	0|1	0|1	0|1	0|1	0|1	0|1	1|1	0|1	.|.	0|1	0|1	0|1	0|1	0|1	0|1	0|1	0|1	0|1	0|1	0|1	4|4	19|17	9|5	22|17	7|16	14|8	12|15	19|21	0|10	17|16	.|.	2|9	7|16	6|4	18|14	13|21	20|23	12|10	10|15	4|10
JH711484.1	734060	734063	TACT	-	Deletion	.	1287.85	.|.	.|.	.|.	.|.	.|.	1|1	1|1	0|0	.|.	1|1	.|.	.|.	.|.	1|1	.|.	1|1	.|.	1|1	.|.	.|.	1|1	.|.	.|.	.|.	.|.	.|.	.|.	0|1	0|3	20|0	.|.	0|6	.|.	.|.	.|.	0|1	.|.	0|6	.|.	0|1	.|.	.|.
JH711484.1	734369	734375	GAGTGCT	-	Deletion	.	1284.99	.|.	.|.	.|.	.|.	.|.	0|0	0|0	1|1	1|1	0|0	.|.	.|.	.|.	0|0	.|.	0|0	.|.	0|0	.|.	.|.	0|0	.|.	.|.	.|.	.|.	.|.	.|.	1|0	4|0	0|18	0|9	6|0	.|.	.|.	.|.	1|0	.|.	6|0	.|.	2|0	.|.	.|.
JH711484.1	734373	734379	GCTCAGC	-	Deletion	.	2518.99	.|.	.|.	.|.	.|.	.|.	0|0	0|0	1|1	1|1	0|0	.|.	.|.	.|.	0|0	.|.	0|0	.|.	0|0	.|.	.|.	0|0	.|.	.|.	.|.	.|.	.|.	.|.	1|0	4|0	0|18	0|9	6|0	.|.	.|.	.|.	1|0	.|.	6|0	.|.	2|0	.|.	.|.
JH711484.1	734448	734453	CACGCT	-	Deletion	.	1486.47	.|.	.|.	.|.	.|.	.|.	0|0	0|0	0|1	0|0	0|0	.|.	.|.	.|.	0|0	.|.	0|0	.|.	0|0	.|.	.|.	0|0	.|.	.|.	.|.	.|.	.|.	.|.	1|0	4|0	3|18	10|0	4|0	.|.	.|.	.|.	1|0	.|.	6|0	.|.	2|0	.|.	.|.
JH711484.1	734506	734510	GGGGG	-	Deletion	.	14974.6	0|0	0|0	0|0	0|0	0|1	1|1	1|1	1|1	1|1	1|1	.|.	1|1	0|1	1|1	0|0	1|1	0|0	1|1	0|0	0|0	1|1	0|0	4|0	17|0	8|0	14|0	7|2	0|26	0|28	0|57	0|12	0|12	.|.	0|10	2|13	0|7	18|1	0|14	19|0	0|25	12|0	9|0
JH711484.1	734514	734518	GGGGC	-	Deletion	.	8314.66	0|0	0|1	0|1	0|1	0|1	1|1	1|1	1|1	1|1	0|1	.|.	1|1	1|1	1|1	0|1	1|1	0|1	1|1	0|1	0|1	1|1	0|1	1|0	7|4	2|2	5|4	3|4	1|26	0|28	1|58	0|12	2|12	.|.	0|10	1|13	0|7	13|5	0|14	9|3	3|25	4|3	5|2
JH711484.1	734517	734518	GC	-	Deletion	.	6412.17	1|1	1|1	1|1	1|1	0|1	0|0	0|0	1|1	0|0	0|1	.|.	0|0	0|1	0|0	0|1	0|0	1|1	0|0	1|1	1|1	0|0	1|1	0|5	0|21	0|10	2|17	2|10	27|0	26|2	26|33	12|0	12|2	.|.	10|0	13|3	7|0	4|21	14|0	2|23	28|0	1|15	1|10
JH711484.1	734531	734531	T	A	SNP	.	4112.23	0|0	0|0	0|0	0|0	0|1	1|1	1|1	0|0	1|1	1|1	.|.	1|1	0|1	1|1	0|0	1|1	0|0	1|1	0|1	0|0	1|1	0|0	5|0	22|0	10|0	19|0	10|2	0|27	0|28	77|0	0|12	0|14	.|.	0|10	3|13	0|7	27|1	0|14	27|0	0|28	15|2	12|0
JH711484.1	734585	734585	-	TG	Insertion	.	10427.4	0|0	0|0	0|0	0|0	0|1	1|1	1|1	0|1	1|1	1|1	.|.	1|1	0|1	1|1	0|0	1|1	0|0	1|1	0|0	0|0	1|1	0|0	5|0	22|0	10|0	19|0	10|2	0|29	0|28	46|33	0|12	0|15	.|.	0|11	3|13	0|8	27|0	0|14	29|0	0|30	18|0	12|0
JH711484.1	734588	734589	TC	-	Deletion	.	16876.3	1|1	1|1	1|1	1|1	1|1	1|1	1|1	1|1	1|1	1|1	.|.	1|1	1|1	1|1	1|1	1|1	1|1	1|1	1|1	1|1	1|1	1|1	0|4	0|22	0|10	0|19	0|11	0|27	0|27	0|76	0|12	0|15	.|.	0|11	0|16	0|7	0|26	0|14	0|27	0|29	0|18	0|12
JH711484.1	734596	734596	T	C	SNP	.	5143.98	1|1	1|1	1|1	1|1	0|1	0|0	0|0	0|1	0|0	0|0	.|.	0|0	0|1	0|0	1|1	0|0	1|1	0|0	1|1	1|1	0|0	1|1	0|4	0|23	0|10	0|19	2|9	27|0	27|0	33|46	12|0	15|0	.|.	12|0	13|2	8|0	0|26	14|0	0|27	29|0	0|18	0|12
JH711484.1	734597	734597	-	GAGAGTGGGA	Insertion	.	5137.14	0|0	0|0	0|0	0|0	0|0	0|0	0|0	0|1	0|0	0|0	.|.	0|0	0|0	0|0	0|0	0|0	0|0	0|0	0|0	0|0	0|0	0|0	4|0	23|0	10|0	19|0	11|0	27|0	28|0	33|46	12|0	15|0	.|.	12|0	16|0	8|0	26|0	14|0	27|0	30|0	18|0	12|0
JH711484.1	734852	734852	C	T	SNP	.	3490.65	0|0	0|1	0|1	0|1	0|1	0|0	0|0	0|1	0|1	0|0	0|0	0|0	0|0	0|0	0|1	0|0	0|1	0|0	0|1	0|1	0|0	0|1	3|0	13|12	3|6	7|7	14|14	16|0	27|0	11|6	9|4	27|0	1|0	4|0	13|0	12|0	15|13	22|1	11|11	16|0	7|11	4|7
JH711484.1	734859	734859	A	G	SNP	.	3692.18	0|1	0|1	0|1	0|1	0|1	0|0	0|0	0|0	0|0	0|0	0|0	0|0	0|0	0|0	0|1	0|0	0|1	0|0	0|1	0|1	0|0	0|1	7|1	27|23	7|12	15|13	27|29	21|0	37|0	38|0	18|0	36|0	2|0	6|0	14|0	16|0	32|27	34|0	24|26	24|0	14|24	9|14
JH711484.1	734866	734869	GTAA	-	Deletion	.	10381.2	0|0	0|0	0|0	0|0	0|0	0|1	0|1	0|1	0|1	0|1	0|0	0|0	0|1	0|1	0|0	0|1	0|0	0|1	0|0	0|0	0|1	0|0	8|0	50|0	19|0	28|0	57|0	10|20	22|22	15|23	10|8	23|23	2|0	6|0	6|15	10|11	60|0	23|21	52|0	18|11	38|0	24|0
JH711484.1	734878	734878	A	G	SNP	.	2825.52	0|0	0|0	0|0	0|0	0|0	0|1	0|1	0|0	0|0	0|1	0|0	1|1	0|1	0|1	0|0	0|1	0|0	0|1	0|0	0|0	0|1	0|0	7|0	50|0	19|0	26|0	54|3	20|10	21|21	38|0	17|1	23|23	2|0	0|6	15|6	11|10	60|0	23|21	52|0	11|18	38|0	24|0
JH711484.1	734879	734879	G	C	SNP	.	3024.21	0|0	0|0	0|0	0|0	0|0	0|1	0|1	0|0	0|0	0|1	0|0	0|0	0|1	0|1	0|0	0|1	0|0	0|1	0|0	0|0	0|1	0|0	8|0	50|0	19|0	25|1	57|0	10|19	24|22	39|0	18|0	23|23	2|0	6|0	6|15	11|11	60|0	24|21	51|0	18|11	38|0	24|0
JH711484.1	734882	734882	-	GGGGA	Insertion	.	6463.79	0|0	0|0	0|0	0|0	0|0	0|1	0|1	0|0	0|0	0|1	0|0	1|1	0|1	0|1	0|0	0|1	0|0	0|1	0|0	0|0	0|1	0|0	8|0	50|0	19|0	26|0	55|2	20|10	27|24	39|0	18|0	26|23	2|0	0|6	17|6	11|11	60|0	25|22	53|0	12|18	38|0	24|0
JH711484.1	734913	734919	AAGTCTC	-	Deletion	.	19482.5	0|0	0|0	0|0	0|0	0|1	1|1	1|1	0|0	0|1	1|1	0|0	1|1	1|1	1|1	0|0	0|1	0|0	1|1	0|0	0|0	1|1	0|0	8|0	50|0	19|0	27|0	55|4	0|32	0|55	39|0	10|8	0|56	2|0	0|8	0|25	0|24	60|0	2|47	52|0	0|35	38|0	25|0
JH711484.1	734913	734913	-	AGTTTTGGAG	Insertion	.	18484.5	0|0	0|0	0|0	0|0	0|0	0|1	0|1	0|0	0|0	0|1	0|0	0|0	0|1	0|1	0|0	0|1	0|0	0|1	0|0	0|0	0|1	0|0	8|0	50|0	19|0	27|0	59|0	12|20	27|28	39|0	18|0	30|27	2|0	8|0	10|17	13|11	60|0	27|23	52|0	23|12	38|0	25|0
JH711484.1	734919	734921	CAA	-	Deletion	.	14125.7	0|0	0|0	0|0	0|0	0|0	1|1	1|1	0|0	0|1	1|1	0|0	1|1	1|1	1|1	0|0	1|1	0|0	1|1	0|0	0|0	1|1	0|0	8|0	50|0	19|0	27|0	55|4	0|32	0|55	39|0	10|8	0|56	2|0	0|8	0|25	0|24	60|0	2|47	52|0	0|35	38|0	25|0
JH711484.1	734923	734923	T	C	SNP	.	3697.32	0|1	0|1	0|1	0|1	0|1	0|0	0|0	0|0	0|1	0|0	1|1	0|0	0|0	0|0	0|1	0|0	0|1	0|0	0|1	0|1	0|0	0|1	1|7	24|26	12|7	11|16	34|25	32|0	55|0	39|0	16|2	55|0	0|2	7|0	25|0	24|0	27|33	49|0	27|25	35|0	23|14	14|11
JH711484.1	734938	734938	C	T	SNP	.	3041.21	0|0	0|0	0|0	0|0	0|0	0|1	0|1	0|0	0|0	0|1	0|0	0|0	0|1	0|1	0|0	0|1	0|0	0|1	0|0	0|0	0|1	0|0	8|0	49|0	19|0	27|0	59|0	12|20	27|28	38|0	18|0	29|25	2|0	8|0	9|16	13|11	60|0	27|22	52|0	23|12	37|0	25|0
JH711484.1	734942	734942	G	A	SNP	.	2988.21	0|0	0|0	0|0	0|0	0|0	0|1	0|1	0|0	0|0	0|1	0|0	0|0	0|1	0|1	0|0	0|1	0|0	0|1	0|0	0|0	0|1	0|0	8|0	49|0	19|0	28|0	59|0	12|20	27|28	38|0	18|0	29|26	2|0	8|0	9|16	13|11	60|0	27|22	52|0	21|13	37|0	25|0
JH711484.1	734952	734952	G	A	SNP	.	3026.21	0|0	0|0	0|0	0|0	0|0	0|1	0|1	0|0	0|0	0|1	0|0	0|0	0|1	0|1	0|0	0|1	0|0	0|1	0|0	0|0	0|1	0|0	8|0	49|0	19|0	27|0	59|0	12|20	27|28	38|0	18|0	29|26	2|0	8|0	9|16	13|11	59|0	27|22	51|0	22|13	36|0	25|0
JH711484.1	734963	734963	G	C	SNP	.	7371.64	0|0	0|0	0|0	0|0	0|0	1|1	1|1	0|0	0|1	1|1	0|0	1|1	1|1	1|1	0|0	1|1	0|0	1|1	0|0	0|0	1|1	0|0	8|0	49|0	19|0	28|0	55|4	0|32	0|55	38|0	10|8	0|55	2|0	2|6	1|24	0|24	59|0	2|47	52|0	0|35	35|1	25|0
JH711484.1	734971	734972	TG	-	Deletion	.	303.17	0|0	0|0	0|0	0|0	0|0	0|0	0|0	0|0	0|1	0|0	0|0	0|0	0|0	0|0	0|0	0|0	0|0	0|0	0|0	0|0	0|0	0|0	5|0	26|0	10|0	16|0	33|0	22|0	39|0	33|0	5|8	42|0	1|0	6|0	18|0	18|0	32|0	38|0	31|0	27|0	20|0	14|0
JH711484.1	734993	734993	G	T	SNP	.	2638.21	0|0	0|0	0|0	0|0	0|0	0|1	0|1	0|0	0|0	0|1	0|0	0|0	0|1	0|1	0|0	0|1	0|0	0|1	0|0	0|0	0|1	0|0	5|0	28|0	10|0	15|0	32|0	7|11	15|12	22|0	9|0	16|14	1|0	4|0	5|8	7|5	33|0	15|12	31|0	14|6	20|0	15|0
JH711484.1	735596	735596	T	C	SNP	.	20742.1	1|1	1|1	1|1	1|1	1|1	0|1	0|1	1|1	1|1	0|1	.|.	0|1	0|1	0|1	1|1	0|1	1|1	0|1	1|1	1|1	0|1	1|1	0|5	0|39	0|21	0|41	0|34	14|13	16|17	0|71	0|20	13|18	.|.	2|14	9|10	13|16	0|47	8|18	0|30	21|17	0|20	0|29
JH711484.1	735611	735611	-	GAAT	Insertion	.	1567.12	0|0	0|0	0|0	0|0	0|0	0|0	0|0	0|1	0|0	0|0	.|.	0|0	0|0	0|0	0|0	0|0	0|0	0|0	0|0	0|0	0|0	0|0	5|0	39|0	21|0	41|0	34|0	27|0	33|0	44|27	20|0	31|0	.|.	16|0	19|0	29|0	47|0	26|0	30|0	38|0	20|0	29|0
JH711484.1	735622	735622	T	A	SNP	.	4941.9	0|1	0|1	0|1	0|1	0|1	0|0	0|0	0|0	0|0	0|0	.|.	0|0	0|0	0|0	0|1	0|0	0|1	0|0	0|1	0|1	0|0	0|1	2|3	19|20	8|13	18|23	15|19	27|0	33|0	71|0	19|1	31|0	.|.	16|0	19|0	29|0	24|23	26|0	15|15	38|0	8|12	13|16
JH711484.1	735632	735632	A	G	SNP	.	21487.1	1|1	1|1	1|1	1|1	1|1	0|1	0|1	1|1	1|1	0|1	.|.	0|1	0|1	0|1	1|1	0|1	1|1	0|1	1|1	1|1	0|1	1|1	0|8	0|57	0|33	0|63	1|50	26|26	28|32	0|95	0|37	27|33	.|.	2|25	17|21	25|29	0|67	15|31	0|37	39|28	0|30	0|44
JH711484.1	735647	735647	C	T	SNP	.	1800.09	0|0	0|0	0|0	0|0	0|0	0|0	0|0	0|1	0|1	0|0	.|.	0|0	0|0	0|0	0|0	0|0	0|0	0|0	0|0	0|0	0|0	0|0	10|0	76|0	42|0	77|0	62|0	52|0	61|0	51|44	12|25	61|0	.|.	28|0	36|2	54|0	88|2	48|1	49|0	67|0	36|0	56|0
JH711484.1	735673	735673	-	CGAGAT	Insertion	.	20007	0|1	0|1	0|1	0|1	0|1	0|0	0|0	0|0	0|1	0|0	.|.	0|1	0|0	0|0	0|1	0|0	0|1	0|0	0|1	0|1	0|0	0|1	6|4	38|38	26|16	45|32	39|26	52|0	62|0	97|0	35|2	62|0	.|.	28|2	38|0	54|0	44|45	49|0	24|25	69|0	22|14	32|24
JH711484.1	735725	735725	A	G	SNP	.	4223.68	0|1	0|1	0|1	0|1	0|1	0|0	0|0	0|0	0|1	0|0	.|.	0|0	0|0	0|0	0|1	0|0	0|1	0|0	0|1	0|1	0|0	0|1	3|2	20|19	13|8	23|14	22|13	26|0	31|0	67|0	17|2	32|0	.|.	13|1	18|0	26|0	21|22	24|0	12|12	30|0	10|6	16|11
JH711484.1	735751	735751	T	C	SNP	.	4751.9	0|0	0|0	0|0	0|0	0|0	0|1	0|1	0|0	0|1	0|1	.|.	0|1	0|1	0|1	0|0	0|1	0|0	0|1	0|0	0|0	0|1	0|0	5|0	39|0	20|1	37|0	35|0	13|13	14|17	68|0	7|13	14|18	.|.	2|12	8|11	12|14	43|0	8|16	24|0	19|12	17|0	27|0
JH711484.1	735786	735786	-	TACA	Insertion	.	2928.31	.|.	.|.	.|.	.|.	.|.	.|.	.|.	1|1	.|.	.|.	.|.	.|.	.|.	.|.	.|.	1|1	0|0	.|.	.|.	.|.	.|.	.|.	.|.	.|.	.|.	.|.	.|.	.|.	.|.	0|41	.|.	.|.	.|.	.|.	.|.	.|.	.|.	0|1	1|0	.|.	.|.	.|.
JH711484.1	741852	741855	GCGC	-	Deletion	.	7216.43	.|.	1|1	.|.	.|.	.|.	1|1	1|1	1|1	.|.	1|1	.|.	1|1	1|1	0|1	.|.	1|1	.|.	1|1	.|.	.|.	1|1	.|.	.|.	0|1	.|.	.|.	.|.	0|12	0|14	0|1	.|.	0|17	.|.	0|4	0|8	1|6	.|.	0|18	.|.	0|16	.|.	.|.
JH711484.1	742003	742003	G	-	Deletion	.	7427.14	0|1	1|1	1|1	1|1	0|1	.|.	0|0	.|.	1|1	.|.	.|.	.|.	.|.	.|.	1|1	.|.	1|1	.|.	1|1	1|1	0|0	1|1	1|4	1|22	0|5	0|18	1|12	.|.	1|0	.|.	0|2	.|.	.|.	.|.	.|.	.|.	0|37	.|.	0|25	.|.	0|14	0|12
JH711484.1	747935	747935	A	G	SNP	.	10420.6	0|1	0|1	0|1	0|1	0|1	1|1	1|1	0|0	0|1	1|1	.|.	1|1	0|1	1|1	0|1	1|1	0|1	1|1	0|1	0|1	1|1	0|1	2|12	41|35	10|12	27|35	19|37	0|18	0|47	70|2	2|2	1|29	.|.	0|9	4|26	0|8	28|30	0|40	19|27	0|34	21|22	22|15
JH711484.1	747964	747964	G	A	SNP	.	4779.35	0|1	0|1	0|1	0|1	0|1	0|0	0|0	0|0	0|1	0|0	.|.	0|0	0|0	0|0	0|1	0|0	0|1	0|0	0|1	0|1	0|0	0|1	4|10	41|35	9|12	26|35	20|35	18|0	46|0	72|0	2|2	32|0	.|.	9|0	30|0	9|0	26|30	40|0	19|28	35|0	19|22	22|15
JH711484.1	780086	780086	C	T	SNP	.	14606.4	1|1	1|1	1|1	1|1	1|1	0|0	0|0	0|1	0|1	0|0	.|.	0|0	0|0	0|0	1|1	0|0	1|1	0|0	1|1	1|1	0|0	1|1	0|6	0|43	0|14	1|50	0|43	24|0	58|1	39|22	7|8	50|0	.|.	11|0	20|0	17|0	0|63	54|0	0|43	49|0	0|28	0|17
JH711484.1	780089	780091	CTC	-	Deletion	.	24424.4	1|1	1|1	1|1	1|1	1|1	0|0	0|0	0|1	0|1	0|0	.|.	0|0	0|0	0|0	1|1	0|0	1|1	0|0	1|1	1|1	0|0	1|1	0|6	0|43	0|14	0|51	0|43	24|0	58|1	39|22	7|8	51|0	.|.	11|0	20|0	17|0	0|63	54|0	0|43	49|0	0|28	0|17
JH711484.1	780105	780105	A	G	SNP	.	14490.4	1|1	1|1	1|1	1|1	1|1	0|0	0|0	0|1	0|1	0|0	.|.	0|0	0|0	0|0	1|1	0|0	1|1	0|0	1|1	1|1	0|0	1|1	0|6	0|43	0|14	0|51	0|43	24|0	58|1	39|22	7|8	51|0	.|.	11|0	20|0	17|0	0|63	54|0	0|43	48|1	0|28	0|17
JH711484.1	780120	780120	A	C	SNP	.	15104.5	1|1	1|1	1|1	1|1	1|1	0|0	0|0	0|1	0|1	0|0	.|.	0|0	0|0	0|0	1|1	0|0	1|1	0|0	1|1	1|1	0|0	1|1	0|6	0|43	0|14	0|51	0|43	24|0	58|1	39|22	7|8	51|0	.|.	11|0	20|0	17|0	0|63	54|0	0|43	49|0	0|28	0|17
JH711484.1	780175	780175	C	T	SNP	.	14374.4	1|1	1|1	1|1	1|1	1|1	0|0	0|0	0|1	0|1	0|0	.|.	0|0	0|0	0|0	1|1	0|0	1|1	0|0	1|1	1|1	0|0	1|1	0|6	0|43	0|14	0|51	0|41	24|0	58|1	38|22	6|8	51|0	.|.	11|0	20|0	17|0	0|63	53|0	0|43	50|0	0|27	0|17
JH711484.1	780181	780181	G	A	SNP	.	13966.4	1|1	1|1	1|1	1|1	1|1	0|0	0|0	0|1	0|1	0|0	.|.	0|0	0|0	0|0	1|1	0|0	1|1	0|0	1|1	1|1	0|0	1|1	0|6	0|43	0|14	0|51	0|41	23|1	57|1	39|21	7|8	51|0	.|.	11|0	20|0	17|0	0|60	53|0	0|43	50|0	0|27	0|17
JH711484.1	780186	780186	G	C	SNP	.	14051.4	1|1	1|1	1|1	1|1	1|1	0|0	0|0	0|1	0|1	0|0	.|.	0|0	0|0	0|0	1|1	0|0	1|1	0|0	1|1	1|1	0|0	1|1	0|6	0|43	0|14	0|51	1|40	23|0	56|1	39|22	7|8	51|0	.|.	11|0	20|0	17|0	0|61	52|0	0|43	50|0	0|27	0|17
JH711484.1	780224	780224	A	T	SNP	.	13585.8	1|1	1|1	1|1	1|1	1|1	0|0	0|0	0|1	0|1	0|0	.|.	0|0	0|0	0|0	1|1	0|0	1|1	0|0	1|1	1|1	0|0	1|1	0|5	0|45	0|13	0|46	0|37	23|0	55|1	35|24	7|7	49|0	.|.	11|0	21|0	14|0	0|60	46|0	0|41	49|0	0|26	0|15
JH711484.1	780227	780227	C	T	SNP	.	13941.5	1|1	1|1	1|1	1|1	1|1	0|0	0|0	0|1	0|1	0|0	.|.	0|0	0|0	0|0	1|1	0|0	1|1	0|0	1|1	1|1	0|0	1|1	0|5	0|45	0|13	0|47	0|37	23|0	54|1	36|23	7|7	49|0	.|.	11|0	21|0	14|0	0|60	46|0	0|41	50|0	0|26	0|15
JH711484.1	780241	780241	A	T	SNP	.	13407.5	0|0	0|0	0|0	0|0	0|0	1|1	1|1	0|1	0|1	1|1	.|.	1|1	1|1	1|1	0|0	1|1	0|0	1|1	0|0	0|0	1|1	0|0	5|0	46|0	13|0	49|0	37|0	0|23	1|55	23|37	7|7	0|50	.|.	0|11	0|21	0|14	61|0	0|47	42|0	0|50	26|0	15|0
JH711484.1	780550	780550	C	T	SNP	.	14068.4	0|1	0|1	0|1	0|1	0|1	0|0	0|0	1|1	0|0	0|0	0|1	0|0	0|0	0|0	0|1	0|0	0|1	0|0	0|1	0|1	0|0	0|1	9|12	37|22	13|17	59|37	37|37	51|0	68|0	0|63	22|1	69|1	2|1	27|0	35|0	30|0	39|46	80|0	46|57	108|1	43|41	24|28
JH711484.1	780556	780556	A	C	SNP	.	13922.5	0|1	0|1	0|1	0|1	0|1	0|0	0|0	1|1	0|0	0|0	0|1	0|0	0|0	0|0	0|1	0|0	0|1	0|0	0|1	0|1	0|0	0|1	9|12	37|22	13|17	58|37	37|38	51|0	68|0	0|62	21|1	70|0	2|1	27|0	35|0	30|0	39|46	81|0	46|57	107|1	43|40	24|27
JH711484.1	780597	780597	-	AG	Insertion	.	10040.3	0|0	0|0	0|0	0|0	0|0	0|1	0|1	0|0	0|0	0|1	0|0	0|1	0|1	0|1	0|0	0|1	0|0	0|1	0|0	0|0	0|1	0|0	21|0	53|0	27|0	86|0	66|0	29|18	31|29	57|0	22|1	32|29	3|0	8|12	11|24	15|10	77|0	42|29	85|0	42|45	66|0	46|0
JH711484.1	780617	780617	C	T	SNP	.	9841.24	0|1	0|1	0|1	0|1	0|1	0|0	0|0	0|0	0|0	0|0	0|0	0|0	0|0	0|0	0|1	0|0	0|1	0|0	0|1	0|1	0|0	0|1	9|12	33|18	11|15	52|31	30|35	46|0	57|0	54|1	22|1	60|0	2|0	20|0	33|0	25|0	32|42	67|0	34|50	83|1	32|34	21|24
JH711484.1	780631	780631	C	A	SNP	.	8938.93	0|1	0|1	0|1	0|1	0|1	0|0	0|0	0|0	0|0	0|0	0|0	0|0	0|0	0|0	0|1	0|0	0|1	0|0	0|1	0|1	0|0	0|1	9|12	33|17	11|15	52|30	30|33	46|0	58|0	55|0	22|1	60|0	3|0	20|0	33|0	25|0	32|42	66|1	34|50	83|1	32|34	21|24
JH711484.1	780726	780726	C	A	SNP	.	10547.7	0|1	0|1	0|1	0|1	0|1	0|0	0|0	0|0	0|0	0|0	0|1	0|0	0|0	0|0	0|1	0|0	0|1	0|0	0|1	0|1	0|0	0|1	9|12	37|22	12|17	59|36	37|36	54|0	68|0	65|0	26|1	73|0	2|1	29|0	34|0	30|2	40|48	84|0	48|57	107|1	45|41	22|28
JH711484.1	780752	780752	A	G	SNP	.	8525.32	0|0	0|0	0|0	0|0	0|0	0|1	0|1	0|0	0|0	0|1	0|0	0|1	0|1	0|1	0|0	0|1	0|0	0|1	0|0	0|0	0|1	0|0	21|0	59|0	28|1	95|0	73|1	33|20	34|34	65|0	26|1	44|28	3|0	10|19	10|24	17|15	87|1	48|36	105|0	52|56	86|0	50|0
JH711484.1	780771	780771	A	T	SNP	.	25942.2	1|1	1|1	1|1	1|1	1|1	0|0	0|0	0|0	0|0	0|0	1|1	0|0	0|0	0|0	1|1	0|0	1|1	0|0	1|1	1|1	0|0	1|1	0|21	1|57	0|29	0|94	0|74	54|0	67|1	64|0	26|1	72|0	0|3	29|0	34|0	32|0	0|88	82|1	1|102	107|1	0|84	0|49
JH711484.1	780883	780883	A	C	SNP	.	3521.84	0|1	0|1	0|1	0|1	0|1	0|0	0|0	0|0	0|0	0|0	.|.	0|0	0|0	0|0	0|1	0|0	0|1	0|0	0|1	0|1	0|0	0|1	6|2	22|28	5|2	9|12	22|24	25|0	26|0	19|0	15|0	34|0	.|.	22|0	26|0	14|0	16|26	34|0	36|22	42|0	23|21	5|2
JH711484.1	794705	794705	A	-	Deletion	.	6536.62	1|1	.|.	.|.	.|.	1|1	1|1	1|1	0|0	0|0	1|1	.|.	1|1	1|1	0|1	.|.	1|1	.|.	1|1	.|.	.|.	1|1	.|.	0|2	.|.	.|.	.|.	0|2	1|22	0|13	1|0	18|0	0|20	.|.	0|6	0|6	1|14	.|.	0|25	.|.	0|26	.|.	.|.
JH711484.1	794714	794714	-	ACTGG	Insertion	.	13413.4	1|1	.|.	.|.	.|.	1|1	1|1	1|1	.|.	1|1	1|1	.|.	1|1	1|1	0|1	.|.	1|1	.|.	1|1	.|.	.|.	1|1	.|.	0|2	.|.	.|.	.|.	0|2	0|22	0|13	.|.	0|18	0|19	.|.	0|6	0|6	1|14	.|.	0|25	.|.	0|26	.|.	.|.
JH711484.1	801875	801875	T	C	SNP	.	3951.92	0|0	0|0	0|0	0|0	0|0	0|1	0|1	0|0	0|1	0|1	0|0	0|1	0|1	0|1	0|0	0|1	0|0	0|1	0|0	0|0	0|1	0|0	14|0	34|0	10|0	33|0	37|1	20|27	24|29	77|0	5|14	30|38	2|0	6|5	10|10	16|7	49|0	9|17	46|0	16|21	47|0	25|0
JH711484.1	801893	801893	C	T	SNP	.	4111.81	0|1	0|1	0|1	0|1	0|1	0|0	0|0	0|0	0|0	0|0	1|1	0|1	0|0	0|0	0|1	0|0	0|1	0|0	0|1	0|1	0|0	0|1	4|10	16|18	5|4	13|21	19|20	51|0	52|2	77|1	19|0	68|0	0|2	10|2	20|0	23|0	16|32	26|0	27|20	37|0	24|23	9|16
JH711484.1	801948	801948	G	A	SNP	.	4002.81	0|1	0|1	0|1	0|1	0|1	0|0	0|0	0|0	0|0	0|0	1|1	0|1	0|0	0|0	0|1	0|0	0|1	0|0	0|1	0|1	0|0	0|1	4|9	14|17	4|4	13|20	19|19	51|0	52|2	76|0	19|0	63|0	0|2	9|2	20|0	23|0	16|31	26|0	26|18	35|0	24|20	9|15
JH711484.1	801949	801949	A	C	SNP	.	4190.81	0|1	0|1	0|1	0|1	0|1	0|0	0|0	0|0	0|0	0|0	1|1	0|1	0|0	0|0	0|1	0|0	0|1	0|0	0|1	0|1	0|0	0|1	4|9	14|17	4|4	13|21	19|19	51|0	52|2	73|2	19|0	63|0	0|2	9|2	20|0	23|0	16|32	26|0	26|18	35|0	24|20	8|15
JH711484.1	801981	801981	G	C	SNP	.	3780.37	0|1	0|1	0|1	0|1	0|1	0|0	0|0	0|0	0|1	0|0	1|1	0|1	0|0	0|0	0|1	0|0	0|1	0|0	0|1	0|1	0|0	0|1	2|5	10|10	3|3	8|11	13|12	30|0	28|1	41|0	9|1	37|0	0|1	5|1	10|0	11|0	9|17	15|0	15|11	25|0	13|13	6|8
JH711484.1	814809	814809	C	T	SNP	.	1596.42	.|.	0|1	0|1	0|1	0|1	0|0	0|0	0|0	0|0	0|0	0|0	0|0	0|0	0|1	0|1	0|0	0|1	0|0	0|1	0|1	0|0	0|1	.|.	20|4	4|3	12|5	8|11	16|0	15|0	39|0	9|0	17|0	16|0	6|0	9|0	10|2	7|18	24|0	11|7	29|0	2|12	4|6
JH711484.1	814912	814912	T	C	SNP	.	2890.02	0|0	0|0	0|0	0|0	0|0	0|1	0|1	0|0	0|1	0|1	0|0	0|1	0|1	0|1	0|0	0|1	0|0	0|0	0|0	0|0	0|1	0|0	9|0	44|0	15|0	44|0	40|0	83|18	73|12	171|1	31|7	122|28	37|0	38|7	26|9	40|14	41|0	116|20	33|0	117|8	31|1	19|0
JH711484.1	814974	814974	T	A	SNP	.	18857.3	1|1	1|1	1|1	1|1	1|1	0|1	0|1	0|1	1|1	0|1	1|1	0|1	0|1	0|1	1|1	0|1	1|1	0|0	1|1	1|1	0|1	1|1	0|18	0|84	0|30	0|87	2|74	85|34	74|26	143|55	0|47	123|53	0|2	40|14	26|16	40|27	0|80	117|36	0|59	118|15	0|57	2|32
JH711484.1	815054	815054	A	G	SNP	.	10637.7	0|1	0|1	0|1	0|1	0|1	1|1	1|1	0|0	1|1	1|1	1|1	1|1	1|1	1|1	0|1	1|1	0|1	1|1	0|1	0|1	1|1	0|1	5|4	20|21	8|7	19|23	19|17	0|16	0|14	27|1	0|9	0|26	0|1	0|7	0|8	0|13	14|25	1|15	13|16	0|8	12|14	8|8
JH711484.1	830295	830295	-	TATTT	Insertion	.	9804.92	1|1	.|.	1|1	1|1	1|1	1|1	1|1	.|.	1|1	1|1	.|.	1|1	1|1	1|1	1|1	0|1	.|.	1|1	.|.	.|.	1|1	0|0	0|1	.|.	0|1	0|1	0|1	0|12	0|14	.|.	0|5	0|20	.|.	0|5	0|8	0|11	0|1	1|15	.|.	0|8	.|.	.|.
JH711484.1	830407	830408	TT	-	Deletion	.	163.67	0|0	.|.	1|1	0|0	0|0	0|1	0|0	1|1	0|0	0|0	.|.	0|0	0|0	0|0	0|0	0|0	.|.	0|0	.|.	1|1	0|0	1|1	1|0	.|.	0|1	1|0	1|0	12|1	12|0	0|1	5|0	18|0	.|.	6|0	8|0	11|0	1|0	15|0	.|.	6|0	.|.	0|1
JH711484.1	857295	857295	C	G	SNP	.	4330.31	0|1	0|1	0|1	0|1	0|1	0|0	0|0	0|0	0|1	0|0	.|.	0|0	0|0	0|0	0|1	0|0	0|1	0|0	0|1	0|1	0|0	0|1	2|5	10|32	12|6	24|25	32|26	36|2	44|0	62|0	12|2	42|0	.|.	30|0	30|0	35|0	34|34	33|0	28|17	39|0	15|22	16|8
JH711484.1	857363	857363	C	T	SNP	.	3913.63	0|1	0|1	0|1	0|1	0|1	0|0	0|0	0|0	0|1	0|0	.|.	0|0	0|0	0|0	0|1	0|0	0|1	0|0	0|1	0|1	0|0	0|1	1|3	6|17	6|3	13|14	18|14	18|2	25|0	33|0	6|1	21|0	.|.	15|0	15|0	19|0	18|18	19|0	16|8	23|0	9|12	9|4
JH711484.1	857432	857432	-	TCCGGA	Insertion	.	10595.4	0|1	0|1	0|1	0|1	0|1	0|0	0|0	0|0	0|0	0|0	.|.	0|0	0|1	0|0	0|1	0|0	0|1	0|0	0|1	0|1	0|0	0|1	6|1	42|22	18|4	35|12	45|15	14|0	19|0	51|0	6|0	22|0	.|.	4|0	11|1	14|0	44|19	16|0	20|19	15|0	38|21	11|9
JH711484.1	857438	857438	C	G	SNP	.	4963.22	0|1	0|1	0|1	0|1	0|1	0|0	0|0	0|0	0|0	0|0	.|.	0|0	0|1	0|0	0|1	0|0	0|1	0|0	0|1	0|1	0|0	0|1	6|2	42|40	18|6	35|22	47|28	27|0	33|0	76|0	9|0	43|0	.|.	7|0	22|2	27|0	42|38	31|0	21|35	29|0	38|36	11|16
JH711484.1	857449	857449	-	TACA	Insertion	.	2842.12	0|0	0|0	0|0	0|0	0|0	0|0	0|0	0|1	0|0	0|0	.|.	0|0	0|0	0|0	0|0	0|0	0|0	0|0	0|0	0|0	0|0	0|0	8|0	82|0	23|1	57|0	76|0	27|0	33|0	52|45	9|0	43|0	.|.	7|0	24|0	27|0	82|0	31|0	56|0	29|0	74|0	27|0
JH711484.1	857451	857451	-	AGTAC	Insertion	.	17293.2	0|1	0|1	0|1	0|1	0|1	0|0	0|0	0|0	0|0	0|0	.|.	0|0	0|1	0|0	0|1	0|0	0|1	0|0	0|1	0|1	0|0	0|1	6|2	42|40	18|6	35|22	47|29	27|0	33|0	97|0	9|0	43|0	.|.	7|0	22|2	27|0	44|38	31|0	21|35	29|0	38|36	11|16
JH711484.1	857512	857515	CAAC	-	Deletion	.	7247.77	0|1	0|1	0|1	0|1	0|1	0|0	0|0	0|0	0|0	0|0	.|.	0|0	0|1	0|0	0|1	0|0	0|1	0|0	0|1	0|1	0|0	0|1	3|1	21|20	9|2	17|10	23|11	13|0	16|0	48|0	4|0	22|0	.|.	3|0	11|1	14|0	22|19	15|0	9|16	14|0	19|15	5|6
JH711484.1	857523	857523	C	T	SNP	.	9981.52	0|1	0|1	0|1	0|1	0|1	1|1	0|1	1|1	0|1	1|1	.|.	1|1	1|1	1|1	0|1	1|1	0|1	1|1	0|1	0|1	1|1	0|1	3|1	22|20	9|2	17|10	21|13	0|13	1|14	0|47	1|3	0|22	.|.	0|3	0|12	0|14	21|19	0|15	9|16	0|14	20|14	5|6
JH711484.1	857535	857541	CTTTAAA	-	Deletion	.	26545.5	0|1	0|1	0|1	0|1	0|1	1|1	0|1	1|1	0|1	1|1	.|.	1|1	1|1	1|1	0|1	1|1	0|1	1|1	0|1	0|1	1|1	0|1	3|1	22|20	9|2	17|10	21|13	0|13	1|15	0|47	1|3	0|22	.|.	0|3	0|12	0|14	22|19	0|15	9|16	0|14	19|15	5|6
JH711484.1	858657	858657	G	T	SNP	.	6954.98	0|0	0|0	0|0	0|0	0|0	0|1	0|1	0|0	0|0	0|1	.|.	0|1	0|1	0|1	0|0	0|1	0|0	0|1	0|0	0|0	0|1	0|0	21|0	54|0	28|0	65|0	69|0	15|24	32|36	83|0	19|0	39|40	.|.	10|7	15|14	13|17	61|0	23|15	76|0	29|32	50|0	27|0
JH711484.1	858676	858676	C	A	SNP	.	7485.81	0|1	0|1	0|1	0|1	0|1	0|0	0|0	0|0	0|0	0|0	.|.	0|0	0|0	0|0	0|1	0|0	0|1	0|0	0|1	0|1	0|0	0|1	15|6	29|24	13|15	32|33	43|26	38|1	68|1	83|0	19|0	79|0	.|.	17|0	29|0	30|1	34|27	36|1	41|35	62|0	25|25	11|16
JH711484.1	858677	858677	G	A	SNP	.	7026.98	0|0	0|0	0|0	0|0	0|0	0|1	0|1	0|0	0|0	0|1	.|.	0|1	0|1	0|1	0|0	0|1	0|0	0|1	0|0	0|0	0|1	0|0	20|0	54|0	28|0	65|0	69|0	16|23	31|38	83|0	19|0	39|40	.|.	10|7	15|14	13|18	61|0	23|14	76|0	29|33	50|0	27|0
JH711484.1	858727	858727	G	A	SNP	.	4483.81	0|1	0|1	0|1	0|1	0|1	0|0	0|0	0|0	0|0	0|0	.|.	0|0	0|0	0|0	0|1	0|0	0|1	0|0	0|1	0|1	0|0	0|1	13|6	29|24	12|14	33|30	42|23	32|1	64|1	78|0	19|0	76|0	.|.	15|0	28|0	28|0	34|25	35|0	42|32	59|0	23|23	11|14
JH711484.1	858784	858784	A	G	SNP	.	7527.81	0|1	0|1	0|1	0|1	0|1	0|0	0|0	0|0	0|0	0|0	.|.	0|0	0|0	0|0	0|1	0|0	0|1	0|0	0|1	0|1	0|0	0|1	12|6	22|23	10|12	27|31	40|24	34|1	54|0	64|1	16|0	67|0	.|.	14|0	24|0	21|0	30|23	30|0	33|30	43|0	18|23	8|15
JH711484.1	858804	858804	G	C	SNP	.	7254.81	0|1	0|1	0|1	0|1	0|1	0|0	0|0	0|0	0|0	0|0	.|.	0|0	0|0	0|0	0|1	0|0	0|1	0|0	0|1	0|1	0|0	0|1	13|6	26|24	11|14	28|31	40|24	35|1	58|1	69|0	16|0	68|0	.|.	16|0	26|0	21|0	31|23	35|0	36|32	44|0	18|23	8|15
JH711484.1	858858	858858	T	A	SNP	.	8269.81	0|1	0|1	0|1	0|1	0|1	0|0	0|0	0|0	0|0	0|0	.|.	0|0	0|0	0|0	0|1	0|0	0|1	0|0	0|1	0|1	0|0	0|1	13|6	28|27	11|16	30|31	44|26	37|1	62|1	78|0	19|0	73|0	.|.	17|0	27|0	24|0	34|26	36|0	40|34	52|0	23|24	10|16
JH711484.1	858867	858867	G	C	SNP	.	8501.81	0|1	0|1	0|1	0|1	0|1	0|0	0|0	0|0	0|0	0|0	.|.	0|0	0|0	0|0	0|1	0|0	0|1	0|0	0|1	0|1	0|0	0|1	14|6	28|28	11|16	30|31	44|26	37|1	63|1	79|0	19|0	74|0	.|.	17|0	27|0	24|0	34|26	37|0	41|34	52|0	23|24	10|16
JH711484.1	858873	858873	G	A	SNP	.	8366.81	0|1	0|1	0|1	0|1	0|1	0|0	0|0	0|0	0|0	0|0	.|.	0|0	0|0	0|0	0|1	0|0	0|1	0|0	0|1	0|1	0|0	0|1	14|6	29|27	11|16	30|31	44|26	37|1	63|1	79|0	19|0	74|0	.|.	17|0	27|0	24|0	34|26	37|0	42|33	52|0	23|24	10|16
JH711484.1	859809	859809	T	C	SNP	.	1655.79	0|1	0|1	1|1	0|1	0|1	0|0	0|0	0|0	0|1	0|0	.|.	0|0	0|0	0|0	0|1	0|0	0|1	0|0	0|1	0|1	0|0	0|1	2|2	12|4	0|5	8|7	9|5	15|0	16|0	3|0	6|2	20|0	.|.	7|0	8|0	8|0	13|10	14|0	8|9	8|0	1|13	4|8
JH711484.1	859879	859879	A	G	SNP	.	4825.04	0|1	0|1	0|1	0|1	0|1	0|0	0|0	0|0	0|0	0|0	1|1	0|0	0|0	0|0	0|1	0|0	0|1	0|0	0|1	0|1	0|0	0|1	4|6	19|16	9|14	18|16	17|23	21|1	40|0	1|0	14|0	31|0	0|1	12|0	17|0	15|0	25|18	25|1	16|10	38|0	13|16	9|1
JH711484.1	859963	859963	G	A	SNP	.	5010.39	0|1	0|1	0|1	0|1	0|1	0|0	0|0	0|0	0|0	0|0	1|1	0|0	0|0	0|0	0|1	0|0	0|1	0|0	0|1	0|1	0|0	0|1	7|10	42|29	16|27	36|29	33|45	39|2	78|0	6|0	29|0	56|0	0|2	22|0	34|0	29|0	46|33	52|0	26|19	71|0	24|28	17|2
JH711484.1	859994	859994	C	A	SNP	.	4123.51	0|1	0|1	0|1	0|1	0|1	0|0	0|0	0|0	0|0	0|0	1|1	0|0	0|0	0|0	0|1	0|0	0|1	0|0	0|1	0|1	0|0	0|1	3|5	19|17	7|13	18|15	16|22	19|1	39|0	5|0	15|0	26|0	0|1	10|0	17|0	15|0	21|15	26|0	11|9	34|0	12|13	8|1
JH711484.1	870747	870747	G	A	SNP	.	4308.65	1|1	1|1	1|1	1|1	1|1	0|0	0|0	0|0	1|1	0|0	.|.	0|0	0|1	0|0	1|1	0|0	1|1	0|0	0|1	0|1	0|0	0|1	0|6	0|28	0|6	0|24	1|27	26|2	26|0	53|0	0|2	24|0	.|.	14|0	21|2	21|0	0|25	38|0	0|23	54|0	2|20	1|14
JH711484.1	870749	870749	G	C	SNP	.	6253.44	0|0	0|0	0|0	0|0	0|0	1|1	1|1	0|1	0|0	1|1	.|.	1|1	1|1	1|1	0|0	1|1	0|0	1|1	0|0	0|0	1|1	0|0	6|0	28|0	6|0	24|0	27|1	0|26	0|26	27|26	2|0	0|24	.|.	0|14	0|24	0|21	25|0	0|38	23|0	0|54	23|0	15|0
JH711484.1	870760	870760	C	T	SNP	.	7201.79	1|1	1|1	1|1	1|1	1|1	0|1	0|1	0|0	1|1	0|1	.|.	0|1	0|1	0|1	1|1	0|1	1|1	0|1	0|1	0|1	0|1	0|1	0|6	0|28	0|6	0|24	1|27	10|18	8|18	51|2	0|2	9|15	.|.	8|6	11|13	12|9	0|25	15|23	0|23	29|25	1|22	1|14
JH711484.1	870766	870766	C	T	SNP	.	7283.6	1|1	1|1	1|1	1|1	1|1	0|1	0|1	0|0	1|1	0|1	.|.	0|1	0|1	0|1	1|1	0|1	1|1	0|1	0|1	0|1	0|1	1|1	0|6	0|28	0|6	0|24	1|27	10|18	8|18	51|2	0|2	9|14	.|.	8|6	12|12	12|9	0|25	15|23	0|23	29|25	1|21	1|14
JH711484.1	870781	870781	C	G	SNP	.	7310.26	1|1	1|1	1|1	1|1	1|1	0|1	0|1	0|0	1|1	0|1	.|.	0|1	0|1	0|1	1|1	0|1	1|1	0|1	1|1	0|1	0|1	0|1	0|6	0|28	0|6	0|24	1|27	10|18	7|18	50|2	0|2	9|15	.|.	8|6	11|12	12|9	0|25	15|23	0|23	29|25	1|22	1|15
JH711484.1	870796	870803	TTTCAAAA	-	Deletion	.	53042.4	1|1	1|1	1|1	1|1	1|1	1|1	1|1	1|1	1|1	1|1	.|.	1|1	1|1	1|1	1|1	1|1	1|1	1|1	1|1	1|1	1|1	1|1	0|6	0|28	0|5	0|24	0|28	0|27	0|25	0|50	0|2	0|24	.|.	0|14	0|24	0|21	0|25	0|38	0|23	0|53	0|23	0|15
JH711484.1	870940	870940	G	T	SNP	.	7540.7	1|1	1|1	1|1	1|1	1|1	0|0	0|0	0|0	0|1	0|0	.|.	0|0	0|0	0|0	1|1	0|0	1|1	0|0	1|1	1|1	0|0	1|1	0|7	0|28	1|5	0|23	0|27	37|0	39|1	81|0	5|2	45|0	.|.	25|1	37|1	28|0	0|23	41|0	0|35	63|0	0|18	0|16
JH711484.1	870941	870941	A	C	SNP	.	8086.3	1|1	1|1	1|1	1|1	1|1	0|0	0|0	0|0	0|1	0|0	.|.	0|0	0|0	0|0	1|1	0|0	1|1	0|0	1|1	1|1	0|0	1|1	0|7	0|28	0|6	0|23	0|26	37|0	39|1	80|0	5|2	45|0	.|.	25|1	37|1	28|0	0|23	41|0	0|35	62|0	0|18	0|16
JH711484.1	870943	870943	C	T	SNP	.	4889.13	0|0	0|0	0|0	0|0	0|0	0|1	0|1	0|0	0|0	0|1	.|.	0|1	0|1	0|1	0|0	0|1	0|0	0|1	0|0	0|0	0|1	0|0	7|0	28|0	6|0	23|0	27|0	21|16	21|19	80|1	7|0	15|30	.|.	13|13	20|17	12|15	23|0	23|17	35|0	27|35	18|0	16|0
JH711484.1	871034	871034	A	G	SNP	.	4950.08	0|0	0|0	0|0	0|0	0|0	0|1	0|1	0|0	0|0	0|1	.|.	0|1	0|1	0|1	0|0	0|1	0|0	0|1	0|0	0|0	0|1	0|0	6|0	26|0	6|0	21|0	27|0	15|20	18|18	70|3	10|0	25|12	.|.	14|12	20|17	16|11	20|0	16|20	35|0	32|24	19|0	17|0
JH711484.1	873433	873433	G	T	SNP	.	5163.21	1|1	1|1	1|1	1|1	1|1	0|0	0|0	0|0	0|0	0|0	.|.	0|0	0|0	0|0	1|1	0|0	1|1	0|0	1|1	1|1	0|0	1|1	0|12	0|38	0|8	0|29	0|24	37|0	54|1	63|0	18|0	50|1	.|.	13|0	41|2	17|0	0|22	53|0	0|32	53|0	1|21	0|18
JH711484.1	873462	873462	A	G	SNP	.	9426.39	1|1	1|1	1|1	1|1	1|1	0|1	0|1	0|1	0|0	0|1	.|.	0|1	0|1	0|1	1|1	0|1	1|1	0|1	1|1	1|1	0|1	1|1	0|12	0|38	0|8	0|30	0|24	22|14	26|29	34|28	18|0	25|26	.|.	5|8	17|26	9|8	0|22	32|20	0|32	27|24	0|22	0|18
JH711484.1	873464	873464	T	-	Deletion	.	1126.11	0|0	0|0	0|0	0|0	0|0	0|0	0|0	0|1	0|0	0|0	.|.	0|0	0|0	0|0	0|0	0|0	0|0	0|0	0|0	0|0	0|0	0|0	12|0	38|0	8|0	30|0	24|0	35|0	55|0	30|32	18|0	51|0	.|.	13|0	43|0	17|0	21|0	53|0	32|0	52|0	21|0	18|0
JH711484.1	873480	873480	C	A	SNP	.	10164	1|1	1|1	1|1	1|1	1|1	0|1	0|1	1|1	0|1	0|1	.|.	0|1	0|1	0|1	1|1	0|1	1|1	0|1	1|1	1|1	0|1	1|1	0|12	0|38	0|8	0|29	0|22	22|12	26|29	2|60	10|8	25|26	.|.	5|8	17|26	9|8	0|21	32|20	0|31	27|25	0|21	0|18
JH711484.1	873492	873492	T	C	SNP	.	9311.45	1|1	1|1	1|1	1|1	1|1	0|1	0|1	0|1	0|0	0|1	.|.	0|1	0|1	0|1	1|1	0|1	1|1	0|1	1|1	1|1	0|1	1|1	0|12	0|38	0|7	0|29	0|24	22|14	26|29	34|27	18|0	25|25	.|.	5|8	17|26	9|8	0|21	32|20	0|31	27|25	1|20	0|18
JH711484.1	873501	873501	G	A	SNP	.	10337	1|1	1|1	1|1	1|1	1|1	0|1	0|1	1|1	0|1	0|1	.|.	0|1	0|1	0|1	1|1	0|1	1|1	0|1	1|1	1|1	0|1	1|1	0|12	0|38	0|7	0|29	0|24	22|14	26|29	2|60	10|8	24|25	.|.	5|8	17|25	9|8	0|21	32|20	0|30	27|25	0|21	0|18
JH711484.1	873602	873602	C	-	Deletion	.	3236.15	0|0	0|0	0|0	0|0	0|0	0|0	0|0	0|1	0|0	0|0	0|0	0|0	0|0	0|0	0|0	0|0	0|0	0|0	0|0	0|0	0|0	0|0	32|0	51|0	25|0	98|0	76|0	91|0	96|0	94|84	32|0	178|0	1|0	44|0	45|0	48|0	64|0	141|0	111|0	174|0	67|0	76|0
JH711484.1	873615	873617	GAG	-	Deletion	.	4133.15	0|0	0|0	0|0	0|0	0|0	0|0	0|0	0|1	0|0	0|0	0|0	0|0	0|0	0|0	0|0	0|0	0|0	0|0	0|0	0|0	0|0	0|0	32|0	51|0	25|0	98|0	76|0	91|0	96|0	94|84	33|0	178|0	1|0	44|0	45|0	48|0	64|0	141|0	112|0	174|0	67|0	76|0
JH711484.1	873626	873626	T	C	SNP	.	3385.99	0|0	0|0	0|0	0|0	0|0	0|0	0|0	0|1	0|1	0|0	0|0	0|0	0|0	0|0	0|0	0|0	0|0	0|0	0|0	0|0	0|0	0|0	31|0	51|0	25|0	98|0	76|0	90|0	96|0	94|84	15|18	178|0	1|0	44|0	45|0	48|0	63|0	141|0	111|0	172|2	67|0	76|0
JH711484.1	873684	873684	T	C	SNP	.	40268.2	1|1	1|1	1|1	1|1	1|1	0|1	0|1	0|1	0|1	0|1	.|.	0|1	0|1	0|1	1|1	0|1	1|1	0|1	1|1	1|1	0|1	1|1	0|27	0|46	1|21	1|89	0|65	43|43	44|45	82|81	13|20	70|93	.|.	15|26	14|26	26|18	0|59	57|76	0|100	69|88	0|62	1|68
JH711484.1	874441	874441	C	T	SNP	.	3663.1	0|0	0|0	0|0	0|0	0|0	0|1	0|1	1|1	0|0	0|1	0|0	0|1	0|1	0|1	0|0	0|1	0|0	0|1	0|0	0|0	0|1	0|0	14|0	30|1	8|0	13|0	28|0	9|7	14|9	2|37	6|0	11|6	1|0	8|5	9|11	3|2	36|0	11|12	19|0	10|10	16|0	14|0
JH711484.1	874460	874460	G	A	SNP	.	4002.11	0|0	0|0	0|0	0|0	0|0	0|1	0|1	1|1	0|0	0|1	0|0	0|1	0|1	0|1	0|0	0|1	0|0	0|1	0|0	0|0	0|1	0|0	25|0	61|0	15|0	30|0	55|0	18|17	28|18	3|68	13|0	24|13	1|0	16|9	16|20	6|7	73|0	25|28	35|0	22|20	36|0	31|0
JH711484.1	874565	874565	G	A	SNP	.	3973.19	0|1	0|1	0|1	0|1	0|1	0|0	0|0	0|0	0|1	0|0	.|.	0|0	0|0	0|0	0|1	0|0	0|1	0|0	0|1	0|1	0|0	0|1	7|7	10|21	3|4	10|8	20|8	19|0	23|0	39|0	2|5	20|0	.|.	14|0	18|0	8|0	17|23	31|0	9|10	25|0	11|10	9|8
JH711484.1	874571	874571	C	G	SNP	.	4260.19	0|1	0|1	0|1	0|1	0|1	0|0	0|0	0|0	0|1	0|0	.|.	0|0	0|0	0|0	0|1	0|0	0|1	0|0	0|1	0|1	0|0	0|1	7|7	10|22	3|4	10|8	20|8	19|0	23|0	39|0	3|4	20|0	.|.	14|0	18|0	8|0	17|23	31|0	9|10	25|0	11|10	9|8
JH711484.1	874577	874577	G	A	SNP	.	4099.23	0|0	0|0	0|0	0|0	0|0	0|1	0|1	1|1	0|0	0|1	.|.	0|1	0|1	0|1	0|0	0|1	0|0	0|1	0|0	0|0	0|1	0|0	14|0	32|0	7|0	18|0	28|0	9|10	14|9	2|37	7|0	13|7	.|.	9|5	8|10	3|5	40|0	13|18	19|0	15|10	21|0	17|0
JH711484.1	874881	874881	G	A	SNP	.	2238.36	0|1	0|1	0|1	0|1	0|1	0|0	0|0	0|0	0|0	0|0	.|.	0|0	0|0	0|0	0|1	0|1	0|1	0|0	0|1	0|1	0|0	0|1	3|2	11|18	3|2	19|9	17|11	20|1	15|0	29|0	14|0	19|0	.|.	4|0	22|0	7|0	17|8	13|1	15|15	28|0	5|18	4|6
JH711484.1	874935	874935	A	C	SNP	.	6246.11	0|0	0|0	0|0	0|0	0|0	0|1	0|1	0|0	0|0	0|1	0|0	0|1	0|1	0|1	0|0	0|1	0|0	0|1	0|0	0|0	0|1	0|0	19|0	55|0	24|1	62|0	57|1	22|25	33|27	75|1	19|0	35|31	1|0	7|9	10|12	14|18	55|0	29|25	62|0	22|30	42|0	37|1
JH711484.1	874964	874964	A	G	SNP	.	26963	0|1	0|1	0|1	0|1	0|1	1|1	1|1	1|1	0|1	1|1	0|0	1|1	0|1	1|1	0|1	1|1	0|1	1|1	0|1	0|1	1|1	0|1	10|9	29|26	14|10	31|31	21|37	0|47	1|60	0|77	10|9	0|66	1|0	0|16	2|20	0|31	28|27	0|54	32|30	0|52	19|23	13|25
JH711484.1	875073	875073	A	G	SNP	.	23985	0|1	0|1	0|1	0|1	0|1	1|1	1|1	1|1	0|1	1|1	0|0	1|1	0|1	1|1	0|1	1|1	0|1	1|1	0|1	0|1	1|1	0|1	9|10	23|23	13|8	25|26	21|36	0|44	1|57	0|67	10|9	0|55	1|0	0|14	2|17	0|30	27|22	0|46	27|22	0|46	17|19	10|25
JH711484.1	880567	880567	G	C	SNP	.	3879.99	0|0	0|0	0|0	0|0	0|0	0|1	0|1	0|0	0|0	0|1	.|.	0|1	0|1	0|1	0|0	0|1	0|0	0|1	0|0	0|0	0|1	0|0	19|0	45|0	26|0	83|0	70|0	23|17	32|21	72|2	19|0	33|28	.|.	18|10	11|23	10|15	59|0	22|28	42|0	24|35	38|0	31|0
JH711484.1	883613	883613	G	T	SNP	.	23033.7	0|0	0|0	0|0	0|0	0|0	0|1	0|1	0|1	0|0	0|1	0|0	0|1	0|1	0|1	0|0	0|1	0|0	0|1	0|0	0|0	0|1	0|0	47|0	105|0	52|0	175|1	114|0	64|63	52|63	128|116	51|0	84|121	6|0	36|37	24|29	43|39	184|0	82|108	224|1	82|97	173|0	119|0
JH711484.1	883812	883812	A	T	SNP	.	28324	0|0	0|0	0|0	0|0	0|0	1|1	1|1	0|1	0|0	1|1	0|0	1|1	1|1	1|1	0|0	1|1	0|0	1|1	0|0	0|0	1|1	0|0	29|0	66|1	27|0	107|0	67|0	2|62	1|65	132|115	21|0	1|120	3|0	0|37	2|28	0|39	99|0	2|112	131|0	0|97	85|0	69|0
JH711484.1	883820	883820	-	AATACCACCAACAATATAC	Insertion	.	165544	0|0	0|0	0|0	0|0	0|0	0|1	0|1	0|1	0|0	1|1	0|0	1|1	0|1	1|1	0|0	1|1	0|0	1|1	0|0	0|0	1|1	0|0	30|0	68|0	27|0	107|0	67|0	2|62	1|67	135|115	21|0	0|121	3|0	0|38	2|28	0|39	100|0	1|113	135|0	0|97	86|0	69|0
JH711484.1	883832	883832	T	-	Deletion	.	59568.4	0|1	0|1	0|1	0|1	0|1	1|1	1|1	0|1	0|1	1|1	0|1	1|1	1|1	1|1	0|1	1|1	0|1	1|1	0|1	0|1	1|1	0|1	30|18	68|40	27|30	107|79	67|56	2|66	1|67	133|117	21|4	0|125	3|3	0|40	2|30	0|41	100|87	1|118	136|93	0|101	87|87	70|51
JH711484.1	883895	883895	C	T	SNP	.	26433.6	0|0	0|0	0|0	0|0	0|0	0|1	0|1	0|1	0|0	0|1	0|0	0|1	0|1	0|1	0|0	0|1	0|0	0|1	0|0	0|0	0|1	0|0	50|0	111|0	57|0	191|0	124|0	66|62	55|65	135|110	53|0	92|121	6|0	38|37	24|27	45|39	189|0	90|111	234|0	82|96	175|0	120|2
JH711484.1	883908	883908	A	T	SNP	.	22595.3	0|1	0|1	0|1	0|1	0|1	0|0	0|0	0|0	0|1	0|0	0|1	0|0	0|0	0|0	0|1	0|0	0|1	0|0	0|1	0|1	0|0	0|1	30|20	71|40	27|30	111|79	67|57	63|3	55|0	133|0	48|5	91|0	3|3	37|1	23|1	44|1	100|89	87|0	139|95	82|0	87|89	71|51
JH711484.1	898863	898868	TCACAC	-	Deletion	.	2715.01	0|0	0|0	0|0	0|0	0|0	0|0	0|0	0|1	0|0	0|0	0|0	0|0	0|0	0|0	0|0	0|0	0|0	0|0	0|0	0|0	0|0	0|0	9|0	43|0	20|0	56|0	56|0	20|0	30|0	44|33	25|0	29|0	3|0	7|0	23|0	9|0	60|0	26|0	49|0	29|0	43|0	32|0
JH711484.1	898913	898913	C	G	SNP	.	22658.8	1|1	1|1	1|1	1|1	1|1	1|1	1|1	0|1	0|1	1|1	1|1	1|1	1|1	1|1	1|1	1|1	1|1	1|1	1|1	1|1	1|1	1|1	0|9	0|38	0|18	0|50	0|51	0|19	1|28	41|31	13|12	0|26	0|3	0|7	0|21	0|9	0|54	0|22	0|45	1|27	0|41	0|30
JH711484.1	899253	899253	C	G	SNP	.	3209.44	0|0	0|0	0|0	0|0	0|0	0|1	0|1	0|0	0|0	0|1	.|.	0|1	0|1	0|1	0|0	0|1	0|0	0|1	0|0	0|0	0|1	0|0	4|0	22|0	6|0	17|0	29|1	8|12	16|15	21|0	8|0	12|16	.|.	4|1	5|11	4|5	21|0	4|12	17|0	12|11	23|0	17|0
JH711484.1	904743	904743	G	C	SNP	.	29137.2	0|0	0|0	0|0	0|0	0|0	0|1	0|1	0|0	0|0	0|1	0|0	0|1	0|1	0|1	0|0	0|1	0|0	0|1	0|0	0|0	0|1	0|0	67|3	176|0	115|0	245|0	173|1	120|106	130|100	246|0	87|0	114|133	4|0	59|45	48|47	57|65	245|0	120|130	243|0	123|125	233|0	206|0
JH711484.1	904920	904920	A	G	SNP	.	29901.7	0|1	0|1	0|1	0|1	0|1	0|0	0|0	0|0	0|0	0|0	0|1	0|0	0|0	0|0	0|1	0|0	0|1	0|0	0|1	0|1	0|0	0|1	30|38	97|80	49|63	130|120	91|81	210|3	220|2	249|0	86|0	247|1	1|1	96|1	91|2	122|1	136|112	248|1	118|131	248|0	132|98	95|106
JH711484.1	926147	926147	C	-	Deletion	.	138.26	0|0	0|0	0|0	0|0	0|0	0|0	0|0	0|0	0|1	0|0	0|0	0|0	0|0	0|0	0|0	0|0	0|0	0|0	0|0	0|0	0|0	0|0	13|0	55|0	24|0	123|0	77|0	33|0	50|0	1|0	4|5	112|0	2|0	32|0	16|0	34|0	113|0	57|0	96|1	73|0	77|0	71|0
JH711484.1	926147	926147	C	T	SNP	.	3525.85	0|1	0|1	0|1	0|1	0|1	0|0	0|0	0|0	0|1	0|0	0|1	0|0	0|0	0|0	0|1	0|0	0|1	0|0	0|1	0|1	0|0	0|1	12|5	48|17	22|7	110|19	69|30	33|0	50|0	1|0	4|1	112|0	1|1	32|0	16|0	34|0	102|25	57|0	89|21	72|0	64|20	61|18
JH711484.1	926164	926164	C	T	SNP	.	7383.79	0|0	0|0	0|0	0|0	0|0	0|1	0|1	1|1	0|1	0|1	0|0	0|1	0|1	0|1	0|0	0|1	0|0	0|1	0|0	0|0	0|1	0|0	18|0	66|0	28|0	130|0	99|0	17|15	20|30	0|1	2|9	58|53	2|0	12|20	7|9	19|16	126|0	23|34	111|0	36|37	84|0	79|1
JH711484.1	926169	926169	A	G	SNP	.	16275.1	0|1	0|1	0|1	0|1	0|1	0|0	0|0	0|0	0|1	0|0	0|1	0|0	0|0	0|0	0|1	0|0	0|1	0|0	0|1	0|1	0|0	0|1	7|11	38|28	14|15	52|77	54|46	32|1	49|1	1|0	10|1	111|0	1|1	32|0	16|0	34|1	62|65	57|0	42|69	73|0	38|46	37|43
JH711484.1	926210	926210	G	A	SNP	.	4375.32	0|0	0|1	0|1	0|1	0|1	0|0	0|0	0|0	0|0	0|0	0|0	0|0	0|0	0|0	0|1	0|0	0|1	0|0	0|1	0|1	0|0	0|1	16|2	45|21	22|7	98|32	75|25	33|0	49|1	1|0	11|0	112|0	2|0	32|0	16|0	35|0	90|37	57|0	89|22	73|0	65|19	60|20
JH711484.1	926236	926236	C	T	SNP	.	5669.71	0|0	0|0	0|0	0|0	0|0	0|1	0|1	0|0	0|0	0|1	0|0	0|1	0|1	0|1	0|0	0|1	0|0	0|1	0|0	0|0	0|1	0|0	18|0	64|0	29|0	129|1	99|0	16|16	32|18	1|0	11|0	53|58	2|0	20|12	9|7	17|18	126|0	34|22	111|0	36|35	82|0	79|0
JH711484.1	926242	926242	A	G	SNP	.	15606.1	0|1	0|1	0|1	0|1	0|1	0|0	0|0	0|0	0|1	0|0	0|1	0|0	0|0	0|0	0|1	0|0	0|1	0|0	0|1	0|1	0|0	0|1	7|11	37|28	14|15	52|77	54|44	31|1	49|1	1|0	10|1	109|0	1|1	31|0	16|0	34|1	62|65	58|0	43|68	74|0	38|45	37|42
JH711484.1	926257	926257	T	C	SNP	.	22986.4	0|1	0|1	0|1	0|1	0|1	1|1	0|1	1|1	0|1	0|1	0|1	0|1	0|1	0|1	0|1	0|1	0|1	0|1	0|1	0|1	0|1	0|1	4|11	12|28	8|15	40|78	25|45	2|19	4|22	0|1	1|8	18|79	1|1	5|16	1|5	4|19	46|65	10|28	31|68	13|31	20|44	27|40
JH711484.1	926258	926258	G	A	SNP	.	8132.8	0|0	0|0	0|0	0|0	0|0	0|1	0|1	1|1	0|1	0|1	0|0	0|1	0|1	0|1	0|0	0|1	0|0	0|1	0|0	0|0	0|1	0|0	16|0	40|0	23|0	117|0	70|0	3|18	6|19	0|1	2|7	18|79	2|0	5|16	1|5	6|17	112|0	11|27	99|0	13|30	66|0	66|0
JH711484.1	926269	926269	G	A	SNP	.	1502.35	0|0	0|0	0|0	0|0	0|0	0|0	0|1	0|0	0|0	0|1	0|0	0|1	0|1	0|1	0|0	0|1	0|0	0|1	0|0	0|0	0|1	0|0	5|0	12|0	8|0	41|0	25|0	18|1	22|3	1|0	4|0	78|17	1|0	16|5	5|1	17|4	45|0	28|9	31|0	31|13	21|0	25|1
JH711484.1	937465	937465	G	A	SNP	.	29086.9	1|1	0|1	0|1	0|1	0|1	1|1	1|1	1|1	0|0	1|1	.|.	1|1	1|1	1|1	0|1	1|1	0|1	1|1	0|1	0|1	1|1	0|1	1|3	3|14	4|11	11|11	5|25	0|68	2|68	0|30	15|0	1|132	.|.	1|29	1|30	0|51	5|7	1|115	7|4	2|109	4|5	15|3
JH711484.1	937468	937468	G	C	SNP	.	1471.02	0|0	0|1	0|1	0|1	0|1	0|0	0|0	0|0	0|0	0|0	.|.	0|0	0|0	0|0	0|1	0|0	0|1	0|0	0|1	0|1	0|0	0|1	4|0	16|1	13|2	13|9	25|5	68|0	70|0	30|0	15|0	132|1	.|.	30|0	31|0	51|0	7|5	116|0	4|7	111|0	5|4	7|11
JH711484.1	937481	937481	G	A	SNP	.	1360.33	0|0	0|0	0|1	0|1	0|1	0|0	0|0	0|0	0|0	0|0	.|.	0|0	0|0	0|0	0|1	0|0	0|1	0|0	0|1	0|1	0|0	0|1	4|0	16|1	13|2	13|9	25|5	68|0	69|1	30|0	15|0	132|1	.|.	31|0	31|0	51|0	7|5	116|0	4|7	110|2	5|4	7|11
JH711484.1	937484	937484	G	A	SNP	.	26300.5	0|0	0|0	0|1	0|0	0|0	1|1	1|1	0|1	0|0	1|1	.|.	1|1	1|1	1|1	0|0	1|1	0|0	1|1	0|0	0|0	1|1	0|0	4|0	17|0	14|1	22|0	29|1	1|67	1|69	26|4	15|0	2|131	.|.	1|30	1|30	0|50	12|0	2|114	12|0	2|110	9|0	17|1
JH711484.1	937498	937498	G	A	SNP	.	1200.14	0|0	0|1	0|1	0|1	0|1	0|0	0|0	0|0	0|0	0|0	.|.	0|0	0|0	0|0	0|1	0|0	0|1	0|0	0|1	0|1	0|0	0|1	4|0	16|1	13|2	13|9	25|5	68|0	70|0	30|0	15|0	133|0	.|.	31|0	31|0	51|0	7|5	116|0	5|7	112|0	5|4	7|11
JH711484.1	937558	937558	G	A	SNP	.	26262.9	1|1	0|1	0|1	0|1	0|1	1|1	1|1	0|1	0|0	1|1	.|.	1|1	1|1	1|1	0|1	1|1	0|1	1|1	0|1	0|1	1|1	0|1	0|4	3|14	2|13	12|10	5|25	0|67	1|69	26|4	15|0	1|132	.|.	0|30	1|30	0|50	5|7	0|115	8|4	2|110	4|4	15|3
JH711484.1	937577	937577	G	A	SNP	.	25811.6	0|0	0|0	0|1	0|0	0|0	1|1	1|1	1|1	1|1	1|1	.|.	1|1	1|1	1|1	0|0	1|1	0|0	1|1	0|0	0|1	1|1	0|0	4|0	17|0	14|1	22|0	29|1	0|68	1|68	0|30	0|15	1|129	.|.	0|30	0|30	0|51	12|0	0|114	12|0	2|110	8|0	15|1
JH711484.1	937590	937590	G	A	SNP	.	1586.27	1|1	0|1	0|1	0|1	0|1	0|0	0|0	0|0	0|0	0|0	.|.	0|0	0|0	0|0	0|1	0|0	0|1	0|0	0|1	0|1	0|0	1|1	0|2	1|8	3|6	10|6	5|12	66|0	68|0	30|0	15|0	129|0	.|.	27|0	30|0	50|0	6|2	112|0	7|2	109|0	5|2	12|2
JH711484.1	983216	983216	C	T	SNP	.	1285.09	0|0	0|0	0|0	0|0	0|0	0|1	0|1	0|0	1|1	0|1	.|.	0|1	0|1	1|1	0|0	0|1	0|0	0|1	0|0	0|0	0|1	0|0	7|0	7|0	7|0	24|0	15|0	5|6	6|10	25|0	0|5	14|7	.|.	4|6	3|2	0|6	10|0	9|3	17|0	14|15	14|0	14|0
JH711484.1	995646	995646	A	G	SNP	.	3826.26	0|1	0|0	0|0	0|0	0|0	0|1	0|1	0|0	0|0	0|1	.|.	0|1	0|1	0|1	0|0	0|1	0|0	0|1	0|0	0|0	0|1	0|0	5|1	17|0	8|0	19|0	8|0	27|22	35|21	88|1	6|0	40|32	.|.	7|9	28|18	12|10	21|0	40|20	18|0	42|23	19|0	11|0
JH711484.1	995662	995662	A	G	SNP	.	1954.27	0|1	0|1	0|1	0|1	0|0	0|1	0|1	0|1	0|1	0|0	.|.	0|0	0|0	0|0	0|1	0|1	0|1	0|0	0|1	0|1	0|0	0|1	3|2	7|5	3|3	12|4	8|0	40|5	48|4	51|15	2|2	64|5	.|.	15|1	39|4	20|1	7|7	52|5	6|6	59|3	1|8	7|2
JH711484.1	995688	995688	C	G	SNP	.	1406.93	0|1	0|1	0|1	0|1	0|0	0|0	0|0	0|0	0|0	0|0	.|.	0|0	0|0	0|0	0|1	0|0	0|1	0|0	1|1	0|1	0|0	0|1	3|2	6|6	3|3	13|3	8|0	45|0	51|0	67|0	4|0	68|1	.|.	17|0	44|0	21|0	7|7	58|0	6|6	64|0	1|10	7|2
JH711484.1	995694	995694	C	T	SNP	.	3660.31	0|0	0|1	0|0	0|0	0|0	0|1	0|1	0|1	0|0	0|1	.|.	0|1	0|1	0|1	0|0	0|1	0|0	0|1	0|0	0|0	0|1	0|0	5|0	11|1	6|0	16|0	8|0	34|11	33|19	32|44	4|0	42|27	.|.	14|3	29|15	12|9	14|0	35|23	12|0	34|30	11|0	9|0
JH711484.1	995732	995732	A	G	SNP	.	3968.14	0|0	0|0	0|0	0|0	0|1	0|1	0|1	0|0	0|1	0|1	.|.	0|1	0|1	0|1	0|0	0|1	0|0	0|1	0|0	0|0	0|1	0|0	5|0	12|0	6|0	15|0	7|1	23|21	31|21	76|0	4|1	37|32	.|.	7|9	25|18	9|11	15|0	38|20	12|0	39|25	11|0	9|0
JH711484.1	995768	995768	C	T	SNP	.	11901.4	0|1	0|1	0|1	0|1	1|1	0|1	0|1	0|1	0|1	0|1	.|.	0|1	0|1	1|1	0|1	0|1	0|1	0|1	0|0	0|1	1|1	0|1	2|3	5|6	3|3	3|11	0|7	9|36	8|44	15|25	2|3	6|64	.|.	3|13	7|36	1|20	8|6	8|49	6|6	7|58	10|1	2|7
JH711484.1	999570	999571	AT	-	Deletion	.	3675.24	0|1	0|1	0|1	0|1	0|1	0|0	0|0	0|0	0|0	0|0	1|1	0|0	0|0	0|0	0|1	0|0	0|1	0|0	0|1	0|1	0|0	0|1	1|4	13|7	4|4	11|7	20|12	13|0	20|0	39|0	7|0	27|0	0|1	7|0	19|1	13|0	8|14	19|0	8|12	24|0	9|9	6|10
JH711484.1	999693	999696	ACGT	-	Deletion	.	6479.91	0|0	0|0	0|0	0|0	0|0	0|1	0|1	0|1	0|0	0|1	0|0	0|1	0|1	0|1	0|0	0|1	0|0	0|1	0|0	0|0	0|1	0|0	5|0	21|0	6|0	22|0	33|0	8|8	15|9	32|17	7|0	15|14	1|0	3|4	12|9	5|7	27|0	16|15	26|0	15|16	20|0	20|0
JH711484.1	1005622	1005622	-	G	Insertion	.	5881.14	0|1	0|0	0|0	0|0	0|0	0|1	0|1	0|1	0|0	0|1	.|.	0|1	0|1	0|1	0|0	0|1	0|0	0|1	0|0	0|0	0|1	0|0	10|2	67|1	27|0	63|0	71|0	17|13	21|35	29|41	26|0	38|35	.|.	9|7	13|14	8|13	50|0	48|31	60|0	23|27	56|0	32|0
JH711484.1	1005632	1005632	G	A	SNP	.	7809.18	0|1	0|0	0|0	0|0	0|0	0|1	0|1	0|1	0|0	0|1	.|.	0|1	0|1	0|1	0|0	0|1	0|0	0|1	0|0	0|0	0|1	0|0	10|2	68|0	26|0	63|0	71|0	17|13	22|35	29|41	26|0	37|37	.|.	9|7	13|15	9|12	51|0	47|32	60|0	23|27	56|0	33|0
JH711484.1	1005680	1005680	C	T	SNP	.	7756.18	0|1	0|0	0|0	0|0	0|0	0|1	0|1	0|1	0|0	0|1	.|.	0|1	0|1	0|1	0|0	0|1	0|0	0|1	0|0	0|0	0|1	0|0	10|2	68|0	27|0	63|0	71|0	17|12	22|35	29|42	26|0	37|36	.|.	9|7	13|15	9|12	51|1	47|32	60|0	24|26	57|0	32|1
JH711484.1	1005790	1005790	T	A	SNP	.	4196.22	0|0	0|0	0|0	0|0	0|0	0|1	0|1	0|1	0|1	0|1	.|.	0|1	0|1	0|1	0|0	0|1	0|0	0|1	0|0	0|0	0|1	0|0	15|0	64|0	12|0	51|0	52|0	20|20	27|18	38|20	4|8	19|21	.|.	5|7	9|13	7|10	51|0	15|36	43|1	29|39	33|0	35|0
JH711484.1	1006044	1006044	-	GGTGACC	Insertion	.	15490.9	0|0	0|0	0|0	0|0	0|0	0|1	0|1	0|0	0|0	0|1	0|0	0|1	0|1	0|1	0|0	0|1	0|0	0|1	0|0	0|1	0|1	0|0	11|0	39|0	13|0	46|0	49|0	15|14	32|19	81|2	14|0	31|33	3|0	8|12	9|12	7|9	68|0	28|32	51|0	30|28	44|0	21|1
JH711484.1	1006330	1006332	GAG	-	Deletion	.	625.18	0|0	0|0	0|0	0|0	0|0	0|0	0|0	0|0	0|1	0|0	0|0	0|0	0|0	0|0	0|0	0|0	0|0	0|0	0|0	0|0	0|0	0|0	10|0	22|0	7|0	29|0	24|0	30|0	30|0	40|0	7|12	33|0	1|0	4|0	9|0	16|0	35|0	34|0	26|0	26|0	17|0	16|0
JH711484.1	1007799	1007799	T	G	SNP	.	3927.45	0|0	0|0	0|0	0|0	0|0	0|1	0|1	0|1	0|1	0|1	.|.	0|1	0|1	0|1	0|0	0|1	0|0	0|1	0|0	0|0	0|1	0|0	9|0	32|0	12|0	44|0	33|0	10|16	22|30	35|27	6|7	17|19	.|.	11|4	14|14	7|8	33|0	14|34	29|0	27|19	32|0	16|0
JH711484.1	1008256	1008256	C	A	SNP	.	3853.77	.|.	0|0	0|0	0|0	0|0	0|1	0|1	0|0	0|0	0|1	.|.	0|1	0|0	0|1	0|0	0|1	0|0	0|1	0|0	0|0	0|1	0|0	.|.	10|0	5|0	5|0	15|0	16|12	5|7	35|1	7|0	18|19	.|.	8|4	6|0	8|11	35|0	22|30	27|0	15|23	13|0	16|0
JH711484.1	1008306	1008306	A	G	SNP	.	4114.77	.|.	0|0	0|0	0|0	0|0	0|1	0|1	0|0	0|0	0|1	.|.	0|1	0|0	0|1	0|0	0|1	0|0	0|1	0|0	0|0	0|1	0|0	.|.	10|0	5|0	5|0	15|0	16|12	5|7	36|1	7|0	18|20	.|.	8|4	6|0	8|12	35|0	22|30	27|0	15|23	13|0	16|0
JH711484.1	1008348	1008348	G	A	SNP	.	4743.83	.|.	0|0	0|0	0|0	0|0	0|1	0|1	0|1	0|1	0|1	.|.	0|1	1|1	0|1	0|0	0|1	0|0	0|1	0|0	0|0	0|1	0|0	.|.	10|0	5|0	5|0	15|0	12|16	7|5	22|15	5|2	20|18	.|.	4|8	0|6	12|8	35|0	30|22	27|0	23|15	13|0	16|0
JH711484.1	1017873	1017873	-	A	Insertion	.	58133.5	1|1	1|1	1|1	1|1	1|1	1|1	1|1	1|1	1|1	1|1	1|1	1|1	1|1	1|1	1|1	1|1	1|1	1|1	1|1	1|1	1|1	1|1	0|22	0|70	0|30	0|77	0|80	1|50	0|73	0|47	0|14	0|86	0|1	0|26	0|36	0|50	0|94	1|77	1|88	0|93	0|58	0|60
JH711484.1	1017890	1017890	-	CCTGAGG	Insertion	.	119340	1|1	1|1	1|1	1|1	1|1	1|1	1|1	1|1	1|1	1|1	1|1	1|1	1|1	1|1	1|1	1|1	1|1	1|1	1|1	1|1	1|1	1|1	0|22	0|70	0|30	0|77	0|80	0|50	0|73	0|48	0|14	0|83	0|1	0|26	0|36	0|50	0|93	0|78	0|89	0|92	0|59	0|60
JH711484.1	1018109	1018109	G	-	Deletion	.	349.15	0|0	0|0	0|0	0|0	0|0	0|0	0|0	0|0	0|1	0|0	0|0	0|0	0|0	0|0	0|0	0|0	0|0	0|0	0|0	0|0	0|0	0|0	22|0	78|1	32|0	94|0	91|0	58|0	84|0	52|0	14|12	104|0	1|0	30|0	39|0	56|0	107|0	89|0	105|0	106|0	71|0	62|0
JH711484.1	1018120	1018120	-	TTAC	Insertion	.	100270	1|1	1|1	1|1	1|1	1|1	1|1	1|1	1|1	1|1	1|1	1|1	1|1	1|1	1|1	1|1	1|1	1|1	1|1	1|1	1|1	1|1	1|1	0|22	0|79	0|32	0|94	0|91	0|58	0|84	0|52	0|26	0|104	0|1	0|30	0|39	0|56	0|107	0|89	0|105	0|106	0|71	0|62
JH711484.1	1023676	1023676	-	TCGTCCG	Insertion	.	71466.6	.|.	1|1	1|1	1|1	1|1	1|1	1|1	0|1	1|1	1|1	.|.	1|1	1|1	1|1	1|1	0|1	1|1	1|1	1|1	1|1	1|1	1|1	.|.	0|17	0|9	0|19	0|133	0|24	0|118	18|15	0|2	0|40	.|.	0|9	0|17	0|23	0|52	2|50	0|23	0|35	0|13	0|36
JH711484.1	1039606	1039606	G	A	SNP	.	7945.32	0|1	0|1	0|1	0|1	0|1	0|0	0|0	0|0	0|1	0|0	0|1	0|0	0|0	0|0	0|1	0|0	0|1	0|0	0|1	0|1	0|0	0|1	6|6	9|14	14|12	35|25	22|20	53|0	50|0	95|0	15|2	91|0	2|1	21|0	21|0	35|0	38|36	83|0	31|36	73|0	30|37	21|19
JH711484.1	1039980	1039980	A	C	SNP	.	8592.92	0|0	0|0	0|0	0|0	0|0	0|1	0|1	0|0	0|1	0|1	0|0	0|1	0|1	0|1	0|0	0|1	0|0	0|1	0|0	0|0	0|1	0|0	12|0	24|0	26|0	66|0	43|0	30|24	27|23	95|0	13|6	40|51	3|0	9|12	10|11	15|22	79|0	43|42	68|0	38|39	71|0	43|0
JH711484.1	1049634	1049634	C	T	SNP	.	16225	1|1	1|1	1|1	1|1	1|1	0|0	0|1	0|0	0|1	0|0	1|1	0|0	0|0	0|0	1|1	0|0	1|1	0|0	1|1	1|1	0|0	1|1	0|10	0|55	1|22	0|41	1|62	25|0	47|7	62|0	14|2	53|0	0|1	18|0	19|1	19|1	0|53	47|0	0|46	32|0	0|41	0|29
JH711484.1	1049689	1049689	T	-	Deletion	.	670.06	0|0	0|0	0|0	0|0	0|0	0|0	0|0	0|0	0|1	0|0	0|0	0|0	0|0	0|0	0|0	0|0	0|0	0|0	0|0	0|0	0|0	0|0	20|0	108|0	49|0	81|2	137|0	50|0	107|0	126|0	15|18	107|0	2|0	35|0	37|0	42|0	105|0	96|0	92|0	68|0	79|1	59|0
JH711484.1	1049727	1049727	C	-	Deletion	.	6189.06	0|0	0|0	0|0	0|0	0|0	0|1	0|1	0|0	0|0	0|1	0|0	0|1	0|1	0|1	0|0	0|1	0|0	0|1	0|0	0|0	0|1	0|0	10|0	56|0	25|1	44|0	73|0	12|13	32|22	66|0	17|0	22|32	1|0	7|11	11|8	12|10	53|0	21|28	48|0	18|19	42|0	31|0
JH711484.1	1053913	1053913	G	A	SNP	.	6559.78	0|0	0|0	0|0	0|0	0|0	0|1	0|1	1|1	0|1	0|1	0|0	0|1	0|1	0|1	0|0	0|1	0|0	0|1	0|0	0|0	0|1	0|0	9|0	48|0	19|0	51|0	39|0	16|16	33|21	1|30	8|14	19|17	1|0	12|7	11|15	11|9	33|0	23|21	48|0	23|23	35|0	23|0
JH711484.1	1053922	1053922	T	C	SNP	.	6413.78	0|0	0|0	0|0	0|0	0|0	0|1	0|1	1|1	0|1	0|1	0|0	0|1	0|1	0|1	0|0	0|1	0|0	0|1	0|0	0|0	0|1	0|0	9|0	47|0	20|0	51|0	38|1	16|16	33|21	1|29	8|14	17|15	1|0	13|7	10|15	11|9	33|0	23|20	47|0	23|23	35|0	23|0
JH711484.1	1054052	1054054	CTG	-	Deletion	.	2661.94	0|0	0|0	0|0	0|0	0|0	0|0	0|0	0|1	0|1	0|0	0|0	0|0	0|0	0|0	0|0	0|0	0|0	0|0	0|0	0|0	0|0	0|0	10|0	50|0	20|0	57|0	41|0	37|0	55|0	2|31	8|13	44|0	1|0	21|0	27|0	21|0	38|0	47|0	55|0	50|0	36|0	28|0
JH711484.1	1054052	1054052	-	CTGTCAA	Insertion	.	629.15	0|0	0|0	0|0	0|0	0|0	0|0	0|0	0|0	0|1	0|0	0|0	0|0	0|0	0|0	0|0	0|0	0|0	0|0	0|0	0|0	0|0	0|0	10|0	50|0	20|0	57|0	41|0	37|0	55|0	33|0	14|7	44|0	1|0	21|0	27|0	21|0	38|0	47|0	55|0	50|0	36|0	28|0
JH711484.1	1054088	1054088	T	A	SNP	.	8165.46	0|0	0|0	0|0	0|0	0|0	0|1	0|1	1|1	0|1	0|1	0|0	0|1	0|1	0|1	0|0	0|1	0|0	0|1	0|0	0|0	0|1	0|0	10|0	48|1	19|0	56|0	40|1	19|18	22|33	2|31	8|13	20|24	1|0	8|13	16|11	10|11	38|0	23|24	54|0	23|27	35|0	28|0
JH711484.1	1054152	1054152	C	T	SNP	.	6985.42	0|0	0|0	0|0	0|0	0|0	1|1	1|1	0|0	0|0	1|1	0|0	1|1	1|1	1|1	0|0	1|1	0|0	1|1	0|0	0|0	1|1	0|0	4|0	11|0	5|1	21|0	13|0	0|24	0|39	30|1	5|0	2|25	1|0	0|7	0|19	0|15	21|0	0|23	19|0	0|25	18|0	15|0
JH711484.1	1054305	1054305	-	CCTTGGA	Insertion	.	2744.61	.|.	.|.	.|.	.|.	.|.	0|0	0|0	0|1	.|.	0|0	.|.	0|0	0|0	0|0	.|.	0|0	.|.	0|0	.|.	.|.	0|0	.|.	.|.	.|.	.|.	.|.	.|.	21|0	38|0	1|30	.|.	25|0	.|.	7|0	19|0	13|0	.|.	22|0	.|.	22|0	.|.	.|.
JH711484.1	1055691	1055691	A	G	SNP	.	3084.17	0|0	0|0	0|0	0|0	0|0	0|1	0|1	.|.	0|1	0|1	.|.	0|1	0|1	0|1	0|0	0|1	0|0	0|1	0|0	0|0	0|1	0|0	15|0	44|0	16|0	47|0	35|0	26|11	18|27	.|.	2|14	25|21	.|.	6|16	10|14	9|5	58|0	11|16	36|0	32|11	34|0	33|0
JH711484.1	1055711	1055711	T	G	SNP	.	19596.1	0|0	0|0	0|0	0|0	0|0	0|1	0|1	1|1	0|0	0|1	.|.	0|1	0|1	0|1	0|0	0|1	0|0	0|1	0|0	0|0	0|1	0|0	15|0	50|0	24|0	58|1	44|0	20|60	25|74	0|1	16|0	35|86	.|.	10|29	7|24	4|34	47|0	19|80	51|0	22|92	63|1	26|0
JH711484.1	1055926	1055926	C	T	SNP	.	16168.7	0|0	0|0	0|0	0|0	0|0	0|1	0|1	1|1	1|1	0|1	.|.	0|1	0|1	0|1	0|0	0|1	0|0	0|1	0|0	0|0	0|1	0|0	13|0	48|0	23|0	55|0	39|0	20|59	25|73	0|1	0|16	34|84	.|.	12|28	9|22	4|32	46|0	19|73	48|0	22|82	55|1	23|0
JH711484.1	1055959	1055959	C	A	SNP	.	19307.2	0|0	0|0	0|0	0|0	0|0	0|1	0|1	1|1	0|0	0|1	.|.	0|1	0|1	0|1	0|0	0|1	0|0	0|1	0|0	0|0	0|1	0|0	13|0	49|0	23|0	56|0	39|0	20|62	26|75	0|1	16|0	34|87	.|.	11|29	7|24	3|34	47|0	19|78	48|0	21|86	56|1	23|0
JH711484.1	1072957	1072957	T	-	Deletion	.	33740.1	1|1	1|1	1|1	1|1	1|1	1|1	1|1	1|1	0|1	1|1	.|.	1|1	1|1	1|1	1|1	1|1	1|1	1|1	1|1	1|1	1|1	1|1	0|8	0|44	0|14	0|38	1|30	0|38	0|75	0|72	22|8	0|59	.|.	0|32	0|29	0|27	0|28	0|70	0|39	0|58	0|30	0|19
JH711484.1	1073014	1073014	G	T	SNP	.	10086.5	0|1	0|0	0|0	0|0	0|0	0|1	0|1	1|1	0|1	0|1	.|.	0|1	0|1	0|1	0|0	0|1	0|0	0|1	0|0	0|0	0|1	0|0	7|1	43|1	15|0	34|1	25|0	18|19	34|39	0|69	22|8	23|32	.|.	13|21	14|15	16|10	27|0	32|34	34|0	38|20	28|0	17|0
JH711484.1	1073047	1073047	G	C	SNP	.	7574.95	0|1	0|0	0|0	0|0	0|0	0|1	0|1	0|0	0|0	0|1	.|.	0|1	0|1	0|1	0|0	0|1	0|0	0|1	0|0	0|0	0|1	0|0	7|1	44|1	16|0	36|0	28|0	18|20	35|39	72|1	30|0	23|32	.|.	12|22	14|15	16|11	29|0	34|33	34|0	38|20	28|0	17|0
JH711484.1	1079557	1079557	A	T	SNP	.	3872.48	0|1	0|1	0|1	0|1	0|1	0|0	0|0	0|1	0|0	0|0	.|.	0|0	0|1	0|0	0|1	0|0	0|1	0|0	0|1	0|1	0|0	0|1	4|4	22|18	9|10	10|16	26|15	25|0	33|0	23|12	12|0	54|0	.|.	9|0	24|2	21|0	24|32	26|0	19|23	14|0	16|16	6|21
JH711484.1	1080809	1080809	-	A	Insertion	.	8955.37	1|1	1|1	1|1	1|1	1|1	1|1	1|1	.|.	1|1	1|1	.|.	1|1	1|1	1|1	1|1	1|1	1|1	1|1	1|1	1|1	1|1	1|1	0|7	0|19	0|5	0|15	0|13	1|11	0|22	.|.	0|2	0|13	.|.	0|4	0|13	0|6	0|14	0|14	0|11	0|13	0|12	0|8
JH711484.1	1112839	1112839	T	C	SNP	.	15204.5	1|1	1|1	1|1	1|1	1|1	0|0	0|0	0|0	0|0	0|0	1|1	0|0	0|0	0|0	1|1	0|0	1|1	0|0	1|1	1|1	0|0	1|1	0|5	0|33	0|20	0|52	1|55	38|0	54|0	67|2	1|0	49|0	0|1	11|0	26|2	30|1	0|49	45|0	0|34	59|0	0|43	1|33
JH711484.1	1112982	1112982	C	T	SNP	.	6217.02	1|1	1|1	1|1	1|1	1|1	0|0	0|0	0|0	0|1	0|0	.|.	0|0	0|0	0|0	1|1	0|0	1|1	0|0	1|1	1|1	0|0	1|1	0|4	0|11	0|8	0|25	0|24	14|0	19|0	30|0	12|1	23|0	.|.	6|0	10|0	17|0	0|25	16|0	0|21	20|0	0|23	0|12
JH711484.1	1113191	1113191	G	A	SNP	.	7409.81	0|1	0|1	0|1	0|1	0|1	0|0	0|0	0|0	0|0	0|0	0|0	0|0	0|0	0|0	0|1	0|0	0|1	0|0	0|1	0|1	0|0	0|1	5|5	28|29	9|13	21|31	28|25	31|0	48|0	63|0	10|0	40|0	1|0	16|0	27|0	22|0	37|24	49|0	22|20	43|0	16|20	10|27
JH711484.1	1113267	1113267	G	A	SNP	.	7169.97	0|1	0|1	0|1	0|1	0|1	0|0	0|0	0|0	0|1	0|0	1|1	0|0	0|0	0|0	0|1	0|0	0|1	0|0	0|1	0|1	0|0	0|1	10|9	58|48	25|15	58|38	48|52	60|0	85|2	122|0	18|2	76|0	0|2	31|0	52|2	41|0	46|72	91|0	37|42	78|0	40|29	52|18
JH711484.1	1124316	1124316	C	T	SNP	.	6469.93	0|1	0|0	0|0	0|0	0|0	0|1	0|1	0|0	.|.	0|1	.|.	0|1	0|1	0|1	0|0	0|1	0|0	0|1	0|0	0|0	0|1	0|0	10|1	50|0	26|0	49|0	59|0	18|23	24|28	55|0	.|.	36|28	.|.	8|13	11|11	18|5	60|0	33|29	47|0	23|31	44|0	29|0
JH711484.1	1124374	1124374	-	TAAG	Insertion	.	11056.6	0|1	0|0	0|0	0|0	0|0	0|1	0|1	0|1	0|0	0|1	.|.	0|1	0|1	0|1	0|0	0|1	0|0	0|1	0|0	0|0	0|1	0|0	10|1	41|0	22|0	42|0	53|0	24|15	29|18	33|15	1|0	27|33	.|.	11|8	11|8	6|16	56|0	30|28	43|0	28|20	40|0	24|0
JH711484.1	1129230	1129230	G	A	SNP	.	4006.82	0|1	0|1	0|1	0|1	0|1	0|0	0|0	0|0	0|0	0|0	.|.	0|0	0|0	0|0	0|1	0|0	0|1	0|0	0|1	0|1	0|0	0|1	10|4	32|23	16|15	32|27	33|19	46|0	46|0	83|0	15|0	44|0	.|.	25|0	19|0	28|0	42|28	56|0	23|27	34|0	17|25	22|14
JH711484.1	1129396	1129396	C	T	SNP	.	3871.84	0|1	0|1	0|1	0|1	0|1	0|0	0|0	0|0	0|0	0|0	.|.	0|0	0|0	0|0	0|1	0|0	0|1	0|0	0|1	0|1	0|0	0|1	1|4	17|18	6|6	20|15	13|16	10|0	42|0	42|0	7|0	29|0	.|.	10|0	13|0	15|0	12|12	35|0	22|11	34|0	12|9	9|11
JH711484.1	1129420	1129420	A	G	SNP	.	4267.84	0|1	0|1	0|1	0|1	0|1	0|0	0|0	0|0	0|0	0|0	.|.	0|0	0|0	0|0	0|1	0|0	0|1	0|0	0|1	0|1	0|0	0|1	1|7	32|33	11|11	34|26	25|29	17|0	72|0	74|0	14|0	53|0	.|.	19|0	25|0	27|0	22|21	61|0	35|18	54|1	25|14	17|22
JH711484.1	1129487	1129487	A	G	SNP	.	4062.88	0|1	0|1	0|1	0|1	0|1	0|0	0|0	0|0	0|0	0|0	.|.	0|0	0|0	0|0	0|1	0|0	0|1	0|0	0|1	0|1	0|0	0|1	1|7	32|36	11|11	35|28	25|29	17|0	75|0	78|0	14|0	54|0	.|.	19|0	26|0	28|0	22|21	64|0	40|18	58|0	25|12	18|22
JH711484.1	1129516	1129516	A	G	SNP	.	3372.13	1|1	0|1	0|1	0|1	0|1	0|0	0|0	0|0	0|0	0|0	.|.	0|0	0|0	0|0	0|1	0|0	0|1	0|0	0|1	0|1	0|0	0|1	0|3	15|18	6|5	15|13	13|13	7|0	36|0	37|0	7|0	27|0	.|.	8|0	13|0	13|0	11|10	30|0	18|8	24|0	13|6	9|11
JH711484.1	1129519	1129519	T	A	SNP	.	3391.54	1|1	0|1	0|1	0|1	0|1	0|0	0|0	0|0	0|0	0|0	.|.	0|0	0|0	0|1	0|1	0|0	0|1	0|0	0|1	0|1	0|0	0|1	0|3	15|18	6|5	15|13	13|13	7|0	36|0	36|0	7|0	27|0	.|.	9|0	13|0	12|1	11|10	30|0	18|8	24|0	13|6	9|11
JH711484.1	1134191	1134191	G	C	SNP	.	38739	0|1	1|1	1|1	1|1	1|1	0|0	0|0	0|0	0|1	0|0	1|1	0|0	0|0	0|0	1|1	0|0	1|1	0|0	1|1	1|1	0|0	1|1	1|13	0|57	1|29	0|97	0|115	83|0	134|2	162|0	36|34	166|1	0|3	37|0	39|1	54|2	1|141	123|0	0|118	156|0	0|119	1|93
JH711484.1	1134232	1134232	A	G	SNP	.	37443.2	0|1	1|1	1|1	1|1	1|1	0|0	0|0	0|0	0|1	0|0	1|1	0|0	0|0	0|0	1|1	0|0	1|1	0|0	1|1	1|1	0|0	1|1	1|13	0|56	1|28	0|94	0|114	80|0	133|4	161|0	35|34	166|0	0|3	37|0	40|1	54|2	1|140	123|0	0|118	154|0	0|118	1|92
JH711484.1	1134428	1134428	A	G	SNP	.	34208.4	0|1	1|1	1|1	1|1	1|1	0|0	0|0	0|0	0|0	0|0	1|1	0|0	0|0	0|0	1|1	0|0	1|1	0|0	1|1	1|1	0|0	1|1	1|12	0|53	1|27	0|92	0|114	83|0	133|1	150|0	63|4	157|1	0|3	35|1	39|1	52|2	0|139	119|0	0|113	152|0	0|115	1|89
JH711484.1	1134497	1134497	A	G	SNP	.	34444.4	0|1	1|1	1|1	1|1	1|1	0|0	0|0	0|0	0|0	0|0	1|1	0|0	0|0	0|0	1|1	0|0	1|1	0|0	1|1	1|1	0|0	1|1	1|13	0|52	1|28	0|93	0|113	83|0	134|1	157|0	65|4	163|1	0|3	35|0	39|1	52|2	0|140	120|0	0|114	151|0	0|115	1|89
JH711484.1	1134518	1134518	G	C	SNP	.	36251.2	0|1	1|1	1|1	1|1	1|1	0|0	0|0	0|0	0|0	0|0	1|1	0|0	0|0	0|0	1|1	0|0	1|1	0|0	1|1	1|1	0|0	1|1	1|13	0|53	1|28	0|94	0|114	83|0	133|2	157|0	65|4	164|1	0|3	36|0	39|1	53|2	0|139	120|0	0|113	150|0	1|113	1|88
JH711484.1	1134608	1134608	G	A	SNP	.	1885.98	0|1	1|1	.|.	0|1	1|1	0|0	0|0	0|0	0|0	0|0	.|.	0|0	0|0	0|0	1|1	0|0	0|1	0|0	0|0	0|1	0|0	1|1	1|2	0|15	.|.	2|10	0|8	29|0	32|0	44|0	26|0	34|0	.|.	10|0	15|2	21|0	0|19	29|0	1|14	40|0	1|0	1|9
JH711484.1	1134649	1134649	A	G	SNP	.	1538.23	0|1	1|1	.|.	0|1	1|1	0|0	0|0	0|0	0|0	0|0	.|.	0|0	0|0	0|0	1|1	0|0	1|1	0|0	0|0	0|1	0|0	1|1	1|1	0|7	.|.	2|4	0|4	29|0	31|0	44|0	26|0	34|0	.|.	9|0	15|1	21|0	0|9	29|0	0|6	40|0	1|0	1|4
JH711484.1	1150396	1150396	-	AA	Insertion	.	10313.7	1|1	1|1	1|1	1|1	1|1	.|.	.|.	.|.	1|1	.|.	.|.	.|.	1|1	.|.	1|1	.|.	1|1	0|0	1|1	1|1	.|.	1|1	0|8	0|25	0|13	0|17	0|25	.|.	.|.	.|.	0|1	.|.	.|.	.|.	0|1	.|.	0|46	.|.	0|20	1|0	0|28	0|10
JH711484.1	1151083	1151087	TTGAA	-	Deletion	.	384.55	.|.	0|0	.|.	0|1	0|0	0|0	0|0	0|0	0|0	0|0	.|.	.|.	0|0	.|.	0|0	0|0	0|1	0|0	0|0	0|1	0|0	.|.	.|.	4|0	.|.	2|2	8|0	5|0	12|0	13|0	4|0	7|0	.|.	.|.	10|0	.|.	3|0	3|0	2|2	6|0	2|0	3|2
JH711484.1	1151091	1151091	A	G	SNP	.	81.39	0|0	0|0	0|0	0|1	0|0	0|0	0|0	0|0	0|0	0|0	0|0	0|0	0|0	0|0	0|0	0|0	0|1	0|0	0|0	0|1	0|0	0|0	4|0	22|0	6|0	12|2	22|0	14|0	16|0	27|0	6|0	33|0	2|0	6|0	18|0	12|0	12|0	23|0	8|2	17|0	6|0	11|2
JH711484.1	1154798	1154798	G	C	SNP	.	27237.3	0|0	0|0	0|0	0|0	0|0	0|1	0|1	0|1	0|1	0|1	0|1	0|1	0|1	0|1	0|0	0|1	0|0	0|1	0|0	0|0	0|1	0|0	61|0	115|0	77|1	220|0	152|2	70|76	85|63	150|100	4|42	128|119	3|1	47|37	28|30	43|44	173|0	116|104	249|1	136|109	219|0	149|2
JH711484.1	1154835	1154835	C	G	SNP	.	25921.4	0|0	0|0	0|0	0|0	0|0	0|1	0|1	0|1	0|1	0|1	0|1	0|1	0|1	0|1	0|0	0|1	0|0	0|1	0|0	0|0	0|1	0|0	58|2	115|0	78|1	219|0	151|3	70|76	86|63	148|101	4|42	129|120	3|1	47|37	28|30	42|44	174|0	118|102	250|0	134|110	219|1	148|2
JH711484.1	1154865	1154865	C	T	SNP	.	23478	0|0	0|0	0|0	0|0	0|0	0|1	0|1	0|1	0|1	0|1	0|1	0|1	0|1	0|1	0|0	0|1	0|0	0|1	0|0	0|0	0|1	0|0	61|0	115|0	78|1	220|0	152|2	70|76	85|63	150|99	4|41	132|115	3|1	47|37	28|30	42|44	171|1	118|102	249|0	137|107	219|0	148|2
JH711484.1	1155049	1155049	A	G	SNP	.	26921.8	0|0	0|0	0|0	0|0	0|0	0|1	0|1	0|1	1|1	0|1	0|1	0|1	0|1	0|1	0|0	0|1	0|0	0|1	0|0	0|0	0|1	0|0	61|0	113|2	76|2	215|0	152|2	72|78	85|59	143|107	4|53	131|119	2|2	49|38	27|31	43|43	180|1	115|104	249|0	134|110	214|5	145|2
JH711484.1	1155060	1155060	T	C	SNP	.	23887.3	0|0	0|0	0|0	0|0	0|0	0|1	0|1	0|0	0|0	0|1	0|0	0|1	0|1	0|1	0|0	0|1	0|0	0|1	0|0	0|0	0|1	0|0	59|1	115|0	77|1	214|0	148|3	83|70	57|84	245|1	54|1	117|131	4|0	37|50	33|25	43|44	178|0	104|114	245|1	113|134	215|0	146|2
JH711484.1	1155066	1155066	A	G	SNP	.	28215.1	0|0	0|0	0|0	0|0	0|0	0|1	0|1	0|1	1|1	0|1	0|1	0|1	0|1	0|1	0|0	0|1	0|0	0|1	0|0	0|0	0|1	0|0	61|0	115|0	77|1	214|1	151|3	73|81	86|60	142|107	5|51	132|117	2|2	50|38	28|31	44|43	181|0	116|105	248|1	132|115	218|1	146|2
JH711484.1	1155136	1155136	C	G	SNP	.	29271.7	0|1	0|1	0|1	0|1	0|1	0|0	0|0	0|0	0|0	0|0	0|1	0|0	0|0	0|0	0|1	0|0	0|1	0|0	0|1	0|1	0|0	0|1	29|34	72|48	45|37	105|118	74|86	154|3	152|0	250|0	54|2	250|0	2|2	90|0	58|2	89|0	98|86	228|1	128|122	250|0	103|120	76|76
JH711484.1	1172390	1172390	A	C	SNP	.	6529.9	0|0	0|0	0|0	0|0	0|0	0|1	0|1	1|1	0|1	0|1	0|0	0|1	0|1	0|1	0|0	0|1	0|0	0|1	0|0	0|0	0|1	0|0	15|0	65|0	11|0	58|0	72|0	11|25	38|33	0|80	5|12	33|34	2|0	17|12	16|16	18|12	55|0	27|27	66|1	20|43	59|0	32|0
JH711484.1	1172567	1172567	G	A	SNP	.	681.99	0|0	0|0	0|0	0|0	0|0	0|0	0|0	0|1	0|1	0|0	0|0	0|0	0|0	0|0	0|0	0|0	0|0	0|0	0|0	0|0	0|0	0|0	14|0	87|0	27|0	75|0	66|0	40|0	94|0	46|33	12|6	72|0	2|0	33|0	31|0	46|0	87|0	69|2	76|0	67|0	41|0	65|0
JH711484.1	1179359	1179359	G	A	SNP	.	7232.39	0|0	0|0	0|1	0|0	0|0	1|1	1|1	1|1	0|1	1|1	.|.	0|1	1|1	0|1	0|0	1|1	0|0	1|1	0|0	0|1	1|1	0|0	8|0	56|0	11|1	31|0	46|0	0|30	0|40	0|39	4|2	0|29	.|.	2|11	0|22	1|15	26|0	0|44	31|0	0|45	25|0	19|2
JH711484.1	1179640	1179640	A	C	SNP	.	9961.78	1|1	1|1	1|1	1|1	1|1	0|1	0|1	0|0	1|1	0|1	.|.	0|1	0|1	0|1	1|1	0|1	1|1	0|1	1|1	1|1	0|1	1|1	0|8	0|42	0|17	0|34	0|29	14|18	26|22	25|1	1|23	19|7	.|.	6|7	10|10	9|2	0|51	26|9	0|33	36|21	0|37	0|17
JH711484.1	1179646	1179646	-	CTA	Insertion	.	24203.1	1|1	1|1	1|1	1|1	1|1	0|1	0|1	0|0	1|1	0|1	.|.	0|1	0|1	0|1	1|1	0|1	1|1	0|1	1|1	1|1	0|1	1|1	0|8	0|43	0|17	0|34	0|29	14|18	26|22	26|0	1|23	19|7	.|.	6|7	10|11	9|2	0|51	26|9	0|33	36|21	0|37	0|17
JH711484.1	1179672	1179672	G	C	SNP	.	2286.08	0|0	0|0	0|0	0|0	0|0	0|1	0|1	0|0	0|0	0|1	.|.	0|1	0|1	0|1	0|0	0|1	0|0	0|1	0|0	0|0	0|1	0|0	10|0	50|0	19|0	39|0	34|0	14|22	26|25	39|0	29|0	19|8	.|.	6|7	10|12	9|2	54|0	27|10	39|0	36|24	44|0	22|0
JH711484.1	1179730	1179730	T	C	SNP	.	11575.2	1|1	1|1	1|1	1|1	1|1	0|1	0|1	0|0	0|1	0|1	.|.	0|1	0|1	0|1	1|1	0|1	1|1	0|1	1|1	1|1	0|1	1|1	0|10	0|50	0|19	0|38	0|36	14|21	26|24	35|0	4|25	17|8	.|.	6|7	10|12	9|2	0|54	24|12	0|37	33|24	0|42	0|23
JH711484.1	1179805	1179810	AAGTAG	-	Deletion	.	1812.27	.|.	.|.	.|.	.|.	.|.	0|0	0|0	0|1	1|1	0|0	.|.	0|0	0|0	0|0	.|.	0|0	.|.	0|0	.|.	.|.	0|0	.|.	.|.	.	.|.	.|.	.|.	18|0	43|0	55|16	0|8	49|0	.|.	14|0	15|0	14|0	.|.	34|0	.|.	25|0	.|.	.
JH711484.1	1179841	1179841	-	ATC	Insertion	.	2988.23	.|.	.|.	.|.	.|.	.|.	0|0	0|0	0|1	0|0	0|0	.|.	0|0	0|0	0|0	.|.	0|0	.|.	0|0	.|.	.|.	0|0	.|.	.|.	.|.	.|.	.|.	.|.	18|0	43|0	18|54	8|0	49|0	.|.	14|0	15|0	14|0	.|.	33|1	.|.	25|0	.|.	.|.
JH711484.1	1179903	1179903	C	T	SNP	.	8634.13	1|1	1|1	1|1	1|1	1|1	0|0	0|0	0|0	0|1	0|0	.|.	0|0	0|0	0|0	1|1	0|0	1|1	0|0	1|1	1|1	0|0	1|1	0|9	0|26	0|13	0|29	0|26	18|1	43|0	55|0	8|2	48|0	.|.	14|0	15|1	14|0	0|28	33|0	0|22	24|0	0|13	0|18
JH711484.1	1179949	1179949	T	G	SNP	.	9928.45	1|1	1|1	1|1	1|1	1|1	0|0	0|0	0|0	0|1	0|0	.|.	0|0	0|0	0|0	1|1	0|0	1|1	0|0	1|1	1|1	0|0	1|1	0|18	0|57	0|26	0|58	0|54	16|2	34|0	50|1	7|4	44|0	.|.	12|0	15|2	15|0	0|56	30|0	0|45	19|0	0|26	0|36
JH711484.1	1179987	1179987	C	T	SNP	.	8928.67	1|1	1|1	1|1	1|1	1|1	0|0	0|0	0|0	0|1	0|0	.|.	0|0	0|0	0|0	1|1	0|0	1|1	0|0	1|1	1|1	0|0	1|1	0|9	0|30	0|13	0|29	0|29	16|1	36|0	52|0	7|2	44|0	.|.	14|0	15|1	15|0	0|28	30|0	0|23	20|0	0|13	0|18
JH711484.1	1180002	1180002	-	GCC	Insertion	.	13526.3	1|1	1|1	1|1	1|1	1|1	0|1	0|0	0|0	0|1	0|0	.|.	0|0	0|1	0|0	1|1	0|0	1|1	0|0	1|1	1|1	0|0	1|1	0|9	0|30	0|13	0|29	0|29	16|1	37|0	54|0	7|2	45|0	.|.	14|0	15|1	15|0	0|28	30|0	0|23	22|0	0|13	0|18
JH711484.1	1180006	1180006	G	A	SNP	.	3845.83	0|1	0|1	0|1	0|1	0|1	0|0	0|0	0|0	0|1	0|0	.|.	0|0	0|0	0|0	0|1	0|0	0|1	0|0	0|1	0|1	0|0	0|1	5|4	13|17	7|6	14|15	17|12	16|1	37|0	54|0	8|1	45|0	.|.	14|0	15|1	15|0	12|16	30|0	11|12	22|0	10|3	7|11
JH711484.1	1180045	1180045	C	A	SNP	.	11730.1	1|1	1|1	1|1	1|1	1|1	0|0	0|0	1|1	1|1	0|0	.|.	0|0	0|0	0|0	1|1	0|0	1|1	0|0	1|1	1|1	0|0	1|1	0|9	0|30	0|13	0|29	0|29	16|1	38|0	1|53	0|9	45|0	.|.	14|0	16|1	15|0	0|28	30|0	0|23	23|0	0|13	0|18
JH711484.1	1181253	1181255	GCG	-	Deletion	.	32954.3	1|1	1|1	1|1	1|1	1|1	1|1	1|1	1|1	.|.	1|1	.|.	1|1	1|1	1|1	1|1	1|1	1|1	1|1	1|1	1|1	1|1	1|1	0|8	0|40	0|16	0|36	0|22	0|19	0|38	0|28	.|.	0|26	.|.	0|10	0|12	0|23	0|39	0|29	0|47	0|51	0|31	0|11
JH711484.1	1181295	1181295	C	T	SNP	.	1796.26	0|0	0|0	0|0	0|0	0|0	0|1	0|1	0|0	.|.	0|1	.|.	0|1	0|1	0|1	0|0	0|1	0|0	0|1	0|0	0|0	0|1	0|0	8|0	40|0	15|0	36|0	22|0	14|5	22|16	28|0	.|.	11|14	.|.	5|5	7|4	11|12	39|0	16|13	47|0	38|14	31|0	10|0
JH711484.1	1181386	1181386	-	CAC	Insertion	.	84398.4	1|1	1|1	1|1	1|1	1|1	1|1	1|1	1|1	1|1	1|1	1|1	1|1	1|1	1|1	1|1	1|1	1|1	1|1	1|1	1|1	1|1	1|1	0|21	0|71	0|35	0|81	0|78	0|62	0|83	0|119	0|9	0|84	0|2	0|16	0|32	0|36	0|95	0|93	0|88	0|87	0|74	0|54
JH711484.1	1181552	1181552	G	A	SNP	.	10731.7	0|1	0|1	0|1	0|1	0|1	0|0	0|0	0|0	0|0	0|0	0|1	0|0	0|0	0|0	0|1	0|0	0|1	0|0	0|1	0|1	0|0	0|1	11|10	33|34	16|19	43|33	43|35	59|4	85|1	126|0	9|0	84|0	1|1	16|0	30|1	36|0	48|46	88|0	46|39	86|0	42|31	26|23
JH711484.1	1181617	1181617	G	A	SNP	.	10285.7	0|1	0|1	0|1	0|1	0|1	0|0	0|0	0|0	0|0	0|0	0|1	0|0	0|0	0|0	0|1	0|0	0|1	0|0	0|1	0|1	0|0	0|1	13|9	34|32	16|19	45|28	45|31	59|4	87|1	127|0	9|0	86|0	1|1	17|0	30|1	36|0	49|44	91|0	47|37	86|0	42|28	26|25
JH711484.1	1207394	1207394	A	G	SNP	.	7027.25	0|0	0|0	0|0	0|0	0|0	1|1	1|1	0|0	0|1	1|1	0|0	1|1	1|1	1|1	0|0	1|1	0|0	1|1	0|0	0|0	1|1	0|0	6|0	34|0	8|0	22|0	27|0	1|16	0|22	32|0	6|3	0|27	1|0	0|6	0|19	1|19	28|0	0|26	25|0	0|22	26|0	16|0
JH711484.1	1207567	1207567	C	T	SNP	.	4921.69	0|0	0|0	0|0	0|0	0|0	1|1	1|1	0|1	0|1	1|1	0|0	1|1	0|1	1|1	0|0	1|1	0|0	1|1	0|0	0|0	1|1	0|0	10|0	29|0	4|0	18|0	19|0	0|12	0|34	19|15	1|6	0|25	2|0	0|8	2|23	0|13	26|0	0|16	28|0	0|31	20|0	13|0
JH711484.1	1207614	1207614	A	G	SNP	.	1672.97	0|0	0|0	0|0	0|0	0|0	0|1	0|1	0|0	0|0	0|1	0|0	0|1	0|1	0|1	0|0	0|1	0|0	0|1	0|0	0|0	0|1	0|0	10|0	32|0	4|0	19|0	20|0	2|10	15|19	36|0	7|0	21|6	2|0	6|2	21|5	8|5	28|0	7|9	28|0	21|15	21|0	13|0
JH711484.1	1208219	1208219	C	G	SNP	.	1831.4	0|0	0|0	0|0	0|0	0|0	0|1	0|1	0|0	0|0	0|1	.|.	1|1	0|1	0|1	0|0	0|1	0|0	0|1	0|0	0|0	0|1	0|0	10|0	40|0	21|0	23|0	17|0	9|4	18|5	21|0	17|0	14|15	.|.	0|8	8|8	8|5	25|0	17|19	27|0	13|16	21|0	26|0
JH711484.1	1208278	1208280	GTC	-	Deletion	.	13889.3	0|0	0|0	0|0	0|0	0|0	0|1	1|1	0|1	1|1	1|1	.|.	1|1	1|1	1|1	0|0	1|1	0|0	1|1	0|0	0|0	1|1	0|0	10|0	39|0	20|0	22|0	17|0	2|11	0|22	8|13	0|17	0|28	.|.	0|8	0|16	0|13	25|0	0|36	27|0	0|28	20|0	25|0
JH711484.1	1208372	1208372	G	T	SNP	.	2296.55	.|.	0|1	0|1	0|1	0|1	0|1	0|0	0|0	0|0	0|0	.|.	0|0	0|0	0|0	0|1	0|0	0|1	0|0	0|1	0|1	0|0	0|1	.|.	10|14	2|6	20|12	15|21	23|3	27|0	35|0	10|0	36|0	.|.	6|0	10|0	11|0	3|18	43|0	9|18	49|0	17|8	4|6
JH711484.1	1208417	1208417	G	A	SNP	.	3203.37	.|.	0|0	0|0	0|0	0|0	0|1	0|1	0|1	0|1	0|1	.|.	0|1	0|1	0|1	0|0	0|1	0|0	0|1	0|0	0|0	0|1	0|0	.|.	22|0	8|0	31|0	36|0	8|16	12|15	15|20	4|6	24|11	.|.	2|4	4|6	5|6	20|0	19|24	27|0	21|28	25|0	9|0
JH711484.1	1211506	1211506	A	C	SNP	.	3796.71	0|0	0|0	0|0	0|0	0|0	0|1	0|1	0|1	0|1	0|1	0|0	0|1	0|1	0|1	0|0	0|1	0|0	0|1	0|0	0|0	0|1	0|0	8|0	51|0	12|0	42|0	45|1	22|8	19|14	26|17	8|6	15|15	37|0	8|4	3|4	11|5	41|0	24|14	36|0	14|14	30|0	18|0
JH711484.1	1211533	1211533	C	G	SNP	.	5209.61	0|1	0|1	0|1	0|1	0|1	0|0	0|0	0|0	0|0	0|0	0|0	0|0	0|0	0|0	0|1	0|0	0|1	0|0	0|1	0|1	0|0	0|1	6|2	26|25	7|5	16|26	26|20	29|1	33|0	43|0	14|0	30|0	36|1	12|0	7|0	16|0	26|15	37|0	18|18	28|0	19|11	11|7
JH711484.1	1211566	1211566	C	T	SNP	.	3848.02	0|0	0|0	0|0	0|0	0|0	0|1	0|1	0|0	0|0	0|1	0|0	0|1	0|1	0|1	0|0	0|1	0|0	0|1	0|0	0|0	0|1	0|0	16|0	101|0	23|0	89|0	94|2	44|15	39|31	91|0	28|0	34|33	84|0	16|10	5|8	24|10	84|0	47|27	76|0	28|37	63|0	36|0
JH711484.1	1211975	1211975	G	A	SNP	.	6480.8	0|1	0|1	0|1	0|1	0|1	0|0	0|0	0|1	0|0	0|0	.|.	0|0	0|0	0|0	0|1	0|0	0|1	0|0	0|1	0|1	0|0	0|1	6|1	19|26	8|10	21|27	21|16	24|0	34|1	21|27	6|0	29|0	.|.	7|0	11|1	10|0	20|24	45|0	33|30	57|0	16|13	11|11
JH711484.1	1236497	1236497	G	T	SNP	.	14468.9	0|1	0|1	0|1	0|1	0|1	0|1	0|1	0|0	0|0	0|1	1|1	0|1	0|1	0|1	0|1	0|1	0|1	0|1	0|1	0|1	0|1	0|1	7|11	24|28	7|7	39|31	27|30	22|20	29|46	82|0	27|1	26|24	0|1	9|7	15|14	10|10	47|30	22|25	28|32	36|28	19|27	18|18
JH711484.1	1238100	1238100	C	T	SNP	.	2631.84	0|0	0|0	0|0	0|0	0|0	0|1	0|1	0|0	0|1	0|1	0|0	0|1	0|1	0|1	0|0	0|1	0|0	0|1	0|0	0|0	0|1	0|0	13|0	35|0	30|0	47|0	53|0	19|10	27|20	53|0	6|5	15|24	2|0	4|1	13|17	12|8	42|0	34|17	56|0	19|25	53|0	18|0
JH711484.1	1257015	1257015	-	C	Insertion	.	341.67	0|0	0|0	0|0	0|0	0|0	0|0	0|0	0|0	0|1	0|0	.|.	0|0	0|0	0|0	0|0	0|0	0|0	0|0	0|0	0|0	0|0	0|0	3|0	3|0	2|0	5|0	5|0	6|0	8|0	47|0	9|11	7|0	.|.	4|0	1|0	5|0	6|0	9|0	8|0	9|0	4|0	7|0
JH711484.1	1257114	1257114	A	G	SNP	.	9188.26	1|1	1|1	1|1	1|1	1|1	1|1	1|1	0|1	0|1	1|1	.|.	1|1	1|1	1|1	1|1	1|1	1|1	1|1	1|1	1|1	1|1	1|1	0|6	0|17	0|10	0|35	0|20	0|18	0|23	20|14	14|3	0|27	.|.	0|5	0|23	0|15	0|40	0|25	0|16	0|31	0|20	0|10
JH711484.1	1257162	1257162	A	T	SNP	.	9141.52	1|1	0|1	1|1	1|1	1|1	1|1	1|1	0|1	0|1	1|1	.|.	1|1	1|1	1|1	1|1	1|1	1|1	1|1	1|1	1|1	1|1	1|1	0|6	2|16	0|10	0|34	0|22	0|18	0|24	21|14	14|4	0|27	.|.	0|5	0|23	0|15	0|40	0|25	0|16	0|32	0|20	0|10
JH711484.1	1264217	1264217	T	C	SNP	.	567.15	0|0	0|0	0|0	0|0	0|0	0|0	0|0	0|1	0|1	0|0	.|.	0|0	0|0	0|0	0|0	0|0	0|0	0|0	0|0	0|0	0|0	0|0	8|0	25|0	9|0	41|2	34|0	18|0	23|0	21|16	4|14	45|0	.|.	10|0	12|0	12|0	28|0	51|0	22|0	46|0	24|0	15|0
JH711484.1	1264354	1264354	G	A	SNP	.	1994.31	.|.	0|1	0|1	0|1	0|1	0|0	0|0	0|0	0|0	0|0	.|.	0|0	0|0	0|0	0|1	0|0	0|1	0|0	0|1	0|1	0|0	0|1	.|.	17|12	1|5	9|14	19|11	18|0	32|0	13|0	10|0	56|0	.|.	6|0	14|0	29|0	14|5	34|0	12|12	42|0	13|19	14|12
JH711484.1	1264375	1264375	A	G	SNP	.	8200.58	.|.	0|1	0|1	0|1	0|1	1|1	1|1	0|0	0|1	1|1	.|.	1|1	1|1	1|1	0|1	1|1	0|1	1|1	0|1	0|1	1|1	0|1	.|.	17|12	2|5	9|14	19|11	0|18	0|32	13|0	6|4	0|57	.|.	0|6	0|14	0|29	14|5	2|32	10|14	0|42	13|19	13|14
JH711484.1	1264396	1264396	C	T	SNP	.	3175.72	.|.	0|0	0|0	0|0	0|0	0|1	0|1	0|0	0|0	0|1	.|.	0|1	0|1	0|1	0|0	0|1	0|0	0|1	0|0	0|0	0|1	0|0	.|.	30|0	7|0	25|0	31|0	5|12	8|24	14|0	11|0	20|38	.|.	4|2	6|9	12|17	19|0	12|22	24|0	19|23	32|0	26|1
JH711484.1	1273479	1273479	-	AGTGACT	Insertion	.	14307.1	.|.	1|1	.|.	.|.	1|1	1|1	1|1	1|1	.|.	1|1	.|.	1|1	1|1	1|1	.|.	1|1	.|.	1|1	.|.	.|.	1|1	.|.	.|.	0|1	.|.	.|.	0|1	0|14	0|22	0|1	.|.	0|25	.|.	0|7	0|12	0|11	.|.	0|27	.|.	0|19	.|.	.|.
JH711484.1	1281402	1281403	AT	-	Deletion	.	3834.44	.|.	.|.	.|.	.|.	1|1	1|1	1|1	.|.	0|0	1|1	.|.	.|.	1|1	.|.	0|0	1|1	0|0	1|1	.|.	.|.	1|1	.|.	.|.	.|.	.|.	.|.	0|1	0|10	0|15	.|.	10|0	0|8	.|.	.|.	0|10	.|.	1|0	0|9	1|0	0|13	.|.	.|.
JH711484.1	1285824	1285824	T	C	SNP	.	2128.83	0|1	0|1	0|1	0|1	0|1	0|0	0|0	0|0	0|0	0|0	0|0	0|0	0|0	0|0	0|1	0|0	0|1	0|0	0|1	0|1	0|0	0|1	3|1	14|6	9|2	10|7	14|9	34|0	44|2	35|0	28|0	30|0	1|0	11|0	23|0	13|0	24|11	45|0	14|7	33|0	11|5	3|5
JH711484.1	1285825	1285825	-	TGCTTGCATCAG	Insertion	.	28892.9	0|1	0|1	0|1	0|1	0|1	0|1	0|1	0|0	0|0	0|1	1|1	0|1	0|1	0|1	0|1	0|1	0|1	0|1	0|1	0|1	0|1	0|1	3|3	13|15	4|9	18|11	23|15	29|7	30|16	35|0	28|0	15|15	0|1	6|5	12|11	9|4	26|24	38|7	15|14	23|10	12|11	11|4
JH711484.1	1286022	1286022	C	T	SNP	.	1500.46	0|0	0|1	0|1	0|1	0|1	0|0	0|0	0|1	1|1	0|0	.|.	0|0	0|0	0|0	0|1	0|0	0|1	0|0	0|1	0|1	0|0	0|1	7|0	26|5	13|2	16|8	30|2	36|0	43|0	20|6	0|3	49|0	.|.	18|0	24|1	23|0	30|11	38|0	15|3	41|0	12|4	14|4
JH711484.1	1286046	1286046	A	-	Deletion	.	275.11	0|0	0|0	0|0	0|0	0|0	0|0	0|0	0|0	0|1	0|0	.|.	0|0	0|0	0|0	0|0	0|0	0|0	0|0	0|0	0|0	0|0	0|0	7|0	35|0	16|0	27|0	34|0	36|0	45|0	29|0	6|8	49|0	.|.	19|0	26|0	23|0	49|0	38|0	20|0	41|0	19|0	20|0
JH711484.1	1286050	1286050	T	C	SNP	.	1582.5	0|0	0|1	0|1	0|1	0|1	0|0	0|0	0|1	0|1	0|0	.|.	0|0	0|0	0|0	0|1	0|0	0|1	0|0	0|1	0|1	0|0	0|1	7|0	27|8	14|3	16|11	30|4	36|0	45|0	20|9	9|6	49|0	.|.	19|0	23|2	23|0	30|19	38|0	15|5	39|1	11|7	14|6
JH711484.1	1286090	1286090	-	CG	Insertion	.	8333.39	0|1	0|0	0|0	0|0	0|0	0|1	0|1	0|1	0|0	0|1	.|.	0|1	0|1	0|1	0|0	0|1	0|0	0|1	0|0	0|0	0|1	0|0	6|1	35|0	17|0	27|0	34|0	21|16	20|25	26|2	15|0	23|26	.|.	6|13	6|20	10|13	48|0	11|27	21|0	14|28	19|0	20|0
JH711484.1	1286117	1286117	G	T	SNP	.	6412.1	0|1	0|0	0|0	0|0	0|0	0|1	0|1	0|1	0|1	0|1	.|.	0|1	0|1	0|1	0|0	0|1	0|0	0|1	0|0	0|0	0|1	0|0	6|1	35|0	17|0	26|1	34|0	20|14	20|25	26|2	6|9	23|25	.|.	7|12	6|19	10|12	48|0	11|27	20|1	15|25	19|0	20|0
JH711484.1	1286126	1286126	C	A	SNP	.	4624.83	0|1	0|0	0|0	0|0	0|0	0|1	0|1	0|0	0|0	0|1	.|.	0|1	0|1	0|1	0|0	0|1	0|0	0|1	0|0	0|0	0|1	0|0	6|1	35|0	17|0	27|0	34|0	21|13	20|24	27|1	15|0	25|23	.|.	7|12	6|19	10|13	47|0	11|25	22|0	13|25	21|0	19|0
JH711484.1	1286129	1286129	G	T	SNP	.	5507.11	0|1	0|0	0|0	0|0	0|0	0|1	0|1	0|1	0|1	0|1	.|.	0|1	0|1	0|1	0|0	0|1	0|0	0|1	0|0	0|0	0|1	0|0	6|1	35|0	17|0	26|0	33|0	20|14	19|23	26|2	7|7	24|24	.|.	6|13	6|19	9|13	47|0	11|27	21|0	13|24	21|0	19|0
JH711484.1	1286352	1286352	G	A	SNP	.	24539.3	0|1	0|1	0|1	0|1	0|1	0|0	0|0	0|0	0|1	0|0	0|1	0|0	0|0	0|0	0|1	0|0	0|1	0|0	0|1	0|1	0|0	0|1	28|14	55|82	33|23	81|105	75|64	120|2	157|4	247|0	49|7	234|0	1|3	64|0	54|1	79|1	94|102	181|0	90|111	191|0	84|89	62|62
JH711484.1	1286387	1286387	G	A	SNP	.	22087.7	0|1	0|1	0|1	0|1	0|1	0|0	0|0	0|0	0|0	0|0	0|1	0|0	0|0	0|0	0|1	0|0	0|1	0|0	0|1	0|1	0|0	0|1	15|27	83|50	22|32	101|79	64|72	119|0	159|0	244|0	54|2	232|0	3|1	61|2	55|0	78|2	106|91	176|0	109|86	182|0	88|83	64|57
JH711484.1	1286546	1286546	G	A	SNP	.	88351.7	1|1	1|1	1|1	1|1	1|1	1|1	1|1	0|1	0|1	1|1	1|1	1|1	1|1	1|1	1|1	1|1	1|1	1|1	1|1	1|1	1|1	1|1	0|40	1|119	1|53	0|173	1|130	1|113	3|152	128|121	23|32	1|232	0|4	1|58	0|53	0|74	3|175	1|168	1|187	1|176	2|162	0|113
JH711484.1	1286581	1286581	T	C	SNP	.	42310.6	0|1	0|1	0|1	0|1	0|1	0|1	0|1	0|0	0|1	0|1	0|1	0|1	0|1	0|1	0|1	0|1	0|1	0|1	0|1	0|1	0|1	0|1	27|14	53|69	32|22	79|96	74|58	64|53	74|83	243|6	48|7	119|119	1|3	37|25	27|26	38|36	84|95	81|90	88|101	98|85	81|85	61|55
JH711484.1	1286583	1286583	T	C	SNP	.	42836.6	0|1	0|1	0|1	0|1	0|1	0|1	0|1	0|0	0|1	0|1	0|1	0|1	0|1	0|1	0|1	0|1	0|1	0|1	0|1	0|1	0|1	0|1	27|14	51|70	32|22	78|95	71|58	64|53	73|84	242|7	47|7	119|118	1|3	36|26	27|26	38|36	83|94	79|90	88|101	98|85	82|84	59|56
JH711484.1	1286612	1286612	T	C	SNP	.	42407.6	0|1	0|1	0|1	0|1	0|1	0|1	0|1	0|0	0|1	0|1	0|1	0|1	0|1	0|1	0|1	0|1	0|1	0|1	0|1	0|1	0|1	0|1	27|14	51|71	32|22	79|97	74|58	64|53	75|84	243|6	48|7	119|119	1|3	36|26	27|26	37|37	86|95	81|90	89|101	99|84	82|84	61|56
JH711484.1	1286646	1286646	T	A	SNP	.	23156.3	0|1	0|1	0|1	0|1	0|1	0|0	0|0	0|0	0|1	0|0	0|1	0|0	0|0	0|0	0|1	0|0	0|1	0|0	0|1	0|1	0|0	0|1	28|13	53|70	32|22	79|97	75|57	114|2	155|4	248|0	47|7	238|0	1|3	62|0	52|1	73|1	86|95	171|0	89|100	182|0	82|85	62|55
JH711484.1	1290099	1290099	C	T	SNP	.	2795.05	0|1	0|1	0|1	0|1	0|1	0|0	0|0	0|0	0|0	0|0	.|.	0|0	0|0	0|0	0|1	0|0	0|1	0|0	0|1	0|1	0|0	0|1	4|2	11|10	16|8	22|22	13|19	19|0	46|0	30|0	12|0	44|0	.|.	8|0	21|0	18|0	18|23	29|0	12|14	35|0	13|13	4|14
JH711484.1	1293361	1293361	G	C	SNP	.	9164.58	0|1	0|1	0|1	0|1	0|1	0|0	0|0	0|0	0|0	0|0	0|0	0|0	0|0	0|0	0|1	0|0	0|1	0|0	0|1	0|1	0|0	0|1	13|11	32|32	9|9	39|29	40|32	46|1	56|0	93|0	20|0	74|0	68|1	41|0	36|0	27|1	30|38	57|0	43|37	80|1	30|20	21|24
JH711484.1	1293364	1293364	-	G	Insertion	.	2465.62	0|0	0|0	0|0	0|0	0|0	0|0	0|0	0|0	0|0	0|0	1|1	0|0	0|0	0|0	0|0	0|0	0|0	0|0	0|0	0|0	0|0	0|0	25|0	64|0	18|0	68|0	72|0	47|0	56|0	93|0	20|0	74|0	2|67	41|0	36|0	28|0	68|0	57|0	81|0	81|0	49|1	46|0
JH711484.1	1294891	1294894	TACT	-	Deletion	.	40995.6	1|1	1|1	1|1	1|1	1|1	0|0	.|.	1|1	0|1	0|0	.|.	.|.	1|1	1|1	1|1	.|.	1|1	0|0	1|1	1|1	.|.	1|1	0|19	0|43	0|23	0|83	1|64	2|0	.|.	0|1	1|4	2|0	.|.	.|.	0|1	0|2	0|74	.|.	0|98	3|0	1|54	0|54
JH711484.1	1295615	1295615	-	GCAGTTATTGCAA	Insertion	.	92228	1|1	1|1	1|1	1|1	1|1	.|.	0|0	1|1	1|1	0|0	.|.	.|.	.|.	1|1	1|1	.|.	1|1	0|0	1|1	1|1	.|.	1|1	0|19	0|43	0|22	0|78	0|59	.|.	1|0	0|1	0|3	1|0	.|.	.|.	.|.	0|2	0|74	.|.	0|92	1|0	0|54	0|48
JH711484.1	1295643	1295643	-	T	Insertion	.	24428.7	1|1	1|1	1|1	1|1	1|1	.|.	1|1	1|1	1|1	1|1	.|.	.|.	.|.	1|1	1|1	.|.	1|1	1|1	1|1	1|1	.|.	1|1	1|18	0|43	0|23	0|78	0|60	.|.	0|1	0|1	0|3	0|1	.|.	.|.	.|.	0|2	0|73	.|.	1|92	0|1	0|54	0|48
JH711484.1	1295658	1295658	-	AAA	Insertion	.	30437.2	1|1	1|1	1|1	1|1	1|1	.|.	0|0	0|0	1|1	0|0	.|.	.|.	.|.	1|1	1|1	.|.	1|1	0|0	1|1	1|1	.|.	1|1	0|19	0|43	0|23	0|74	1|59	.|.	1|0	1|0	0|3	1|0	.|.	.|.	.|.	0|2	0|71	.|.	0|89	1|0	1|51	0|45
JH711484.1	1313976	1313976	G	A	SNP	.	11018.3	1|1	1|1	1|1	1|1	1|1	1|1	0|1	0|1	0|1	1|1	1|1	1|1	1|1	1|1	1|1	1|1	1|1	1|1	1|1	1|1	1|1	1|1	0|16	0|24	0|19	0|28	0|32	0|20	2|25	16|28	12|8	0|31	0|2	0|4	0|24	0|14	0|42	1|26	0|25	0|30	0|12	0|18
JH711484.1	1314102	1314102	C	T	SNP	.	20162.4	0|1	0|1	0|1	0|1	0|1	1|1	1|1	0|0	0|1	1|1	.|.	1|1	1|1	1|1	0|1	1|1	0|1	1|1	0|1	0|1	1|1	0|1	11|10	33|32	11|15	40|38	41|29	2|55	2|76	96|2	11|12	1|67	.|.	0|20	0|26	0|38	33|43	2|57	42|25	0|76	40|18	39|20
JH711484.1	1314303	1314303	A	G	SNP	.	25436	1|1	1|1	1|1	1|1	1|1	0|0	0|0	0|1	0|1	0|0	.|.	0|0	0|0	0|0	1|1	0|0	1|1	0|0	1|1	1|1	0|0	1|1	0|21	1|65	1|23	0|82	0|67	52|3	76|2	39|54	10|12	68|0	.|.	20|0	25|2	38|0	0|74	62|0	0|61	72|0	0|60	0|57
JH711484.1	1325487	1325487	C	T	SNP	.	669.99	0|0	0|0	0|0	0|0	0|0	0|0	0|0	0|1	0|1	0|0	0|0	0|0	0|0	0|0	0|0	0|0	0|0	0|0	0|0	0|0	0|0	0|0	12|0	51|0	22|0	55|0	52|0	24|0	60|0	35|17	10|6	41|0	1|0	14|0	28|0	25|0	50|0	46|0	44|0	43|0	30|0	24|0
JH711484.1	1325597	1325597	C	T	SNP	.	22949.8	0|1	0|1	0|1	0|1	0|1	1|1	1|1	1|1	0|1	1|1	0|0	1|1	1|1	1|1	0|1	1|1	0|1	1|1	0|1	0|1	1|1	0|1	10|13	47|52	20|20	46|57	54|46	0|42	1|117	0|103	21|12	0|79	2|0	0|28	0|52	0|51	56|40	0|85	41|42	0|85	33|31	28|19
JH711484.1	1325599	1325599	C	T	SNP	.	5950.04	0|0	0|0	0|0	0|0	0|0	0|1	0|1	0|1	0|1	0|1	0|0	0|1	0|1	0|1	0|0	0|1	0|0	0|1	0|0	0|0	0|1	0|0	23|0	100|0	40|0	102|0	101|0	22|21	63|55	69|34	21|12	42|37	2|0	13|15	25|28	30|21	96|0	43|43	83|0	44|41	64|0	46|0
JH711484.1	1343015	1343015	T	C	SNP	.	49051	1|1	1|1	1|1	1|1	1|1	0|1	0|1	1|1	1|1	0|1	.|.	0|1	0|1	0|1	1|1	0|1	1|1	0|1	1|1	1|1	0|1	1|1	0|30	0|39	0|43	0|91	1|57	43|39	33|38	1|144	0|30	71|55	.|.	22|18	9|10	25|17	0|120	49|56	0|116	61|43	0|97	0|69
JH711484.1	1343408	1343408	T	C	SNP	.	43706.2	0|1	0|1	0|1	0|1	0|1	1|1	1|1	1|1	0|1	1|1	.|.	1|1	1|1	1|1	0|1	1|1	0|1	1|1	0|1	0|1	1|1	0|1	16|13	20|17	25|20	46|43	20|36	1|79	1|68	0|142	13|16	0|122	.|.	0|37	0|19	0|39	56|61	0|104	59|54	0|99	42|46	32|34
JH711484.1	1343524	1343524	A	G	SNP	.	19659.3	0|1	0|1	0|1	0|1	0|1	1|1	1|1	1|1	0|1	1|1	0|1	1|1	1|1	1|1	0|1	1|1	0|1	1|1	0|1	0|1	1|1	0|1	3|4	18|19	9|4	33|12	33|29	0|40	0|39	0|43	7|13	0|40	1|1	1|19	2|23	0|25	25|25	0|29	19|20	0|44	14|23	16|10
JH711484.1	1347172	1347172	G	A	SNP	.	4192.81	0|0	0|0	0|0	0|0	0|0	0|1	0|1	0|1	0|0	0|1	0|0	0|1	0|1	0|1	0|0	0|1	0|0	0|1	0|0	0|0	0|1	0|0	10|0	24|0	16|0	23|0	14|0	8|13	10|15	26|23	9|0	17|9	1|0	6|4	11|10	5|7	23|0	11|20	29|0	17|14	30|0	16|0
JH711484.1	1347319	1347319	A	G	SNP	.	5183.3	0|1	0|1	0|1	0|1	0|1	0|0	0|0	0|1	0|0	0|0	.|.	0|0	0|0	0|1	0|1	0|0	0|1	0|0	0|1	0|1	0|0	0|1	3|7	12|15	6|10	12|13	9|12	23|1	29|0	26|28	9|0	33|0	.|.	11|0	21|0	11|1	19|9	36|0	19|17	42|0	18|18	12|10
JH711484.1	1347390	1347390	A	G	SNP	.	8718.8	0|1	0|1	0|1	0|1	0|1	0|0	0|0	0|1	0|1	0|0	1|1	0|0	0|0	0|1	0|1	0|0	0|1	0|0	0|1	0|1	0|0	0|1	11|11	26|24	8|8	32|18	34|34	41|1	57|0	43|36	21|2	62|0	0|1	24|0	31|0	21|4	31|28	59|0	29|34	55|0	23|18	24|18
JH711484.1	1347416	1347416	G	A	SNP	.	8241.34	0|1	0|1	0|1	0|1	0|1	0|0	0|0	0|1	0|1	0|0	.|.	0|0	0|0	0|0	0|1	0|0	0|1	0|0	0|1	0|1	0|0	0|1	11|11	26|24	8|8	32|18	35|33	42|0	57|0	44|35	21|2	62|0	.|.	24|0	31|0	24|1	31|27	59|0	29|34	55|0	23|18	24|18
JH711484.1	1347489	1347489	C	G	SNP	.	8895.06	0|1	0|1	0|1	0|1	0|1	0|0	0|0	0|1	0|1	0|0	1|1	0|0	0|0	0|0	0|1	0|0	0|1	0|0	0|1	0|1	0|0	0|1	22|21	47|44	17|14	59|31	63|62	82|0	103|0	81|62	41|4	111|0	0|1	47|0	57|0	43|2	55|52	113|0	54|62	98|0	42|35	42|34
JH711484.1	1347495	1347495	A	G	SNP	.	9038.04	0|1	0|1	0|1	0|1	0|1	0|0	0|0	0|1	0|1	0|0	1|1	0|0	0|0	0|0	0|1	0|0	0|1	0|0	0|1	0|1	0|0	0|1	22|21	45|43	17|14	60|32	63|61	81|0	102|0	83|62	41|4	116|0	0|1	47|0	55|1	43|2	55|52	115|0	53|62	95|0	42|34	41|34
JH711484.1	1347516	1347516	A	G	SNP	.	24578.2	1|1	1|1	1|1	1|1	1|1	0|1	0|1	0|1	0|1	0|1	.|.	0|1	0|1	0|1	1|1	0|1	1|1	0|1	1|1	1|1	0|1	1|1	0|21	0|44	0|15	0|43	0|60	17|23	16|34	39|31	7|15	32|24	.|.	14|9	12|15	8|13	0|50	28|28	0|54	21|23	0|37	0|34
JH711484.1	1347542	1347542	C	T	SNP	.	7829.25	0|1	0|1	0|1	0|1	0|1	0|0	0|0	0|1	0|1	0|0	.|.	0|0	0|0	0|0	0|1	0|0	0|1	0|0	0|1	0|1	0|0	0|1	11|10	22|23	9|6	28|16	31|30	40|0	50|0	39|31	20|2	57|1	.|.	23|0	28|0	21|1	25|26	56|0	27|32	47|0	21|18	18|17
JH711484.1	1348049	1348049	-	CTGGCCAGGC	Insertion	.	31324.3	1|1	1|1	.|.	1|1	1|1	1|1	1|1	1|1	1|1	1|1	.|.	1|1	1|1	1|1	1|1	1|1	1|1	1|1	1|1	1|1	1|1	1|1	0|4	0|12	.|.	0|10	0|17	0|9	0|17	0|13	0|13	0|16	.|.	0|12	0|8	0|8	0|17	0|35	0|11	0|36	0|16	0|7
JH711484.1	1348050	1348050	-	TGGCCAGGCT	Insertion	.	28144.3	1|1	1|1	.|.	1|1	1|1	1|1	1|1	1|1	1|1	1|1	.|.	1|1	1|1	1|1	1|1	1|1	1|1	1|1	1|1	1|1	1|1	1|1	0|4	0|12	.|.	0|10	0|17	0|9	0|17	0|13	0|13	0|16	.|.	0|12	0|8	0|8	0|17	0|35	0|11	0|36	0|16	0|7
JH711484.1	1348090	1348090	-	C	Insertion	.	2333.15	0|1	0|1	0|1	0|1	0|1	0|0	0|0	0|0	0|1	0|0	.|.	0|0	0|0	0|0	0|1	0|0	0|1	0|0	0|1	0|1	0|0	0|1	2|5	4|8	3|8	2|3	9|5	13|0	20|0	16|0	2|6	12|0	.|.	12|0	10|0	14|0	7|13	11|0	10|10	24|0	11|5	5|4
JH711484.1	1350529	1350529	G	A	SNP	.	26805.1	0|0	0|0	0|0	0|0	0|0	0|1	0|1	0|0	0|0	0|1	0|0	0|1	0|1	0|1	0|0	0|1	0|0	0|1	0|0	0|0	0|1	0|0	58|0	130|0	84|0	223|0	172|2	76|93	86|90	247|0	82|1	122|126	5|0	35|49	39|39	37|31	240|0	117|124	248|0	132|115	239|0	150|0
JH711484.1	1354088	1354088	C	G	SNP	.	2799.81	0|1	0|1	0|1	0|1	0|1	0|0	0|0	0|0	0|0	0|0	.|.	0|0	0|0	0|0	0|1	0|0	0|1	0|0	0|1	0|1	0|0	0|1	15|8	41|25	19|10	58|20	55|19	72|0	126|0	101|0	33|0	125|0	.|.	43|0	52|0	50|0	62|30	115|0	60|23	121|0	38|15	47|14
JH711484.1	1354151	1354151	C	T	SNP	.	50953.2	0|1	0|1	0|1	0|1	0|1	1|1	1|1	0|1	1|1	1|1	.|.	1|1	1|1	1|1	0|1	1|1	0|1	1|1	0|1	0|1	1|1	0|1	8|15	24|41	10|19	20|58	20|55	0|71	0|125	20|81	0|32	0|123	.|.	0|43	0|52	0|50	30|61	2|113	23|60	0|120	15|38	15|46
JH711484.1	1354166	1354166	C	T	SNP	.	46976.2	0|1	0|1	0|1	0|1	0|1	1|1	1|1	0|1	1|1	1|1	.|.	1|1	1|1	1|1	0|1	1|1	0|1	1|1	0|1	0|1	1|1	0|1	8|15	23|41	10|19	20|57	21|53	1|70	3|121	21|79	0|32	1|122	.|.	0|43	0|52	1|48	30|59	0|115	23|59	1|119	15|38	14|47
JH711484.1	1354354	1354354	G	T	SNP	.	32795.2	1|1	1|1	1|1	1|1	1|1	0|1	0|1	0|0	0|1	0|1	.|.	0|1	0|1	0|1	1|1	0|1	1|1	0|1	1|1	1|1	0|1	1|1	0|15	2|43	1|19	3|58	2|51	36|37	67|61	78|4	17|17	61|68	.|.	29|15	22|29	27|24	1|62	50|63	0|61	60|62	0|38	0|46
JH711484.1	1374365	1374365	A	G	SNP	.	6067.86	1|1	0|1	0|1	0|1	0|1	0|1	0|1	0|0	1|1	0|1	.|.	0|0	0|1	0|1	0|1	0|1	0|1	0|1	0|1	0|1	0|1	0|1	2|8	27|16	8|6	12|16	26|22	15|10	25|24	52|0	0|14	16|14	.|.	6|0	5|10	6|4	23|24	18|26	12|16	18|19	7|18	11|10
JH711484.1	1374380	1374380	A	T	SNP	.	5860.94	0|1	0|1	0|1	0|1	0|1	0|1	0|1	0|0	0|1	0|1	.|.	0|0	0|1	0|1	0|1	0|1	0|1	0|1	0|1	0|1	0|1	0|1	2|8	27|16	8|6	12|16	25|21	17|8	26|22	50|0	4|10	16|13	.|.	6|0	5|10	6|4	21|24	16|26	12|16	19|19	7|18	11|10
JH711484.1	1374406	1374406	G	T	SNP	.	2411.13	0|0	0|0	0|0	0|0	0|0	0|1	0|1	0|0	0|0	0|1	.|.	0|0	0|1	0|1	0|0	0|1	0|0	0|1	0|0	0|0	0|1	0|0	10|0	41|0	14|0	27|0	44|2	19|6	27|20	48|0	14|0	15|13	.|.	6|0	5|10	6|4	45|0	15|25	28|0	18|18	25|0	21|0
JH711484.1	1374411	1374411	T	C	SNP	.	2380.13	0|0	0|0	0|0	0|0	0|0	0|1	0|1	0|0	0|0	0|1	.|.	0|0	0|1	0|1	0|0	0|1	0|0	0|1	0|0	0|0	0|1	0|0	10|0	40|0	13|0	27|0	42|2	19|6	27|20	48|0	14|0	15|13	.|.	6|0	5|10	6|4	45|0	15|25	28|0	18|18	24|0	21|0
JH711484.1	1374441	1374441	A	C	SNP	.	3849.9	0|1	0|1	0|1	0|1	0|1	0|0	0|0	0|0	0|0	0|0	.|.	0|0	0|0	0|0	0|1	0|0	0|1	0|0	0|1	0|1	0|0	0|1	5|4	21|14	3|9	10|10	16|12	16|0	29|0	41|1	18|1	34|0	.|.	11|0	11|0	15|0	15|18	26|0	7|21	32|0	10|9	12|10
JH711484.1	1374460	1374460	G	A	SNP	.	3810.9	0|1	0|1	0|1	0|1	0|1	0|0	0|0	0|0	0|0	0|0	.|.	0|0	0|0	0|0	0|1	0|0	0|1	0|0	0|1	0|1	0|0	0|1	5|4	21|14	3|9	10|10	16|12	16|0	28|0	42|0	18|1	34|0	.|.	11|0	12|0	16|0	15|18	26|0	7|21	32|0	10|9	12|10
JH711484.1	1374478	1374480	CTC	-	Deletion	.	6880.13	0|1	0|1	0|1	0|1	0|1	0|0	0|0	0|0	0|1	0|0	.|.	0|0	0|0	0|0	0|1	0|0	0|1	0|0	0|1	0|1	0|0	0|1	5|4	21|14	3|9	10|10	16|12	16|0	29|0	42|0	24|7	34|0	.|.	11|0	12|0	16|0	15|18	26|0	7|21	32|0	10|9	12|10
JH711484.1	1374574	1374574	-	GATGATATTA	Insertion	.	9578.78	0|0	0|0	0|0	0|0	0|0	0|1	0|1	0|1	0|0	0|1	.|.	0|1	0|1	0|1	0|0	0|1	0|0	0|1	0|0	0|0	0|1	0|0	9|0	30|0	10|0	16|0	22|0	6|6	13|12	38|1	19|0	14|14	.|.	8|2	6|5	3|9	30|0	10|10	21|0	10|14	17|0	20|0
JH711484.1	1374602	1374607	ATCTGA	-	Deletion	.	6578.97	0|0	0|0	0|0	0|0	0|0	0|1	0|1	0|0	0|0	0|1	.|.	0|1	0|1	0|1	0|0	0|1	0|0	0|1	0|0	0|0	0|1	0|0	9|0	30|0	10|0	16|0	23|0	6|6	13|12	38|1	7|0	15|14	.|.	8|2	6|5	3|9	30|0	10|10	21|0	10|14	17|0	20|0
JH711484.1	1380250	1380250	T	C	SNP	.	30271.4	0|1	0|1	0|1	0|1	0|1	0|0	0|0	0|0	0|1	0|0	0|1	0|0	0|0	0|0	0|1	0|0	0|1	0|0	0|1	0|1	0|0	0|1	44|28	85|85	58|31	121|104	88|101	176|1	190|5	246|1	74|6	250|0	4|1	99|0	86|0	109|0	126|121	246|0	142|102	244|0	95|94	83|81
JH711484.1	1380651	1380651	A	C	SNP	.	10090	0|0	0|0	0|0	0|0	0|0	0|1	0|1	0|1	0|0	0|1	.|.	0|1	0|1	0|1	0|0	0|1	0|0	0|1	0|0	0|0	0|1	0|0	40|4	91|2	57|1	78|4	79|1	47|40	43|45	46|49	48|0	40|34	.|.	19|28	24|14	29|32	68|4	38|41	73|2	31|40	86|1	96|1
JH711484.1	1380806	1380806	G	A	SNP	.	14925.6	0|0	0|0	0|0	0|0	0|0	0|1	0|1	0|0	0|0	0|1	0|0	0|1	0|1	0|1	0|0	0|1	0|0	0|1	0|0	0|0	0|1	0|0	42|2	108|0	63|0	136|0	110|1	50|53	73|54	192|3	48|0	76|80	2|0	25|20	17|22	34|28	146|0	85|75	152|1	79|62	116|0	115|0
JH711484.1	1382185	1382185	G	A	SNP	.	4288.1	1|1	1|1	1|1	1|1	1|1	0|0	0|0	0|0	0|0	0|0	.|.	0|0	0|0	0|0	1|1	0|0	1|1	0|0	1|1	1|1	0|0	1|1	0|2	0|28	0|11	0|26	0|19	8|0	8|0	27|0	6|0	15|0	.|.	8|0	11|0	12|0	0|20	10|0	0|12	31|0	0|22	0|12
JH711484.1	1403898	1403898	G	C	SNP	.	3132.41	0|0	0|0	0|0	0|0	0|0	1|1	0|1	1|1	0|0	1|1	0|0	1|1	0|1	1|1	0|0	1|1	0|0	1|1	0|0	0|0	1|1	0|0	14|0	50|0	28|0	29|0	33|0	0|18	5|21	0|4	22|0	0|18	2|0	0|8	3|5	0|6	21|0	0|24	46|0	0|20	39|0	31|0
JH711484.1	1421328	1421328	-	CCTTGT	Insertion	.	3681.73	0|0	.|.	.|.	0|0	0|0	0|0	0|0	.|.	.|.	0|0	1|1	0|0	.|.	0|0	.|.	.|.	0|0	.|.	0|0	0|0	0|0	0|0	1|0	.|.	.|.	3|0	1|0	2|0	1|0	.|.	.|.	1|0	0|45	1|0	.|.	1|0	.|.	.|.	3|0	.|.	1|0	1|0
JH711484.1	1424338	1424338	T	C	SNP	.	1656	0|0	0|1	0|0	0|1	0|1	0|0	0|1	0|1	0|0	0|0	.|.	0|0	0|0	0|0	0|1	0|0	0|1	0|0	0|1	0|1	0|0	0|1	2|0	7|14	13|0	5|13	9|12	18|0	5|2	13|9	12|0	15|0	.|.	10|0	8|0	6|0	9|8	21|0	4|7	11|0	7|10	4|6
JH711484.1	1445097	1445097	G	A	SNP	.	938.17	0|0	0|0	0|0	0|0	0|0	0|1	0|1	0|0	0|0	0|1	.|.	0|1	0|1	0|1	0|0	0|0	0|0	0|1	0|0	0|0	0|1	0|0	3|0	8|0	2|0	7|0	17|0	17|8	24|8	11|0	13|0	32|9	.|.	5|2	11|8	7|3	5|0	27|2	6|0	19|10	5|0	7|0
JH711484.1	1445156	1445156	C	T	SNP	.	846.67	0|0	0|0	0|0	0|0	0|0	0|1	0|1	0|0	0|0	0|1	.|.	0|0	0|1	0|1	0|0	0|0	0|0	0|1	0|0	0|0	0|1	0|0	3|0	8|0	2|0	7|0	17|0	17|8	24|8	11|0	12|0	32|9	.|.	5|1	11|8	7|3	5|0	24|2	6|0	19|10	5|0	7|0
JH711484.1	1445254	1445254	C	T	SNP	.	5691.38	0|0	0|0	0|0	0|0	0|0	0|1	0|1	1|1	0|1	0|1	.|.	0|1	0|1	0|1	0|0	0|1	0|0	0|1	0|0	0|0	0|1	0|0	3|1	15|0	4|0	11|0	30|0	29|23	30|43	0|37	36|13	28|41	.|.	6|9	14|23	16|19	15|0	50|25	12|0	25|42	12|0	16|0
JH711484.1	1456969	1456969	-	CT	Insertion	.	9847.62	0|0	0|0	0|0	0|0	0|0	0|0	0|0	0|0	0|0	0|0	1|1	0|0	0|0	0|0	0|0	0|0	0|0	0|0	0|0	0|0	0|0	0|0	61|0	82|0	49|0	150|0	131|0	117|0	159|0	231|0	50|0	222|0	8|197	68|0	51|0	79|0	154|0	172|0	204|0	170|0	154|1	144|0
JH711484.1	1456974	1456974	-	AC	Insertion	.	10390.6	0|0	0|0	0|0	0|0	0|0	0|0	0|0	0|0	0|0	0|0	1|1	0|0	0|0	0|0	0|0	0|0	0|0	0|0	0|0	0|0	0|0	0|0	61|0	82|0	49|0	150|0	131|0	117|0	159|0	231|0	50|0	222|0	8|197	68|0	51|0	79|0	154|0	172|0	204|0	170|0	154|1	144|0
JH711484.1	1456976	1456976	T	-	Deletion	.	8501.62	0|0	0|0	0|0	0|0	0|0	0|0	0|0	0|0	0|0	0|0	1|1	0|0	0|0	0|0	0|0	0|0	0|0	0|0	0|0	0|0	0|0	0|0	61|0	82|0	49|0	150|0	131|0	117|0	159|0	231|0	50|0	222|0	8|197	68|0	51|0	79|0	154|0	172|0	204|0	170|0	154|1	144|0
JH711484.1	1457010	1457010	-	TACT	Insertion	.	1710.95	0|0	0|0	0|0	0|0	0|0	0|0	0|0	0|0	0|1	0|0	0|0	0|0	0|0	0|0	0|0	0|0	0|0	0|0	0|0	0|0	0|0	0|0	61|0	82|0	49|0	150|0	131|0	117|0	159|0	231|0	23|27	222|0	226|0	68|0	51|0	79|0	154|0	171|0	204|0	170|0	155|0	144|0
JH711484.1	1457318	1457318	-	CCA	Insertion	.	9591.62	0|0	0|0	0|0	0|0	0|0	0|0	0|0	0|0	0|0	0|0	1|1	0|0	0|0	0|0	0|0	0|0	0|0	0|0	0|0	0|0	0|0	0|0	61|0	82|0	47|0	145|0	129|0	114|0	155|0	225|0	49|0	213|0	8|190	66|0	51|0	76|0	153|0	167|0	197|0	161|0	157|1	142|0
JH711484.1	1457448	1457448	G	A	SNP	.	3839.99	0|0	0|0	0|0	0|0	0|0	0|1	0|1	0|0	0|0	0|1	.|.	0|1	0|1	0|1	0|0	0|1	0|0	0|1	0|0	0|0	0|1	0|0	9|0	26|0	10|0	36|0	31|0	14|8	23|30	35|0	11|0	23|18	.|.	4|5	4|6	8|8	35|0	13|22	41|0	18|9	22|0	16|0
JH711484.1	1458074	1458074	C	A	SNP	.	4311.26	0|1	0|1	0|1	0|1	0|1	0|0	0|0	0|0	0|0	0|0	1|1	0|0	0|0	0|0	0|1	0|0	0|1	0|0	0|1	0|1	0|0	0|1	2|3	18|15	8|10	13|18	17|19	21|0	36|1	48|0	17|1	19|0	0|2	16|0	18|0	16|0	9|17	28|0	13|18	33|0	12|7	6|5
JH711484.1	1460913	1460913	G	A	SNP	.	10189.6	0|0	0|0	0|0	0|0	0|0	0|1	0|1	0|0	0|0	0|1	0|0	0|1	0|1	0|1	0|0	0|1	0|0	0|1	0|0	0|0	0|1	0|0	26|0	94|0	42|0	117|0	94|1	33|33	64|51	140|1	29|0	59|44	3|0	15|23	26|20	18|21	83|0	37|40	95|0	52|54	76|1	67|0
JH711484.1	1460946	1460946	C	T	SNP	.	14008.7	0|1	0|1	0|1	0|1	0|1	0|0	0|0	0|0	0|0	0|0	0|1	0|0	0|0	0|0	0|1	0|0	0|1	0|0	0|1	0|1	0|0	0|1	11|15	51|43	24|18	56|62	41|54	65|1	113|2	141|0	28|1	103|0	2|1	38|0	44|2	39|2	44|39	77|0	51|44	107|0	42|35	34|34
JH711484.1	1461034	1461034	C	T	SNP	.	17870.8	0|1	0|1	0|1	0|1	0|1	0|0	0|0	0|0	0|1	0|0	1|1	0|0	0|0	0|0	0|1	0|0	0|1	0|0	0|1	0|1	0|0	0|1	17|14	47|51	27|21	72|59	63|53	93|1	137|3	143|1	23|18	148|0	0|1	42|0	34|1	77|1	84|60	104|0	76|73	124|1	67|50	34|47
JH711484.1	1461083	1461083	G	A	SNP	.	2023.99	0|0	0|0	0|0	0|0	0|0	0|0	0|0	0|1	0|1	0|0	0|0	0|0	0|0	0|0	0|0	0|0	0|0	0|0	0|0	0|0	0|0	0|0	31|0	98|0	48|1	132|0	117|0	94|0	141|0	72|68	19|21	146|0	1|0	43|0	36|0	78|0	142|1	101|2	148|1	124|1	116|1	78|0
JH711484.1	1461100	1461100	A	T	SNP	.	1731.99	0|0	0|0	0|0	0|0	0|0	0|0	0|0	0|1	0|1	0|0	0|0	0|0	0|0	0|0	0|0	0|0	0|0	0|0	0|0	0|0	0|0	0|0	30|0	95|0	49|0	127|0	111|0	90|0	135|0	74|63	18|21	136|1	1|0	43|0	34|1	77|0	141|0	99|1	141|1	124|0	115|0	77|0
JH711484.1	1461315	1461315	T	A	SNP	.	65581.1	1|1	1|1	1|1	1|1	1|1	0|1	0|1	1|1	1|1	0|1	1|1	0|1	0|1	0|1	1|1	0|1	1|1	0|1	1|1	1|1	0|1	1|1	1|31	2|93	1|50	0|134	0|120	43|52	85|66	2|180	0|40	75|76	0|1	23|20	20|18	29|48	0|145	46|59	0|149	57|70	0|118	1|79
JH711484.1	1479152	1479152	T	C	SNP	.	17116.2	1|1	1|1	1|1	1|1	1|1	1|1	1|1	0|1	0|1	1|1	.|.	1|1	1|1	1|1	1|1	1|1	1|1	1|1	1|1	1|1	1|1	1|1	0|5	0|27	0|9	0|22	0|24	0|19	0|31	15|19	5|6	0|21	.|.	0|9	0|15	0|12	0|30	1|16	0|35	0|25	0|27	0|18
JH711484.1	1479275	1479275	G	A	SNP	.	4978.91	0|1	0|1	0|1	0|1	0|1	0|0	0|0	0|0	0|0	0|0	.|.	0|0	0|0	0|0	0|1	0|0	0|1	0|0	0|1	0|1	0|0	0|1	4|6	19|33	6|12	17|31	23|26	36|2	59|2	71|0	22|0	44|0	.|.	16|0	29|0	24|0	32|30	33|0	33|36	50|0	25|30	17|21
JH711484.1	1490465	1490465	G	A	SNP	.	24986.9	0|1	0|1	0|1	0|1	0|1	0|0	0|0	0|1	0|0	0|0	1|1	0|0	0|0	0|0	0|1	0|0	0|1	0|0	0|1	0|1	0|0	0|1	23|27	58|40	40|20	83|56	85|60	182|2	194|1	140|110	79|3	249|0	0|2	99|0	62|1	109|1	121|99	211|0	129|119	228|0	87|73	86|61
JH711484.1	1490592	1490592	A	G	SNP	.	79809.2	1|1	1|1	1|1	1|1	1|1	0|1	0|1	0|1	1|1	0|1	1|1	0|1	0|1	0|1	1|1	0|1	1|1	0|1	1|1	1|1	0|1	1|1	0|50	0|97	0|60	0|137	0|142	85|95	98|91	133|112	1|81	135|106	0|2	52|44	39|24	55|53	0|218	111|92	0|238	114|104	0|156	1|139
JH711484.1	1503214	1503214	C	T	SNP	.	4139.28	0|0	0|0	0|0	0|0	0|0	0|1	0|1	0|1	0|1	0|1	.|.	0|1	0|1	0|1	0|0	0|1	0|0	0|1	0|0	0|0	0|1	0|0	10|0	48|2	28|0	61|0	40|0	14|18	22|26	29|41	15|15	36|26	.|.	12|6	23|8	14|16	63|0	33|21	32|0	22|23	43|0	21|0
JH711484.1	1523521	1523521	-	TG	Insertion	.	14499.1	0|0	0|0	0|0	0|0	0|0	0|1	0|1	0|1	0|1	0|1	.|.	0|1	0|1	0|1	0|0	0|1	0|0	0|1	0|0	0|0	0|1	0|0	16|0	49|0	14|0	61|0	44|1	18|26	40|44	31|56	12|11	36|44	.|.	12|11	24|11	27|18	84|0	37|30	57|0	37|31	45|0	44|0
JH711484.1	1523594	1523594	G	A	SNP	.	7703.19	0|0	0|0	0|0	0|0	0|0	0|1	0|1	0|1	0|1	0|1	.|.	0|1	0|1	0|1	0|0	0|1	0|0	0|1	0|0	0|0	0|1	0|0	15|0	35|0	9|0	46|0	40|1	14|26	38|44	27|46	10|10	33|35	.|.	12|9	22|11	25|14	69|0	25|22	47|0	30|20	34|0	34|0
JH711484.1	1523677	1523685	TCAACATAA	-	Deletion	.	29779.4	0|1	0|1	0|1	0|1	0|1	0|0	0|0	0|1	0|0	0|0	.|.	0|0	0|0	0|0	0|1	0|0	0|1	0|0	0|1	0|1	0|0	0|1	8|8	24|24	4|12	42|25	22|26	49|0	82|2	58|33	22|0	79|0	.|.	26|0	35|0	46|1	48|37	68|1	34|31	70|0	21|29	25|18
JH711484.1	1523699	1523699	T	C	SNP	.	2023.05	0|0	0|0	0|0	0|0	0|0	0|0	0|0	0|1	0|1	0|0	.|.	0|0	0|0	0|0	0|0	0|0	0|0	0|0	0|0	0|0	0|0	0|0	16|0	49|0	16|0	66|0	48|0	49|0	84|0	34|54	12|10	79|0	.|.	26|0	35|0	45|1	85|0	69|0	65|0	67|0	50|0	42|0
JH711484.1	1532592	1532592	T	C	SNP	.	2951.18	0|0	0|0	0|0	0|0	0|0	0|1	0|1	0|0	0|1	0|1	0|0	1|1	0|1	0|1	0|0	0|1	0|0	0|1	0|0	0|0	0|1	0|0	6|0	30|0	6|0	21|0	38|0	15|20	23|15	65|0	4|12	18|18	2|0	0|8	17|14	16|8	42|0	15|22	38|0	21|24	29|0	25|0
JH711484.1	1532756	1532756	C	T	SNP	.	2191.21	0|1	0|1	0|1	0|1	0|1	0|0	0|0	0|0	0|0	0|0	.|.	0|0	0|0	0|0	0|1	0|0	0|1	0|0	0|1	0|1	0|0	0|1	4|2	8|6	9|6	6|15	10|11	26|0	46|0	54|0	6|0	27|0	.|.	7|0	25|0	12|0	22|13	23|0	18|10	44|0	16|15	8|11
JH711484.1	1536599	1536599	C	G	SNP	.	13191.6	0|1	0|1	0|1	0|1	0|1	1|1	1|1	0|0	0|1	1|1	.|.	1|1	1|1	1|1	0|1	1|1	0|1	1|1	0|1	0|1	1|1	0|1	6|7	20|17	4|9	17|14	13|19	0|15	0|41	41|0	4|11	0|25	.|.	0|9	0|26	0|14	15|15	2|31	15|14	0|29	15|7	10|10
JH711484.1	1536613	1536613	C	T	SNP	.	3934.81	0|1	0|1	0|1	0|1	0|1	0|0	0|0	0|0	0|0	0|0	.|.	0|0	0|0	0|0	0|1	0|0	0|1	0|0	0|1	0|1	0|0	0|1	7|6	17|20	9|4	14|17	19|13	15|0	41|0	41|0	15|0	25|0	.|.	9|0	26|0	14|0	15|12	33|0	14|15	29|0	7|15	10|10
JH711484.1	1536643	1536643	C	T	SNP	.	5301.93	0|1	0|1	0|1	0|1	0|1	0|0	0|0	1|1	0|1	0|0	.|.	0|0	0|0	0|0	0|1	0|0	0|1	0|0	0|1	0|1	0|0	0|1	7|6	17|20	9|3	14|17	19|13	15|0	41|0	0|42	11|4	25|0	.|.	9|0	25|0	14|0	15|12	29|2	14|15	29|0	7|14	10|8
JH711484.1	1536646	1536646	G	T	SNP	.	7804.8	0|1	0|0	0|0	0|0	0|0	1|1	1|1	0|0	0|1	1|1	.|.	1|1	1|1	1|1	0|0	1|1	0|0	1|1	0|0	0|0	1|1	0|0	12|1	36|1	12|0	31|0	32|0	0|13	1|40	42|0	6|9	0|25	.|.	0|9	0|25	0|14	27|0	2|29	29|0	0|29	21|0	18|0
JH711484.1	1536668	1536668	T	G	SNP	.	6555.38	0|1	0|1	0|1	0|1	0|1	0|0	0|0	1|1	0|1	0|0	.|.	0|0	0|0	0|0	0|1	0|0	0|1	0|0	0|1	0|1	0|0	0|1	14|11	33|36	16|6	28|32	42|23	31|0	77|1	1|75	22|8	47|2	.|.	17|0	48|1	25|1	31|26	55|3	32|28	57|0	13|23	17|18
JH711484.1	1565318	1565318	A	C	SNP	.	1394.99	0|0	0|0	0|0	0|0	0|0	0|0	0|0	0|1	0|1	0|0	0|0	0|0	0|0	0|0	0|0	0|0	0|0	0|0	0|0	0|0	0|0	0|0	36|0	102|0	43|0	148|0	117|0	156|0	198|0	133|45	15|25	248|1	1|0	74|0	77|0	82|0	159|0	213|0	161|0	246|1	98|0	90|0
JH711484.1	1574934	1574934	A	G	SNP	.	2750.36	0|1	0|1	0|1	0|1	0|1	0|0	0|0	0|0	0|0	0|0	.|.	0|0	0|0	0|0	0|1	0|0	0|1	0|0	0|1	0|1	0|0	0|1	6|5	20|24	4|5	7|15	24|19	23|0	65|0	49|0	8|0	45|0	.|.	19|0	17|0	5|0	22|12	50|0	14|19	22|0	20|13	4|9
JH711484.1	1582918	1582927	CGCATGGACG	-	Deletion	.	36811.2	.|.	.|.	0|0	.|.	0|1	1|1	1|1	0|1	1|1	1|1	.|.	1|1	1|1	1|1	0|0	1|1	.|.	1|1	0|0	1|1	1|1	.|.	.|.	.|.	1|0	.	1|2	0|21	1|47	1|1	0|1	0|43	.|.	0|17	0|17	0|21	2|0	1|41	.|.	1|46	3|0	0|2
JH711484.1	1582973	1582973	-	G	Insertion	.	2987.42	0|0	0|0	0|0	0|0	0|0	0|1	0|1	0|0	0|0	0|1	.|.	0|1	0|1	0|1	0|0	0|1	0|0	0|1	0|0	0|0	0|1	0|0	14|0	41|0	24|0	33|0	29|0	18|19	20|33	38|0	12|0	14|13	.|.	10|6	14|2	10|3	41|0	15|13	34|0	12|19	27|2	15|0
JH711484.1	1589570	1589570	T	G	SNP	.	5119.99	0|0	0|0	0|0	0|0	0|0	0|1	0|1	0|0	0|0	0|1	.|.	0|1	0|1	0|1	0|0	0|1	0|0	0|1	0|0	0|0	0|1	0|0	10|0	50|0	11|0	46|1	56|0	14|15	24|27	72|1	11|0	20|18	.|.	10|5	12|16	16|10	50|0	23|19	42|0	18|30	25|0	30|0
JH711484.1	1589735	1589735	C	T	SNP	.	12621.7	0|1	0|1	0|1	0|1	0|1	0|0	0|0	0|0	0|0	0|0	0|1	0|0	0|0	0|0	0|1	0|0	0|1	0|0	0|1	0|1	0|0	0|1	14|16	49|45	21|18	56|44	46|49	60|1	84|1	115|0	31|0	103|1	2|2	25|0	38|1	42|0	53|43	101|0	54|63	115|0	27|42	31|29
JH711484.1	1589906	1589907	CA	-	Deletion	.	32816.4	0|1	0|0	0|0	0|0	0|0	1|1	1|1	0|1	0|1	1|1	0|0	1|1	0|1	1|1	0|0	1|1	0|0	1|1	0|0	0|0	1|1	0|0	26|4	92|1	39|0	100|0	99|0	2|61	2|90	61|51	13|18	0|99	4|0	0|25	3|37	0|41	97|0	1|97	115|1	0|113	69|0	59|0
JH711484.1	1590038	1590038	C	T	SNP	.	575.17	0|0	0|0	0|0	0|0	0|0	0|0	0|0	0|1	0|1	0|0	.|.	0|0	0|0	0|0	0|0	0|0	0|0	0|0	0|0	0|0	0|0	0|0	5|0	53|0	12|0	39|0	24|0	25|0	29|0	17|19	6|12	39|0	.|.	10|0	20|0	14|0	32|0	32|0	32|0	32|0	36|0	20|0
JH711484.1	1594494	1594494	C	A	SNP	.	4224.13	0|1	0|1	0|1	0|1	0|1	0|0	0|0	0|1	0|1	0|0	1|1	0|0	0|0	0|0	0|1	0|0	0|1	0|0	0|1	0|1	0|0	0|1	1|3	7|18	3|3	18|18	17|9	7|0	24|1	18|16	7|6	30|0	0|1	6|0	21|0	10|0	17|13	31|0	21|17	18|0	8|10	9|5
JH711484.1	1594604	1594604	G	A	SNP	.	3446.43	0|0	0|0	0|0	0|0	0|0	0|1	0|1	0|0	0|0	0|1	0|0	0|1	0|1	0|1	0|0	0|1	0|0	0|1	0|0	0|0	0|1	0|0	7|0	55|0	14|0	80|0	57|0	13|3	20|29	68|1	24|0	29|35	2|0	9|6	12|24	13|9	65|0	40|25	81|0	22|19	41|0	29|0
JH711484.1	1603824	1603829	CGTTGA	-	Deletion	.	1003.11	0|0	0|0	0|0	0|0	0|0	0|0	0|0	0|0	0|1	0|0	.|.	0|0	0|0	0|0	0|0	0|0	0|0	0|0	0|0	0|0	0|0	0|0	13|0	37|0	19|0	53|0	38|0	68|0	99|0	133|0	14|13	101|0	.|.	34|0	30|0	34|0	43|0	88|0	54|0	93|0	44|0	32|0
JH711484.1	1603963	1603963	A	C	SNP	.	8018.16	0|0	0|0	0|0	0|0	0|0	0|1	0|1	0|1	.|.	0|1	.|.	0|1	0|1	0|1	0|0	0|1	0|0	0|1	0|0	0|0	0|1	0|0	12|0	36|1	14|0	51|0	33|0	28|26	39|34	1|1	.|.	27|55	.|.	14|12	12|14	19|12	42|0	36|35	50|0	45|33	39|1	29|1
JH711484.1	1603967	1603967	-	GTAAGTCAAAGACACAATT	Insertion	.	117980	1|1	1|1	1|1	1|1	1|1	0|1	0|1	1|1	.|.	0|1	.|.	0|1	0|1	0|1	1|1	0|1	1|1	0|1	1|1	1|1	0|1	1|1	0|12	0|37	0|14	0|51	0|33	28|26	38|35	0|2	.|.	27|56	.|.	14|12	12|14	18|13	0|42	35|35	0|50	46|34	0|40	0|30
JH711484.1	1603978	1603978	C	G	SNP	.	15051.1	0|0	0|0	0|0	0|0	0|0	0|1	0|1	1|1	0|1	0|1	.|.	0|1	0|1	0|1	0|0	0|1	0|0	0|1	0|0	0|0	0|1	0|0	13|0	38|1	18|0	53|0	38|0	31|26	39|34	1|130	14|14	27|56	.|.	14|20	12|14	18|15	44|0	34|36	53|0	46|34	42|0	29|2
JH711484.1	1603985	1603985	T	C	SNP	.	233.22	0|0	0|0	0|0	0|0	0|0	0|0	0|0	0|0	0|0	0|0	.|.	0|1	0|0	0|1	0|0	0|0	0|0	0|0	0|0	0|0	0|0	0|0	13|0	39|0	18|0	53|0	38|0	57|0	73|0	134|0	28|0	83|0	.|.	26|9	26|0	31|3	44|0	70|0	53|0	78|1	42|0	29|1
JH711484.1	1603985	1603985	-	TGTAAGTCAAACTTCCGACGTTACTGTCAAAGACACAAC	Insertion	.	167140	0|0	0|1	0|0	0|0	0|0	0|1	0|1	1|1	1|1	0|1	.|.	0|1	0|1	0|1	0|0	0|1	0|0	0|1	0|0	0|1	0|1	0|0	13|0	38|1	18|0	53|0	38|0	32|26	39|34	1|133	0|28	27|56	.|.	14|21	12|14	19|15	44|0	35|36	53|0	46|34	42|0	29|2
JH711484.1	1614047	1614047	C	T	SNP	.	4175.18	0|0	0|0	0|0	0|0	0|0	0|1	0|1	0|0	0|0	0|1	0|0	0|1	0|1	0|1	0|0	0|1	0|0	0|1	0|0	0|0	0|1	0|0	11|0	35|0	22|0	31|2	31|1	9|17	27|18	44|1	14|0	10|17	4|0	5|3	8|5	11|10	42|0	14|15	27|0	10|25	21|0	16|0
JH711484.1	1624893	1624893	-	TG	Insertion	.	6883.13	0|1	0|1	0|1	0|1	0|1	0|0	0|0	0|0	0|0	0|0	.|.	0|0	0|0	0|1	0|1	0|0	0|1	0|0	0|1	0|1	0|0	0|1	4|6	28|29	6|5	27|18	15|14	31|0	42|0	84|0	18|0	42|0	.|.	11|0	27|0	15|4	45|18	48|0	25|10	30|0	18|24	14|15
JH711484.1	1624912	1624918	TTCCATC	-	Deletion	.	15815.1	0|1	0|1	0|1	0|1	0|1	0|0	0|0	0|0	0|0	0|0	.|.	0|0	0|0	0|1	0|1	0|0	0|1	0|0	0|1	0|1	0|0	0|1	4|6	28|29	6|5	27|18	15|14	31|0	42|0	84|0	18|0	42|0	.|.	12|0	28|0	15|4	46|18	49|0	25|10	31|0	18|24	15|15
JH711484.1	1628451	1628451	A	G	SNP	.	38908.2	1|1	1|1	1|1	1|1	1|1	0|1	0|1	0|1	0|1	0|1	1|1	0|1	0|1	0|1	1|1	0|1	1|1	0|1	1|1	1|1	0|1	1|1	1|18	0|78	0|22	0|94	0|83	20|37	49|49	56|49	14|7	41|40	0|3	22|11	19|22	27|17	0|95	52|49	0|84	51|46	0|67	1|41
JH711484.1	1628480	1628480	T	C	SNP	.	22094.6	0|1	0|1	0|1	0|1	0|1	0|1	0|1	0|0	0|1	0|1	0|1	0|1	0|1	0|1	0|1	0|1	0|1	0|1	0|1	0|1	0|1	0|1	8|11	40|38	8|14	43|51	35|48	21|36	50|48	105|0	19|2	41|40	1|2	22|11	20|21	27|17	52|43	54|47	46|38	51|46	34|33	22|20
JH711484.1	1628630	1628630	G	A	SNP	.	16379.1	0|1	0|1	0|1	0|1	0|1	0|1	0|1	0|0	0|1	0|1	0|1	0|1	0|1	0|1	0|1	0|1	0|1	0|1	0|1	0|1	0|1	0|1	8|11	40|33	7|14	43|51	35|49	19|34	51|46	104|0	19|2	37|43	1|2	20|10	18|20	27|18	51|43	55|47	49|36	50|45	35|35	24|21
JH711484.1	1628662	1628662	A	G	SNP	.	21517.6	0|1	0|1	0|1	0|1	0|1	0|1	0|1	0|0	0|1	0|1	0|1	0|1	0|1	0|1	0|1	0|1	0|1	0|1	0|1	0|1	0|1	0|1	8|12	41|34	8|14	44|50	36|49	20|35	51|47	103|1	19|2	38|43	1|2	20|10	19|20	27|18	52|44	56|49	49|37	51|49	35|35	24|21
JH711484.1	1638389	1638389	A	G	SNP	.	5661.98	0|0	0|0	0|0	0|0	0|0	0|1	0|1	0|0	0|0	0|1	.|.	0|1	0|1	0|1	0|0	0|1	0|0	0|1	0|0	0|0	0|1	0|0	21|0	52|0	15|0	68|0	54|0	16|13	20|18	62|0	12|0	28|22	.|.	11|10	10|21	10|11	44|0	17|24	49|0	23|20	39|0	28|0
JH711484.1	1638395	1638395	G	A	SNP	.	4925.98	0|0	0|0	0|0	0|0	0|0	0|1	0|1	0|0	0|0	0|1	.|.	0|1	0|1	0|1	0|0	0|1	0|0	0|1	0|0	0|0	0|1	0|0	21|0	52|0	15|0	68|0	54|0	14|15	20|18	62|0	12|0	21|29	.|.	10|11	21|10	11|10	44|0	24|17	49|0	19|22	39|0	28|0
JH711484.1	1646196	1646196	T	C	SNP	.	2441.97	0|0	0|0	0|0	0|0	0|0	1|1	0|1	.|.	0|0	1|1	.|.	1|1	1|1	1|1	0|0	1|1	0|0	1|1	0|0	0|0	1|1	0|0	8|0	22|0	9|0	27|0	29|0	0|9	1|11	.|.	7|0	0|20	.|.	0|5	0|14	0|4	45|0	0|7	20|0	0|14	9|0	7|0
JH711484.1	1646223	1646223	T	C	SNP	.	1772.31	0|0	0|0	0|0	0|0	0|0	0|1	0|1	0|0	0|0	0|1	.|.	0|1	0|1	0|1	0|0	0|1	0|0	0|1	0|0	0|0	0|1	0|0	9|0	24|0	10|0	30|0	30|0	17|9	29|11	42|0	7|0	25|19	.|.	4|4	12|14	7|4	47|0	36|7	21|0	32|14	11|0	9|0
JH711484.1	1646288	1646288	T	G	SNP	.	4405.99	0|1	0|1	0|0	0|1	0|1	0|0	0|0	0|1	0|1	0|0	1|1	0|0	0|0	0|1	0|1	0|0	0|1	0|0	0|1	0|1	0|0	0|1	36|8	137|37	46|3	101|36	130|28	36|0	28|0	126|12	34|7	43|0	0|3	15|0	24|0	19|2	133|42	42|0	146|44	47|0	113|38	89|14
JH711484.1	1646289	1646289	G	A	SNP	.	4482.44	0|1	0|1	0|1	0|1	0|1	0|0	0|0	0|0	0|1	0|0	0|0	0|0	0|0	0|0	0|1	0|0	0|1	0|0	0|1	0|1	0|0	0|1	28|16	131|43	40|9	114|24	132|26	36|0	28|0	139|0	32|9	43|0	3|0	15|0	24|0	21|0	132|43	44|0	159|32	47|0	118|33	85|18
JH711484.1	1646302	1646302	G	T	SNP	.	4417.99	0|1	0|1	0|0	0|1	0|1	0|0	0|0	0|1	0|1	0|0	1|1	0|0	0|0	0|1	0|1	0|0	0|1	0|0	0|1	0|1	0|0	0|1	38|8	151|37	47|3	114|36	144|30	36|0	29|0	127|13	36|7	43|0	0|3	15|0	24|0	20|2	142|44	44|0	161|45	50|0	129|38	102|14
JH711484.1	1646304	1646304	G	A	SNP	.	12125	0|1	0|1	0|1	0|1	0|1	0|0	0|0	0|1	0|1	0|0	1|1	0|0	0|0	0|1	0|1	0|0	0|1	0|0	0|1	0|1	0|0	0|1	25|21	109|79	41|9	79|71	115|59	36|0	29|0	125|15	32|11	43|0	0|3	15|0	24|0	20|2	101|85	44|0	125|81	50|0	92|75	62|53
JH711484.1	1646359	1646359	A	C	SNP	.	9911.16	0|1	0|1	0|0	0|1	0|1	0|0	0|0	0|1	0|1	0|0	1|1	0|0	0|0	0|1	0|1	0|0	0|1	0|0	0|1	0|1	0|0	0|1	33|13	125|67	49|3	91|62	117|61	36|0	30|0	129|13	32|11	44|0	0|3	15|0	22|0	20|2	119|67	44|0	139|72	50|0	105|66	79|43
JH711484.1	1646377	1646377	T	C	SNP	.	4337.99	0|1	0|1	0|0	0|1	0|1	0|0	0|0	0|1	0|1	0|0	1|1	0|0	0|0	0|1	0|1	0|0	0|1	0|0	0|1	0|1	0|0	0|1	37|8	155|35	49|3	119|35	147|29	37|0	30|0	129|13	36|7	44|0	0|3	15|0	24|0	20|1	143|42	44|0	165|44	50|0	131|39	104|16
JH711484.1	1646382	1646382	A	G	SNP	.	5965.99	0|1	0|1	0|0	0|1	0|1	0|0	0|0	0|1	0|1	0|0	1|1	0|0	0|0	0|1	0|1	0|0	0|1	0|0	0|1	0|1	0|0	0|1	31|11	137|51	49|3	106|47	147|29	36|0	30|0	129|13	35|8	44|0	0|3	15|0	23|0	20|1	141|43	44|0	148|60	50|0	118|52	92|28
JH711484.1	1646680	1646685	GCATGC	-	Deletion	.	737.32	0|0	0|0	0|0	0|0	0|0	1|1	.|.	0|1	1|1	1|1	.|.	.|.	.|.	.|.	0|0	.|.	0|1	1|1	0|0	0|1	.|.	0|1	2|0	2|0	3|0	10|0	5|0	0|1	.|.	2|1	0|1	0|2	.|.	.|.	.|.	.|.	4|0	.|.	10|1	0|1	2|0	3|1
JH711484.1	1647031	1647032	TG	-	Deletion	.	6576.18	0|1	0|1	0|1	0|1	0|1	0|0	.|.	0|0	0|0	0|0	0|1	.|.	.|.	0|0	0|1	.|.	0|1	0|0	0|1	0|1	.|.	0|1	19|3	47|14	27|7	55|12	58|23	1|0	.|.	1|0	7|0	2|0	3|1	.|.	.|.	3|0	68|20	.|.	91|20	1|0	71|24	52|19
JH711484.1	1647123	1647123	A	G	SNP	.	3271.21	0|0	0|0	0|0	0|0	0|0	1|1	1|1	0|1	0|0	1|1	.|.	1|1	1|1	1|1	0|0	1|1	0|0	1|1	0|0	0|1	1|1	0|0	4|0	21|0	3|0	17|0	15|0	0|7	0|13	8|15	7|0	0|16	.|.	0|5	0|4	0|11	12|0	0|15	15|0	0|17	11|0	5|2
JH711484.1	1647157	1647157	C	G	SNP	.	855.79	0|0	0|0	0|0	0|0	0|0	0|1	0|1	0|0	0|0	0|1	.|.	0|0	0|1	0|1	0|0	0|1	0|0	0|1	0|0	0|1	0|1	0|0	4|0	22|0	3|0	17|0	15|0	4|3	7|6	24|0	7|0	9|7	.|.	5|0	2|2	9|2	12|0	7|8	15|0	11|7	11|0	6|2
JH711484.1	1658419	1658419	C	G	SNP	.	1142.06	0|0	0|0	0|0	0|0	0|0	0|0	0|0	0|1	0|1	0|0	.|.	0|0	0|0	0|0	0|0	0|0	0|0	0|0	0|0	0|0	0|0	0|0	7|0	25|0	19|0	26|0	30|0	20|0	32|0	42|31	8|7	34|0	.|.	10|0	16|0	7|0	24|0	34|0	32|0	21|0	20|0	14|0
JH711484.1	1658449	1658449	C	T	SNP	.	2056.06	0|0	0|0	0|0	0|0	0|0	0|0	0|0	0|1	0|1	0|0	.|.	0|0	0|0	0|0	0|0	0|0	0|0	0|0	0|0	0|0	0|0	0|0	15|0	59|0	40|0	60|0	63|0	44|0	67|0	79|66	15|10	74|0	.|.	23|0	34|0	15|0	55|0	80|0	71|0	53|0	45|0	35|0
JH711484.1	1658450	1658450	A	G	SNP	.	1985.06	0|0	0|0	0|0	0|0	0|0	0|0	0|0	0|1	0|1	0|0	.|.	0|0	0|0	0|0	0|0	0|0	0|0	0|0	0|0	0|0	0|0	0|0	15|0	59|0	40|0	60|0	63|0	44|0	69|0	79|66	15|10	75|0	.|.	23|0	34|0	15|0	55|0	80|0	71|0	53|0	45|0	35|0
JH711484.1	1658472	1658472	A	G	SNP	.	4255.99	0|0	0|0	0|0	0|0	0|0	0|1	0|1	0|0	0|0	0|1	.|.	0|1	0|1	0|1	0|0	0|1	0|0	0|1	0|0	0|0	0|1	0|0	16|0	57|0	39|0	58|0	62|0	25|19	38|30	144|2	25|0	40|35	.|.	15|8	26|8	5|10	55|0	38|42	71|0	29|24	46|0	35|0
JH711484.1	1658491	1658491	C	T	SNP	.	1950.65	0|1	0|0	0|0	0|0	0|0	0|0	0|0	0|1	0|1	0|0	.|.	0|0	0|0	0|0	0|0	0|0	0|0	0|0	0|0	0|0	0|0	0|0	8|1	34|0	22|0	34|0	35|0	24|0	37|0	47|50	8|8	41|0	.|.	14|0	18|0	8|0	31|0	46|0	39|0	33|0	27|0	21|0
JH711484.1	1658533	1658533	G	A	SNP	.	1935.07	0|1	0|0	0|0	0|0	0|0	0|0	0|0	0|1	0|1	0|0	.|.	0|0	0|0	0|0	0|0	0|0	0|0	0|0	0|0	0|0	0|0	0|0	8|1	34|0	22|0	34|0	35|0	24|0	37|0	47|50	8|8	41|0	.|.	14|0	18|0	8|0	31|0	46|0	39|0	33|0	27|0	21|0
JH711484.1	1689829	1689829	G	C	SNP	.	1172.13	0|0	0|0	0|0	0|0	0|0	0|0	0|0	0|1	0|0	0|0	0|0	0|0	0|0	0|0	0|0	0|0	0|0	0|0	0|0	0|0	0|0	0|0	4|1	53|0	16|0	71|0	70|0	39|0	60|0	52|36	16|0	74|1	2|0	16|0	22|0	33|0	77|0	65|2	73|0	75|0	48|0	52|0
JH711484.1	1690060	1690060	C	A	SNP	.	8098.2	0|1	0|1	0|1	0|1	0|1	0|0	0|0	0|0	0|0	0|0	0|1	0|0	0|0	0|0	0|1	0|0	0|1	0|0	0|1	0|1	0|0	0|1	5|1	25|28	8|8	33|38	46|23	37|1	58|0	86|0	15|1	74|0	1|1	16|0	22|0	32|1	38|40	67|0	34|37	75|0	23|25	23|29
JH711484.1	1740076	1740085	CTGGTCCTAA	-	Deletion	.	23877.1	0|0	0|0	0|0	0|0	0|0	0|1	0|1	0|0	0|0	0|1	.|.	0|1	0|1	0|1	0|0	0|1	0|0	0|1	0|0	0|0	0|1	0|0	1|0	52|0	18|0	66|0	75|0	29|16	36|27	62|0	17|0	26|20	.|.	4|7	10|20	13|18	85|0	30|23	45|0	20|40	29|0	44|0
JH711484.1	1749629	1749629	A	G	SNP	.	4358.98	0|0	0|0	0|0	0|0	0|0	0|1	0|1	0|0	0|0	0|1	.|.	0|1	0|1	0|1	0|0	0|1	0|0	0|1	0|0	0|0	0|1	0|0	14|0	34|0	18|0	46|0	35|1	16|9	26|22	47|1	21|0	21|26	.|.	3|3	12|9	4|6	45|0	16|14	45|0	26|16	37|0	26|1
JH711484.1	1754523	1754523	A	G	SNP	.	123824	1|1	1|1	1|1	1|1	1|1	1|1	1|1	1|1	1|1	1|1	1|1	1|1	1|1	1|1	1|1	1|1	1|1	1|1	1|1	1|1	1|1	1|1	1|49	0|123	0|77	0|178	1|154	0|134	0|155	0|169	0|37	0|247	0|6	1|76	0|64	1|88	0|197	1|227	2|244	1|212	1|187	0|119
JH711484.1	1754525	1754526	AG	-	Deletion	.	71126.6	0|1	0|1	0|1	0|1	0|1	0|1	0|1	0|0	0|1	0|1	0|1	0|1	0|1	0|1	0|1	0|1	0|1	0|1	0|1	0|1	0|1	0|1	23|27	63|60	43|34	85|92	79|75	58|75	76|79	167|1	33|3	119|124	2|4	38|38	28|34	35|50	97|101	104|126	121|125	107|106	95|92	55|65
JH711484.1	1754526	1754526	-	C	Insertion	.	78504.3	0|1	0|1	0|1	0|1	0|1	1|1	1|1	0|0	1|1	1|1	0|1	1|1	1|1	1|1	0|1	1|1	0|1	1|1	0|1	0|1	1|1	0|1	22|28	63|60	42|35	85|92	81|73	3|132	1|155	163|4	1|36	0|245	2|4	0|77	0|63	0|89	98|100	3|227	122|124	0|214	95|92	55|65
JH711484.1	1763988	1763988	G	A	SNP	.	17905.6	1|1	1|1	1|1	1|1	1|1	1|1	1|1	0|0	0|0	1|1	.|.	1|1	1|1	1|1	1|1	1|1	1|1	1|1	1|1	1|1	1|1	1|1	0|1	0|17	0|1	0|10	0|41	1|25	0|19	46|2	7|0	0|26	.|.	0|12	0|15	0|13	0|60	1|65	0|22	0|33	0|20	0|18
JH711484.1	1767636	1767636	G	C	SNP	.	17995	1|1	1|1	1|1	1|1	1|1	0|1	0|1	0|0	0|1	0|1	.|.	0|1	0|1	0|1	1|1	0|1	1|1	0|1	1|1	1|1	0|1	1|1	0|22	0|66	0|26	0|61	0|66	36|28	41|40	74|3	13|12	11|14	.|.	4|13	9|26	17|24	0|61	24|15	0|56	23|27	0|64	0|47
JH711484.1	1777860	1777860	C	A	SNP	.	9243.25	1|1	1|1	1|1	1|1	1|1	0|0	0|0	0|0	0|0	0|0	.|.	0|0	0|0	0|0	1|1	0|0	1|1	0|0	1|1	1|1	0|0	1|1	0|9	0|36	0|13	0|30	0|30	19|0	28|0	50|0	15|0	26|0	.|.	14|0	16|1	9|0	0|26	28|0	0|27	22|0	0|19	0|20
JH711484.1	1787400	1787400	T	A	SNP	.	13998.1	0|0	0|0	0|0	0|0	0|0	1|1	1|1	1|1	0|1	1|1	.|.	1|1	1|1	1|1	0|0	1|1	0|0	1|1	0|0	0|0	1|1	0|0	24|0	61|0	17|0	77|0	50|0	1|32	0|46	2|75	2|11	0|66	.|.	0|15	0|19	1|24	50|0	0|43	81|0	0|53	46|0	21|1
JH711484.1	1792673	1792673	C	T	SNP	.	4319.39	0|0	0|0	0|0	0|0	0|0	1|1	0|1	1|1	1|1	1|1	.|.	1|1	1|1	1|1	0|1	1|1	0|0	1|1	0|0	0|0	1|1	0|0	7|0	24|0	11|0	24|0	27|0	0|14	1|13	0|19	0|8	0|30	.|.	0|9	0|18	0|15	18|2	0|26	36|2	0|20	14|0	18|0
JH711484.1	1806749	1806749	-	GCGGCGCCCG	Insertion	.	16399	1|1	0|1	0|0	0|1	0|1	0|0	0|0	1|1	0|1	0|0	1|1	.|.	0|0	0|0	0|1	0|0	0|1	0|0	0|1	0|1	0|0	0|1	0|2	13|15	8|0	5|6	29|36	8|0	39|0	0|16	2|2	10|0	0|1	.|.	4|0	6|0	13|21	20|0	17|13	22|0	2|4	6|4
JH711484.1	1807899	1807899	A	G	SNP	.	1647	0|0	0|0	0|0	0|0	0|0	0|1	0|1	0|0	0|0	0|1	.|.	.|.	0|1	0|1	0|0	0|1	0|0	0|1	0|1	0|0	0|1	0|0	12|0	29|0	7|0	30|0	18|0	2|6	11|14	30|2	10|0	11|6	.|.	.|.	7|6	12|6	28|0	14|18	27|0	19|17	18|2	20|0
JH711484.1	1817133	1817133	T	C	SNP	.	4592.21	0|1	0|1	0|1	0|1	0|1	0|0	0|0	0|1	0|0	0|0	.|.	0|0	0|0	0|0	0|1	0|0	0|1	0|0	0|1	0|1	0|0	0|1	6|8	30|34	13|18	21|20	26|28	38|0	50|1	36|27	26|0	57|0	.|.	12|0	34|0	27|0	23|19	54|0	24|21	51|0	26|13	17|16
JH711484.1	1818607	1818607	-	G	Insertion	.	2048.47	.|.	.|.	.|.	.|.	0|0	.|.	.|.	.|.	.|.	0|0	1|1	.|.	.|.	0|0	0|0	.|.	0|0	0|0	.|.	.|.	.|.	.|.	.|.	.|.	.|.	.|.	1|0	.|.	.|.	.|.	.|.	1|0	0|54	.|.	.|.	1|0	2|0	.|.	1|0	2|0	.|.	.|.
JH711484.1	1818655	1818655	-	T	Insertion	.	2285.47	.|.	.|.	.|.	.|.	0|0	.|.	.|.	.|.	.|.	0|0	1|1	.|.	.|.	0|0	0|0	.|.	0|0	0|0	.|.	.|.	.|.	.|.	.|.	.|.	.|.	.|.	1|0	.|.	.|.	.|.	.|.	1|0	0|55	.|.	.|.	1|0	2|0	.|.	1|0	2|0	.|.	.|.
JH711484.1	1826997	1826997	A	G	SNP	.	14288.7	0|1	0|1	0|1	0|1	0|1	0|0	0|0	0|0	0|1	0|0	.|.	0|0	0|0	0|1	0|1	0|0	0|1	0|0	0|1	0|1	0|0	0|1	7|9	23|46	4|22	20|62	13|50	42|0	38|1	41|0	23|1	30|0	.|.	13|0	20|0	16|1	21|40	32|0	30|44	52|0	11|57	4|34
JH711484.1	1833785	1833785	-	GCC	Insertion	.	14886	1|1	0|1	0|1	0|1	0|1	1|1	1|1	1|1	0|1	1|1	0|0	1|1	1|1	1|1	0|1	1|1	0|1	1|1	0|1	0|1	1|1	0|1	0|8	5|4	6|4	14|5	10|17	0|8	0|16	0|20	5|4	0|23	2|0	0|11	0|17	0|18	11|11	0|20	14|9	0|28	4|2	6|20
JH711484.1	1838345	1838345	C	T	SNP	.	11490.8	0|1	0|1	0|1	0|1	0|1	0|0	0|0	0|0	0|0	0|0	0|1	0|0	0|0	0|0	0|1	0|0	0|1	0|0	0|1	0|1	0|0	0|1	14|18	50|56	15|23	50|67	47|45	65|1	101|0	127|0	27|1	117|0	1|1	39|0	39|0	51|1	50|44	91|0	65|47	120|0	41|45	35|30
JH711484.1	1838490	1838490	G	A	SNP	.	11999.6	0|0	0|0	0|0	0|0	0|0	0|1	0|1	0|0	0|0	0|1	0|0	0|1	0|1	0|1	0|0	0|1	0|0	0|1	0|0	0|0	0|1	0|0	33|0	107|1	38|0	126|0	101|0	38|29	55|47	125|1	29|0	50|69	2|0	19|21	22|19	31|23	99|0	44|49	117|0	52|71	86|0	67|0
JH711484.1	1843583	1843583	T	G	SNP	.	10090.1	0|1	0|1	0|1	0|1	0|1	0|1	0|1	1|1	1|1	0|1	.|.	0|1	0|1	0|1	0|1	0|1	0|1	0|1	0|1	0|1	0|1	0|1	14|1	35|26	14|15	37|34	44|16	13|13	46|33	0|65	0|18	34|27	.|.	6|14	24|17	16|14	28|25	30|14	21|37	25|37	23|29	23|8
JH711484.1	1851151	1851160	GGTGAGCTAG	-	Deletion	.	5390.61	0|0	0|0	0|0	0|0	0|0	0|0	0|0	0|1	0|0	0|0	0|0	0|0	0|0	0|0	0|0	0|1	0|0	0|0	0|0	0|0	0|0	0|0	12|0	31|0	18|0	27|0	36|0	23|0	34|0	38|44	15|0	38|0	1|0	11|0	16|0	17|0	34|0	36|1	35|0	31|0	29|0	11|0
JH711484.1	1851247	1851247	T	C	SNP	.	3929.05	0|1	0|1	0|1	0|1	0|1	0|0	0|0	0|0	0|0	0|0	1|1	0|0	0|0	0|0	0|1	0|0	0|1	0|0	0|1	0|1	0|0	0|1	6|7	16|13	7|7	12|12	11|19	22|0	30|1	40|1	15|0	36|0	0|1	9|0	16|0	15|0	12|20	35|0	15|16	23|0	16|12	4|4
JH711484.1	1851253	1851253	C	A	SNP	.	4191.04	0|0	0|0	0|0	0|0	0|0	0|1	0|1	0|0	1|1	0|1	0|0	0|1	0|1	0|1	0|0	0|1	0|0	0|1	0|0	0|0	0|1	0|0	13|0	29|0	14|0	24|0	30|0	6|17	17|14	41|0	0|15	18|18	1|0	5|4	6|10	6|9	32|0	17|18	31|0	15|8	28|0	8|0
JH711484.1	1862924	1862924	C	T	SNP	.	3068.11	0|0	0|0	0|0	0|0	0|0	0|1	0|1	0|0	0|0	0|1	.|.	0|1	0|1	0|1	0|0	0|1	0|0	0|1	0|0	0|0	0|1	0|0	12|0	34|0	21|0	40|0	47|0	17|12	25|27	54|1	12|0	23|34	.|.	2|1	18|14	5|15	39|0	19|9	36|0	24|17	31|0	25|0
JH711484.1	1890684	1890684	A	-	Deletion	.	2275.86	0|0	0|0	0|0	0|0	0|0	0|0	0|0	1|1	1|1	0|0	.|.	0|0	0|0	0|0	0|0	0|0	0|0	0|0	0|0	0|0	0|0	0|0	8|0	33|0	14|0	28|0	30|0	20|0	41|0	0|40	0|18	36|0	.|.	8|0	14|0	7|0	29|0	24|0	35|0	30|0	17|0	13|0
JH711484.1	1890788	1890788	T	G	SNP	.	4126.34	0|0	0|1	0|1	0|1	0|1	0|0	0|0	0|0	0|0	0|0	0|0	0|0	0|0	0|0	0|1	0|0	0|1	0|0	0|1	0|1	0|0	0|1	8|2	11|20	9|6	13|22	18|16	16|1	25|0	53|0	7|1	26|0	1|0	13|0	17|0	21|0	18|18	34|0	14|17	24|0	14|18	14|12
JH711484.1	1890892	1890892	-	TT	Insertion	.	24809	0|1	0|0	0|0	0|0	0|1	0|1	1|1	1|1	0|1	1|1	0|0	1|1	1|1	1|1	0|0	1|1	0|0	1|1	0|0	0|0	1|1	0|0	16|4	58|0	32|0	68|0	60|4	2|33	0|48	0|98	2|14	0|50	2|0	0|24	0|33	0|38	68|0	0|60	58|0	0|44	62|0	46|0
JH711484.1	1892689	1892689	C	T	SNP	.	18933.1	1|1	1|1	1|1	1|1	1|1	0|0	0|0	0|0	0|1	0|0	1|1	0|0	0|0	0|0	1|1	0|0	1|1	0|0	1|1	1|1	0|0	1|1	0|11	2|70	0|15	1|62	0|60	48|0	62|0	80|0	24|2	71|0	0|1	28|0	26|2	24|0	0|52	62|0	0|60	71|0	0|51	0|30
JH711484.1	1892695	1892695	C	T	SNP	.	7040.11	0|0	0|0	0|0	0|0	0|0	0|1	0|1	0|0	0|0	0|1	0|0	0|1	0|1	0|1	0|0	0|1	0|0	0|1	0|0	0|0	0|1	0|0	11|0	71|1	15|0	62|1	60|0	26|22	33|29	81|0	26|0	33|38	1|0	14|14	17|11	13|11	53|0	29|33	61|0	39|32	50|0	30|0
JH711484.1	1905089	1905089	A	C	SNP	.	30168	1|1	1|1	1|1	1|1	0|1	1|1	0|1	1|1	1|1	1|1	1|1	1|1	1|1	1|1	1|1	1|1	1|1	1|1	1|1	1|1	1|1	1|1	0|10	1|61	0|18	0|57	13|58	0|30	23|48	0|70	0|19	0|47	0|1	0|17	0|24	0|21	0|53	0|30	0|53	0|45	0|39	0|16
JH711484.1	1905144	1905144	T	C	SNP	.	5106.11	0|0	0|0	0|0	0|0	0|0	0|1	0|1	0|0	0|0	0|1	0|0	0|1	0|1	0|1	0|0	0|1	0|0	0|1	0|0	0|0	0|1	0|0	10|0	62|0	18|0	58|0	59|0	21|9	24|25	70|1	19|0	24|23	1|0	9|8	9|15	14|7	54|0	15|15	54|1	27|18	39|0	16|0
JH711484.1	1905181	1905181	T	C	SNP	.	15507.3	1|1	1|1	1|1	1|1	1|1	0|0	0|0	0|0	0|1	0|0	1|1	0|0	0|0	0|0	1|1	0|0	1|1	0|0	1|1	1|1	0|0	1|1	0|10	0|62	0|18	0|57	0|58	29|1	47|2	69|0	16|3	46|1	0|1	15|1	24|0	20|1	0|54	29|0	0|54	45|0	0|39	1|15
JH711484.1	1905194	1905194	A	G	SNP	.	15198.5	1|1	1|1	1|1	1|1	1|1	0|0	0|0	0|0	0|1	0|0	1|1	0|0	0|0	0|0	1|1	0|0	1|1	0|0	1|1	1|1	0|0	1|1	0|10	0|61	0|18	0|57	1|57	29|1	47|2	69|0	16|3	46|0	0|1	16|1	21|1	18|2	0|54	28|1	0|54	45|0	0|38	0|15
JH711484.1	1905217	1905217	C	T	SNP	.	16491.3	1|1	1|1	1|1	1|1	1|1	0|0	0|0	0|0	0|1	0|0	1|1	0|0	0|0	0|0	1|1	0|0	1|1	0|0	1|1	1|1	0|0	1|1	0|18	0|111	0|32	1|103	1|108	55|2	90|4	131|0	32|5	90|0	0|2	29|2	46|0	41|2	1|94	54|0	1|98	82|0	0|74	0|31
JH711484.1	1905236	1905236	T	C	SNP	.	13882.7	1|1	1|1	1|1	1|1	1|1	0|0	0|0	0|0	0|1	0|0	1|1	0|1	0|0	0|0	1|1	0|0	1|1	0|0	1|1	1|1	0|0	1|1	0|9	0|49	0|15	0|50	0|53	26|1	40|2	62|0	16|2	43|0	0|1	13|1	23|0	21|1	0|48	23|1	0|46	39|0	0|36	0|15
JH711484.1	1911391	1911391	G	A	SNP	.	5794.81	0|1	0|1	0|1	0|1	0|1	0|0	0|0	0|0	0|0	0|0	0|0	0|0	0|0	0|0	0|1	0|0	0|1	0|0	0|1	0|1	0|0	0|1	8|12	42|26	12|15	27|42	24|35	33|0	72|4	76|0	19|1	69|0	2|0	30|0	36|0	31|0	30|34	54|0	58|40	74|0	27|34	16|13
JH711484.1	1916267	1916267	G	A	SNP	.	6596.22	0|0	0|0	0|0	0|0	0|0	1|1	1|1	1|1	0|0	1|1	.|.	1|1	1|1	1|1	0|0	1|1	0|0	1|1	0|0	0|0	1|1	0|0	8|0	21|0	8|0	19|0	21|0	0|23	0|23	0|1	11|0	1|24	.|.	0|14	0|15	0|6	24|0	0|45	34|0	1|34	23|0	15|0
JH711484.1	1916377	1916377	C	T	SNP	.	8124.87	0|0	0|0	0|0	0|0	0|0	1|1	1|1	1|1	0|0	1|1	.|.	1|1	1|1	1|1	0|0	1|1	0|0	1|1	0|0	0|0	1|1	0|0	8|0	21|0	8|0	19|0	22|0	0|23	0|23	0|1	11|0	0|25	.|.	0|14	0|15	0|7	24|0	0|47	35|0	0|35	23|0	15|0
JH711484.1	1936316	1936316	G	C	SNP	.	5458	0|0	0|0	0|0	0|0	0|0	0|1	1|1	0|0	0|1	1|1	.|.	0|1	1|1	1|1	0|0	1|1	0|0	1|1	0|0	0|0	0|1	0|0	4|0	19|0	3|0	17|0	21|0	3|12	0|13	21|0	4|6	2|29	.|.	2|13	0|11	0|14	12|0	0|13	14|0	1|18	18|0	12|0
JH711484.1	1936319	1936319	C	T	SNP	.	386.45	0|0	0|0	0|0	0|0	0|0	0|1	0|0	0|0	0|0	0|1	.|.	0|1	0|0	0|0	0|0	0|0	0|0	0|1	0|0	0|0	0|1	0|0	4|0	19|0	4|0	17|0	21|0	12|4	13|0	20|0	10|0	29|5	.|.	13|4	11|0	14|1	12|0	13|1	14|0	18|4	18|0	11|0
JH711484.1	1942352	1942352	-	TGTCCGATC	Insertion	.	75307.8	0|1	1|1	1|1	1|1	1|1	0|1	0|1	0|1	0|1	0|1	1|1	0|1	0|1	0|1	1|1	0|1	1|1	0|1	1|1	1|1	0|1	1|1	1|15	0|48	0|27	0|48	0|47	14|21	31|25	38|33	21|2	28|14	0|1	7|9	15|14	10|14	0|65	29|24	0|55	24|27	0|39	0|38
JH711484.1	1942361	1942361	A	G	SNP	.	5337.71	0|0	0|0	0|0	0|0	0|0	0|1	0|1	0|0	0|0	0|1	0|0	0|1	0|1	0|1	0|0	0|1	0|0	0|1	0|0	0|0	0|1	0|0	15|1	48|0	28|0	48|0	47|0	14|21	33|23	71|0	23|0	28|14	1|0	6|9	15|15	10|14	65|0	31|23	55|0	24|27	39|0	38|0
JH711484.1	1942379	1942379	C	T	SNP	.	5248.71	0|0	0|0	0|0	0|0	0|0	0|1	0|1	0|0	0|0	0|1	0|0	0|1	0|1	0|1	0|0	0|1	0|0	0|1	0|0	0|0	0|1	0|0	15|1	47|0	28|0	48|0	47|0	14|21	33|23	71|0	23|0	28|14	1|0	7|9	15|15	10|14	65|0	30|23	55|0	24|27	39|0	38|0
JH711484.1	1955857	1955857	C	G	SNP	.	5309.79	0|0	0|0	0|0	0|0	0|0	0|1	0|1	1|1	0|1	0|1	0|0	0|1	0|1	0|1	0|0	0|1	0|0	0|1	0|0	0|0	0|1	0|0	12|0	37|0	8|0	33|0	27|0	11|12	14|18	0|51	3|3	14|8	1|0	3|7	11|9	3|7	44|0	8|13	27|0	15|9	23|0	20|0
JH711484.1	1955984	1955984	C	T	SNP	.	3952.03	0|0	0|0	0|1	0|0	0|0	0|1	0|1	0|0	0|0	0|1	.|.	0|1	0|1	0|1	0|0	0|1	0|0	0|1	0|0	0|0	0|1	0|0	45|0	67|0	17|2	73|0	37|0	29|15	30|40	90|2	24|0	23|45	.|.	14|6	25|13	16|16	51|0	32|26	54|1	47|20	69|0	48|0
JH711484.1	1961944	1961944	C	T	SNP	.	5020.11	0|0	0|0	0|0	0|0	0|0	0|1	0|1	0|0	0|0	0|1	0|0	0|1	0|1	0|1	0|0	0|1	0|0	0|1	0|0	0|0	0|1	0|0	13|0	44|0	10|0	47|0	43|0	13|18	32|21	53|0	17|0	24|16	2|0	9|7	15|9	22|10	49|0	21|33	51|0	17|14	41|0	31|0
JH711484.1	1962098	1962098	-	T	Insertion	.	1680.62	0|0	0|0	0|0	0|0	0|0	0|0	0|0	0|0	0|0	0|0	1|1	0|0	0|0	0|0	0|0	0|0	0|0	0|0	0|0	0|0	0|0	0|0	13|0	49|0	11|0	50|0	47|0	34|0	53|0	59|0	19|0	43|0	2|46	18|0	25|0	32|0	55|0	59|0	58|0	37|0	45|0	30|0
JH711484.1	1962225	1962225	C	T	SNP	.	16214.4	0|1	0|1	0|1	0|1	0|1	1|1	1|1	0|0	1|1	1|1	1|1	1|1	1|1	1|1	0|1	1|1	0|1	1|1	0|1	0|1	0|1	0|1	5|11	22|37	7|16	31|24	28|22	0|47	0|76	60|0	0|27	0|53	0|2	0|27	0|38	0|31	28|46	0|51	31|42	0|48	10|31	15|19
JH711484.1	1962268	1962268	C	T	SNP	.	4268.81	0|0	0|0	0|0	0|0	0|0	0|1	0|1	0|0	0|1	0|1	0|0	0|1	0|1	0|1	0|0	0|1	0|0	0|1	0|0	0|0	0|1	0|0	17|0	59|0	22|0	57|0	51|0	27|20	43|35	60|0	14|14	24|31	2|0	12|16	20|18	25|6	74|0	29|24	74|0	22|25	41|0	35|0
JH711484.1	1962296	1962296	-	ACTCAGATGGTG	Insertion	.	75355.2	0|1	0|1	0|1	0|1	0|1	0|1	0|1	0|0	0|1	0|1	1|1	0|1	0|1	0|1	0|1	0|1	0|1	0|1	0|1	0|1	0|1	0|1	5|12	21|36	7|15	32|24	28|23	20|27	35|41	60|0	14|14	31|24	0|2	16|12	18|20	6|24	28|46	24|27	31|43	25|21	10|29	16|18
JH711484.1	1999581	1999581	G	A	SNP	.	32587.1	1|1	1|1	1|1	1|1	1|1	0|0	0|0	0|0	0|1	0|0	.|.	0|0	0|0	0|0	1|1	0|0	1|1	0|0	1|1	1|1	0|0	1|1	1|23	1|59	0|54	0|97	2|65	84|0	104|0	153|0	41|31	115|0	.|.	39|0	39|1	50|0	0|108	124|0	1|139	136|0	0|99	1|70
JH711484.1	1999596	1999596	G	A	SNP	.	28991.9	0|0	0|0	0|0	0|0	0|0	1|1	1|1	0|0	0|0	1|1	.|.	1|1	1|1	1|1	0|0	1|1	0|0	1|1	0|0	0|0	1|1	0|0	22|1	60|0	54|0	96|0	66|1	1|81	0|101	147|6	71|1	0|116	.|.	0|38	2|37	0|48	107|1	2|120	140|0	1|128	98|1	71|0
JH711484.1	1999768	1999768	A	G	SNP	.	5430.11	0|1	0|1	0|1	0|1	0|1	0|1	0|1	0|0	0|0	0|1	.|.	0|0	0|1	0|1	0|1	0|1	0|1	0|1	0|1	0|1	0|1	0|1	24|6	58|23	55|12	93|29	67|44	84|16	106|35	174|0	68|2	112|20	.|.	40|4	40|20	50|22	108|26	123|32	132|41	135|23	98|41	70|10
JH711484.1	1999777	1999777	-	GTACA	Insertion	.	27778	0|1	0|1	0|1	0|1	0|1	0|1	0|1	0|0	0|0	0|1	.|.	0|1	0|1	0|1	0|1	0|1	0|1	0|1	0|1	0|1	0|1	0|1	24|6	58|24	55|12	96|27	69|42	85|16	106|35	176|0	69|2	114|20	.|.	40|4	40|20	50|22	110|26	124|32	135|41	135|22	98|41	70|10
JH711484.1	1999796	1999797	AG	-	Deletion	.	18111	0|1	0|1	0|1	0|1	0|1	0|1	0|1	0|0	0|0	0|1	.|.	0|1	0|1	0|1	0|1	0|1	0|1	0|1	0|1	0|1	0|1	0|1	24|6	58|23	55|12	96|27	69|42	85|16	106|35	176|0	69|1	114|20	.|.	40|4	40|20	50|22	110|26	124|32	135|40	135|22	98|39	70|10
JH711484.1	1999828	1999828	T	C	SNP	.	39601.1	1|1	1|1	1|1	1|1	1|1	0|1	0|1	0|1	0|1	0|1	.|.	0|0	0|1	0|1	1|1	0|1	1|1	0|1	1|1	1|1	0|1	1|1	1|28	0|80	0|66	1|119	1|104	85|15	105|33	152|22	63|7	113|19	.|.	40|4	36|23	49|21	0|133	123|29	1|170	135|18	1|129	0|77
JH711484.1	1999831	1999831	A	G	SNP	.	26554.6	0|1	0|1	0|1	0|1	0|1	0|0	0|0	0|1	0|1	0|0	.|.	0|0	0|0	0|0	0|1	0|0	0|1	0|0	0|1	1|1	0|0	0|1	6|23	23|57	11|54	23|93	37|68	100|0	137|0	153|19	64|6	133|0	.|.	44|0	58|1	71|0	23|107	151|1	37|132	152|0	33|97	7|68
JH711484.1	2012904	2012904	G	A	SNP	.	5112.05	0|1	0|1	0|1	0|1	0|1	0|0	0|0	0|0	0|1	0|0	0|0	0|0	0|0	0|0	0|1	0|0	0|1	0|0	0|1	0|1	0|0	0|1	1|1	18|23	7|5	15|15	11|17	21|0	44|1	42|0	6|8	34|0	1|0	9|0	21|1	18|0	19|22	30|0	21|26	27|0	15|8	10|12
JH711484.1	2020248	2020248	G	C	SNP	.	35146.7	0|1	0|1	0|1	0|1	0|1	0|0	0|0	0|0	0|0	0|0	0|1	0|0	0|0	0|0	0|1	0|0	0|1	0|0	0|1	0|1	0|0	0|1	43|39	79|76	51|61	114|135	86|85	201|0	221|1	249|1	86|3	250|0	2|4	110|0	81|1	139|1	118|132	249|0	123|126	249|0	117|133	113|118
JH711484.1	2047426	2047427	GC	-	Deletion	.	8046.81	0|1	0|1	0|1	0|1	0|1	1|1	1|1	1|1	1|1	1|1	1|1	1|1	1|1	1|1	0|1	1|1	0|1	1|1	0|1	0|1	1|1	0|1	4|2	5|2	2|2	7|4	3|3	0|12	0|11	0|16	0|8	0|11	0|1	0|2	0|3	0|10	3|5	0|18	12|8	0|15	3|6	2|6
JH711484.1	2050716	2050716	C	T	SNP	.	7968.54	0|1	1|1	1|1	1|1	1|1	0|1	0|0	0|0	1|1	0|0	1|1	0|0	0|0	0|0	1|1	0|0	1|1	0|0	1|1	1|1	0|0	1|1	2|19	0|31	0|12	0|42	0|38	17|1	41|0	53|0	0|8	29|0	0|3	21|0	27|0	24|0	0|50	33|0	0|27	39|0	0|28	0|35
JH711484.1	2065416	2065418	ATG	-	Deletion	.	2359.62	0|0	0|0	0|0	0|0	0|0	0|0	0|0	0|0	0|0	0|0	1|1	0|0	0|0	0|0	0|0	0|0	0|0	0|0	0|0	0|0	0|0	0|0	18|0	40|0	14|0	56|0	50|0	56|0	91|0	98|0	31|0	72|0	0|37	15|0	41|0	33|0	42|0	45|0	58|0	51|0	49|0	43|0
JH711484.1	2065495	2065495	A	G	SNP	.	1429.06	0|0	0|0	0|0	0|0	0|0	0|0	0|0	0|1	0|1	0|0	.|.	0|0	0|0	0|0	0|0	0|0	0|0	0|0	0|0	0|0	0|0	0|0	10|0	24|0	8|0	34|0	33|0	30|0	51|0	27|31	6|10	43|0	.|.	9|0	22|0	19|0	26|0	28|0	35|0	36|0	28|0	25|0
JH711484.1	2066579	2066579	C	T	SNP	.	9428.02	0|1	0|1	0|1	0|1	0|1	0|0	0|0	0|0	1|1	0|0	1|1	0|0	0|0	0|0	0|1	0|0	0|1	0|0	0|1	0|1	0|0	0|1	8|13	35|23	16|9	24|33	19|24	31|1	48|2	64|0	1|29	58|0	0|1	11|0	22|0	21|1	25|26	49|0	27|39	56|0	19|28	17|17
JH711484.1	2066632	2066632	-	GTG	Insertion	.	15329.3	0|1	0|1	0|1	0|1	0|1	0|0	0|0	0|1	1|1	0|0	1|1	0|0	0|0	0|0	0|1	0|0	0|1	0|0	0|1	0|1	0|0	0|1	8|13	35|23	16|9	24|33	19|23	31|1	48|2	33|31	1|29	59|0	0|1	11|0	22|0	21|1	25|26	48|1	27|39	56|0	20|28	17|17
JH711484.1	2066642	2066642	G	A	SNP	.	6011.11	0|0	0|0	0|0	0|0	0|0	0|1	0|1	0|0	0|0	0|1	0|0	0|1	0|1	0|1	0|0	0|1	0|0	0|1	0|0	0|0	0|1	0|0	21|0	58|0	25|0	57|0	42|0	15|17	26|24	64|0	30|0	22|37	1|0	8|3	9|13	13|9	50|1	22|27	66|0	26|30	48|0	34|0
JH711484.1	2066675	2066675	-	TA	Insertion	.	10900.8	0|1	0|1	0|1	0|1	0|1	0|0	0|0	0|0	0|1	0|0	1|1	0|0	0|0	0|0	0|1	0|0	0|1	0|0	0|1	0|1	0|0	0|1	8|13	35|23	16|9	24|33	19|23	31|1	48|2	64|0	16|14	59|0	0|1	11|0	22|0	21|1	24|26	49|0	27|39	56|0	19|28	17|17
JH711484.1	2067375	2067375	T	C	SNP	.	30823.9	0|1	1|1	1|1	1|1	1|1	0|0	0|0	1|1	1|1	0|0	.|.	0|0	0|0	0|0	1|1	0|0	1|1	0|0	1|1	1|1	0|0	1|1	2|10	0|62	1|24	0|72	1|67	55|1	90|0	0|112	0|38	90|2	.|.	34|1	29|1	43|2	1|105	75|0	0|97	66|0	0|56	0|38
JH711484.1	2067376	2067376	G	C	SNP	.	30973.9	0|1	1|1	1|1	1|1	1|1	0|0	0|0	1|1	1|1	0|0	.|.	0|0	0|0	0|0	1|1	0|0	1|1	0|0	1|1	1|1	0|0	1|1	2|10	0|62	1|24	0|72	1|67	55|1	89|0	0|112	0|38	92|0	.|.	34|1	29|1	43|2	0|106	75|0	0|97	66|0	0|56	0|38
JH711484.1	2067464	2067464	C	T	SNP	.	9039.05	0|1	0|1	0|1	0|1	0|1	0|0	0|0	0|0	1|1	0|0	.|.	0|0	0|0	0|0	0|1	0|0	0|1	0|0	0|1	0|1	0|0	0|1	3|7	23|32	14|6	31|26	29|28	48|1	81|0	99|0	1|33	81|0	.|.	30|1	26|0	38|1	52|38	64|0	52|35	52|0	25|17	12|16
JH711484.1	2067589	2067589	A	G	SNP	.	12318.2	0|1	0|1	0|1	0|1	0|1	0|0	0|0	0|1	0|0	0|0	.|.	0|0	0|0	0|0	0|1	0|0	0|1	0|0	0|1	0|1	0|0	0|1	7|3	36|29	10|15	37|39	35|33	55|0	88|0	62|51	38|1	91|1	.|.	36|0	29|1	43|1	46|59	79|0	43|58	71|1	26|33	23|16
JH711484.1	2067721	2067721	A	G	SNP	.	15543.3	0|0	0|0	0|0	0|0	0|0	0|1	0|1	0|0	0|0	0|1	0|0	0|1	0|1	0|1	0|0	0|1	0|0	0|1	0|0	0|0	0|1	0|0	36|0	99|1	61|0	143|0	115|0	49|49	71|59	176|1	48|0	90|76	3|0	27|24	27|29	32|36	149|0	67|69	168|0	71|75	130|0	102|0
JH711484.1	2067788	2067788	C	T	SNP	.	19578.8	0|1	0|1	0|1	0|1	0|1	0|0	0|0	0|0	1|1	0|0	1|1	0|0	0|0	0|0	0|1	0|0	0|1	0|0	0|1	0|1	0|0	0|1	22|14	42|57	32|29	54|85	56|59	96|0	128|0	174|1	1|47	161|1	0|3	53|0	54|2	66|1	73|78	134|1	85|79	145|0	57|73	48|53
JH711484.1	2080041	2080059	TTCATCATCGCAACCCTTG	-	Deletion	.	32034	0|1	0|1	0|1	0|1	0|1	0|0	0|0	0|0	0|1	0|0	.|.	0|0	0|1	0|0	0|1	0|0	0|1	0|0	0|1	0|1	0|0	0|1	9|7	20|18	2|6	23|16	25|15	31|0	44|0	44|0	1|12	40|0	.|.	8|0	22|1	20|0	15|18	28|0	21|15	49|0	9|10	13|8
JH711484.1	2101417	2101417	C	T	SNP	.	8894.34	1|1	1|1	1|1	1|1	1|1	0|0	0|0	0|0	0|1	0|0	.|.	0|0	0|1	0|0	1|1	0|0	1|1	0|0	1|1	1|1	0|0	1|1	0|9	0|25	0|20	0|32	0|27	24|0	32|0	28|1	7|5	35|0	.|.	12|0	19|2	11|0	0|33	35|0	1|26	29|0	0|25	0|18
JH711484.1	2125777	2125777	-	TAG	Insertion	.	3988.74	.|.	.|.	.|.	.|.	.|.	1|1	1|1	1|1	.|.	1|1	.|.	1|1	1|1	1|1	.|.	1|1	.|.	1|1	.|.	.|.	1|1	.|.	.|.	.|.	.|.	.|.	.|.	0|8	0|8	0|2	.|.	0|8	.|.	0|4	0|4	0|7	.|.	0|8	.|.	0|9	.|.	.|.
JH711484.1	2127756	2127756	C	T	SNP	.	2568.06	0|1	1|1	0|1	0|1	1|1	0|0	0|0	0|0	0|1	0|0	.|.	0|0	0|1	0|0	1|1	0|1	0|1	0|0	0|1	0|1	0|0	1|1	1|3	0|13	2|5	3|15	1|19	11|0	28|2	14|0	7|2	31|0	.|.	8|0	11|3	10|1	0|9	22|3	8|14	23|1	2|15	1|12
JH711484.1	2127800	2127800	G	A	SNP	.	2063.11	0|0	0|0	0|1	0|0	0|0	0|1	0|1	0|0	0|0	0|1	.|.	0|1	0|1	0|1	0|0	0|1	0|0	0|1	0|0	0|0	0|1	0|0	5|0	13|0	5|3	17|0	20|0	12|4	30|20	22|0	9|0	30|17	.|.	8|2	15|6	8|10	9|0	23|17	22|0	21|18	17|0	14|0
JH711484.1	2127802	2127802	C	T	SNP	.	2025.82	0|1	1|1	0|1	0|1	1|1	0|0	0|0	0|0	0|1	0|0	.|.	0|0	0|0	0|0	1|1	0|0	0|1	0|0	0|1	0|1	0|0	1|1	2|3	1|12	3|5	3|15	1|19	16|0	48|1	22|0	7|2	47|0	.|.	10|0	21|0	18|0	0|7	40|0	8|14	40|0	2|15	2|12
JH711484.1	2127803	2127803	G	A	SNP	.	2059.47	0|0	0|0	0|1	0|0	0|0	0|1	0|1	0|1	0|1	0|1	.|.	0|1	0|1	0|1	0|0	0|1	0|0	0|1	0|0	0|0	0|1	0|0	5|0	13|0	6|2	17|0	19|1	12|4	30|20	18|3	5|4	30|17	.|.	8|2	15|6	7|10	8|0	23|17	22|0	20|20	17|0	14|0
JH711484.1	2127816	2127816	C	T	SNP	.	3854.29	0|0	0|0	0|1	0|0	0|0	0|1	0|1	0|0	0|0	0|1	.|.	0|1	0|1	0|1	0|0	0|1	0|0	0|1	0|0	0|0	0|1	0|0	5|0	13|0	6|2	17|0	19|0	8|8	8|41	21|0	5|0	16|31	.|.	4|7	6|15	4|14	8|0	13|27	22|0	9|31	16|0	14|0
JH711484.1	2127818	2127818	C	T	SNP	.	1810.03	0|1	1|1	0|1	0|1	1|1	0|0	0|0	0|0	0|1	0|1	.|.	0|0	0|0	0|0	1|1	0|0	0|1	0|0	0|1	0|1	0|0	1|1	2|2	0|12	3|4	3|13	1|16	16|0	47|1	21|0	3|2	42|5	.|.	11|0	19|1	18|0	0|8	39|0	8|13	40|0	2|13	2|12
JH711484.1	2127891	2127891	G	A	SNP	.	2353.46	0|1	1|1	0|1	0|1	1|1	0|0	0|0	0|0	0|1	0|0	.|.	0|0	0|0	0|0	1|1	0|0	0|1	0|0	0|1	0|1	0|0	1|1	1|3	0|14	2|5	3|13	1|18	12|0	28|1	16|0	3|2	30|0	.|.	8|0	13|1	10|0	0|8	23|1	8|15	21|2	2|15	1|10
JH711484.1	2127905	2127905	C	T	SNP	.	2406.57	0|1	1|1	0|1	0|1	1|1	0|0	0|0	0|0	0|1	0|0	.|.	0|0	0|0	0|0	1|1	0|0	0|1	0|0	0|1	0|1	0|0	1|1	1|3	0|14	2|5	3|13	1|18	14|0	31|1	17|0	3|2	32|0	.|.	8|0	15|0	11|0	0|7	25|0	8|15	23|0	2|15	1|11
JH711484.1	2127913	2127913	T	C	SNP	.	36.57	0|0	0|0	0|0	0|0	0|0	0|0	0|1	0|0	0|0	0|0	.|.	0|1	0|1	0|0	0|0	0|0	0|0	0|0	0|0	0|0	0|0	0|0	3|0	14|0	5|0	17|0	20|0	7|0	10|2	6|0	3|0	16|0	.|.	4|1	5|1	4|0	8|0	9|0	23|0	6|0	16|0	11|0
JH711484.1	2127938	2127938	G	A	SNP	.	95.83	0|0	0|0	0|0	0|0	0|0	0|1	0|1	0|1	0|0	0|1	.|.	0|0	0|0	0|1	0|0	0|0	0|0	0|1	0|0	0|0	0|1	0|0	3|0	14|0	5|0	16|1	19|1	6|1	8|4	4|2	3|0	14|2	.|.	5|0	7|0	3|1	7|0	9|1	22|1	6|1	15|1	12|0
JH711484.1	2127941	2127941	G	A	SNP	.	70.08	0|0	0|0	0|0	0|0	0|0	0|1	0|1	0|1	0|0	0|1	.|.	0|0	0|0	0|1	0|0	0|0	0|0	0|1	0|0	0|0	0|1	0|0	3|0	14|0	5|0	17|1	19|1	6|1	8|4	5|1	3|0	14|2	.|.	5|0	7|0	3|1	8|0	9|1	22|1	6|1	15|1	12|0
JH711484.1	2127971	2127971	C	T	SNP	.	67.27	0|0	0|0	0|0	0|0	0|0	0|1	0|1	0|1	0|0	0|1	.|.	0|0	0|0	0|1	0|0	0|0	0|0	0|1	0|0	0|0	0|1	0|0	3|0	14|0	5|0	17|1	19|1	6|1	8|4	5|1	3|0	14|2	.|.	5|0	7|0	3|1	9|0	9|1	22|1	6|1	16|1	12|0
JH711484.1	2127977	2127977	C	T	SNP	.	68.73	0|0	0|0	0|0	0|0	0|0	0|1	0|1	0|1	0|0	0|1	.|.	0|0	0|0	0|1	0|0	0|0	0|0	0|1	0|0	0|0	0|1	0|0	3|0	14|0	5|0	16|1	19|1	6|1	8|4	5|1	3|0	13|2	.|.	5|0	7|0	3|1	9|0	9|1	22|1	6|1	16|1	12|0
JH711484.1	2143152	2143152	C	T	SNP	.	26830.2	0|1	0|1	0|1	0|1	0|1	0|0	0|0	0|0	0|0	0|0	0|0	0|0	0|0	0|0	0|1	0|0	0|1	0|0	0|1	0|1	0|0	0|1	22|28	68|61	33|41	84|89	75|64	209|0	172|0	250|0	71|2	250|0	2|0	86|0	79|0	98|0	119|120	238|0	120|130	237|0	89|81	99|73
JH711484.1	2143167	2143167	-	T	Insertion	.	81253.9	1|1	1|1	1|1	1|1	1|1	0|0	0|0	1|1	1|1	0|0	0|1	0|0	0|0	0|0	1|1	0|0	1|1	0|0	1|1	1|1	0|0	1|1	1|49	0|129	0|74	0|173	2|136	206|3	171|1	4|246	0|73	250|0	1|1	85|0	79|0	97|1	0|238	239|0	0|250	236|0	0|170	1|171
JH711484.1	2143182	2143182	C	G	SNP	.	27086.2	0|1	0|1	0|1	0|1	0|1	0|0	0|0	0|0	0|0	0|0	0|0	0|0	0|0	0|0	0|1	0|0	0|1	0|0	0|1	0|1	0|0	0|1	22|28	68|61	33|41	82|91	75|64	206|1	170|1	250|0	71|2	249|0	2|0	85|0	79|0	97|0	119|120	239|0	120|130	235|1	89|81	98|73
JH711484.1	2143450	2143450	G	C	SNP	.	25374.2	0|1	0|1	0|1	0|1	0|1	0|0	0|0	0|0	0|0	0|0	0|0	0|0	0|0	0|0	0|1	0|0	0|1	0|0	0|1	0|1	0|0	0|1	22|28	64|59	33|40	82|86	74|65	204|0	172|0	249|0	69|2	249|0	2|0	82|0	76|0	95|1	115|121	233|1	120|130	231|0	86|77	96|70
JH711484.1	2145898	2145898	G	A	SNP	.	3870.6	0|0	0|0	0|0	0|0	0|0	0|1	0|1	0|0	0|0	0|1	0|0	0|1	0|1	0|1	0|0	0|1	0|0	0|1	0|0	0|0	0|1	0|0	9|0	29|0	13|0	46|0	25|0	4|10	20|18	49|1	19|0	19|8	2|0	5|8	11|11	3|12	38|0	15|19	34|0	14|20	33|0	17|0
JH711484.1	2150313	2150313	A	G	SNP	.	6370.01	0|0	0|0	0|0	0|0	0|0	0|1	0|1	0|0	0|0	0|1	0|0	0|1	0|1	0|1	0|0	0|1	0|0	0|1	0|0	0|0	0|1	0|0	28|0	69|0	25|0	86|0	63|0	30|47	50|47	91|0	34|0	54|60	200|0	20|17	10|23	19|14	88|0	30|37	82|0	34|37	77|0	41|0
JH711484.1	2151682	2151682	C	T	SNP	.	23838.9	0|1	0|1	0|1	0|1	0|1	0|0	0|0	0|1	1|1	0|0	0|0	0|0	0|0	0|0	0|1	0|0	0|1	0|0	0|1	0|1	0|0	0|1	18|19	32|46	27|29	76|49	46|46	105|1	116|0	98|107	3|45	174|0	2|0	61|0	30|1	76|0	73|80	140|1	89|78	171|0	70|64	58|67
JH711484.1	2156312	2156312	T	C	SNP	.	3282.03	0|0	0|1	0|1	0|1	0|1	0|0	0|0	0|1	0|1	0|0	0|0	0|0	0|0	0|0	0|1	0|0	0|1	0|0	0|1	0|1	0|0	0|1	3|0	13|10	3|6	7|21	11|11	14|0	34|0	21|25	4|2	26|0	1|0	7|0	18|0	14|0	25|21	25|0	22|25	30|0	9|7	5|8
JH711484.1	2173601	2173601	T	G	SNP	.	1307.9	0|0	0|0	0|0	0|0	0|0	0|0	0|0	0|0	0|0	0|0	.|.	0|1	0|0	0|1	0|0	0|0	0|0	0|1	0|0	0|0	0|0	0|0	23|0	68|0	17|0	47|0	43|0	17|0	57|0	61|0	28|0	58|4	.|.	7|11	34|0	10|16	59|0	25|0	45|0	32|38	35|0	29|0
JH711484.1	2173712	2173721	GAGGCCCGGG	-	Deletion	.	32564.2	0|1	0|1	0|1	0|1	0|1	0|0	0|0	0|1	0|1	0|0	.|.	0|1	0|0	0|0	0|1	0|1	0|1	0|0	0|1	0|1	0|0	0|1	13|4	33|26	9|10	38|34	36|16	46|0	47|0	40|37	13|14	58|0	.|.	15|2	28|0	26|0	29|49	59|2	32|25	77|0	30|19	18|19
JH711484.1	2173762	2173762	G	C	SNP	.	11201.1	1|1	1|1	1|1	1|1	1|1	0|0	0|0	0|1	0|1	0|0	.|.	0|1	0|1	0|1	1|1	0|0	1|1	0|0	1|1	1|1	0|0	1|1	0|10	0|42	0|13	0|49	0|34	22|0	22|0	19|38	7|13	28|0	.|.	7|2	10|5	12|1	0|63	27|2	0|40	34|0	0|35	0|30
JH711484.1	2175472	2175472	C	T	SNP	.	30474	1|1	1|1	1|1	1|1	1|1	1|1	1|1	0|1	0|1	1|1	.|.	1|1	1|1	1|1	1|1	1|1	1|1	1|1	1|1	1|1	1|1	1|1	0|9	0|56	0|15	0|63	0|49	0|36	1|39	29|37	6|9	0|52	.|.	0|23	0|33	0|30	0|42	0|47	0|45	0|47	0|46	0|34
JH711484.1	2180422	2180422	-	GAGC	Insertion	.	40671.9	0|1	1|1	1|1	1|1	1|1	0|1	0|1	0|1	0|1	0|1	1|1	0|1	0|1	0|1	1|1	0|1	1|1	0|1	1|1	1|1	0|1	1|1	1|5	0|35	0|17	0|42	0|36	26|16	35|31	44|43	9|9	36|54	0|1	17|14	20|19	21|10	0|50	26|36	0|48	40|40	0|39	1|26
JH711484.1	2180642	2180647	AGTACT	-	Deletion	.	8266.63	0|0	0|0	0|0	0|0	0|0	0|0	0|0	1|1	0|1	0|0	0|0	0|0	0|0	0|0	0|0	0|0	0|0	0|0	0|0	0|0	0|0	0|0	7|0	34|0	21|0	46|0	37|0	45|0	69|0	3|91	9|8	98|0	1|0	32|0	41|0	36|0	49|0	66|0	51|0	85|0	40|0	27|0
JH711484.1	2210818	2210818	A	C	SNP	.	13538.6	0|0	0|0	0|0	0|0	0|0	0|1	0|1	0|0	0|0	0|1	0|0	0|1	0|1	0|1	0|0	0|1	0|0	0|1	0|0	0|0	0|1	0|0	24|0	45|0	32|0	96|0	63|0	34|29	47|48	159|0	39|0	64|69	2|0	34|34	13|18	31|20	113|0	61|61	127|0	58|63	85|0	75|1
JH711484.1	2211501	2211501	A	G	SNP	.	25758.3	0|0	0|0	0|0	0|0	0|0	0|1	0|1	0|0	0|0	0|1	0|0	0|1	0|1	0|1	0|0	0|1	0|0	0|1	0|0	0|0	0|1	0|0	59|1	127|1	91|1	206|0	157|0	81|93	95|77	242|6	72|0	123|127	3|0	43|40	56|31	46|64	248|0	120|129	249|1	116|114	235|1	143|0
JH711484.1	2216795	2216795	G	A	SNP	.	9070.81	0|1	0|1	0|1	0|1	0|1	0|0	0|0	0|1	0|0	0|0	.|.	0|0	0|0	0|0	0|1	0|0	0|1	0|0	0|1	0|1	0|0	0|1	8|13	9|24	6|8	12|33	17|25	20|0	37|1	19|44	25|1	26|0	.|.	13|0	23|0	10|0	19|28	30|0	15|44	40|0	9|21	19|12
JH711484.1	2230395	2230395	T	C	SNP	.	4992.02	0|0	0|0	0|0	0|0	0|0	0|1	0|1	0|0	0|0	0|1	.|.	0|1	0|1	0|1	0|0	0|1	0|0	0|1	0|0	0|0	0|1	0|0	21|0	96|0	12|0	84|0	71|0	41|23	38|54	107|2	28|0	28|25	.|.	17|17	33|17	7|10	79|0	24|40	76|0	30|42	42|0	56|2
JH711484.1	2233916	2233916	C	G	SNP	.	5225.65	0|1	0|1	0|1	0|1	0|1	0|0	0|1	0|1	1|1	0|0	.|.	0|0	0|0	0|0	0|1	0|0	0|1	0|0	0|1	0|1	0|0	0|1	8|8	28|38	9|17	29|20	24|30	35|0	47|4	17|26	0|29	45|0	.|.	13|0	24|0	24|0	28|39	39|0	25|15	37|0	23|14	6|5
JH711484.1	2233978	2233978	-	TA	Insertion	.	9770.02	0|1	0|1	0|1	0|1	0|1	0|0	0|1	0|0	0|1	0|0	.|.	0|0	0|0	0|0	0|1	0|0	0|1	0|0	0|1	0|1	0|0	0|1	8|8	28|38	10|18	29|22	26|31	36|0	47|4	43|0	13|17	47|0	.|.	13|0	25|0	23|0	28|39	38|0	26|15	39|0	24|14	5|6
JH711484.1	2234006	2234006	G	C	SNP	.	6857.03	0|0	0|0	0|0	0|0	0|0	1|1	0|1	0|1	0|0	1|1	.|.	1|1	1|1	0|1	0|0	1|1	0|0	1|1	0|0	0|0	1|1	0|0	16|0	63|2	28|0	51|0	56|2	0|35	4|46	26|17	29|0	0|47	.|.	0|13	0|25	2|21	67|0	0|38	41|0	0|39	38|0	11|0
JH711484.1	2234015	2234015	G	A	SNP	.	2105.07	0|0	0|0	0|0	0|0	0|0	0|1	0|1	0|0	0|0	0|1	.|.	0|1	0|1	0|1	0|0	0|1	0|0	0|1	0|0	0|0	0|1	0|0	16|0	65|1	28|0	51|0	55|2	21|14	23|27	43|0	29|0	30|17	.|.	8|5	16|7	18|4	66|0	29|9	40|0	18|21	38|0	11|0
JH711484.1	2234027	2234027	A	G	SNP	.	3552.78	0|1	0|1	0|1	0|1	0|1	0|0	0|1	0|0	0|1	0|0	.|.	0|0	0|0	0|0	0|1	0|0	0|1	0|0	0|1	0|1	0|0	0|1	4|4	14|19	5|9	13|9	12|14	17|0	23|2	21|0	6|9	23|0	.|.	6|0	12|0	11|0	14|19	19|0	13|7	18|0	12|6	2|3
JH711484.1	2246480	2246480	G	C	SNP	.	82471	0|0	0|0	0|0	0|0	0|0	1|1	1|1	1|1	1|1	1|1	1|1	1|1	1|1	1|1	0|0	1|1	0|0	1|1	0|0	0|0	1|1	0|0	77|1	174|0	80|0	250|0	193|1	2|215	4|225	1|248	4|77	0|250	2|38	2|89	2|69	3|109	250|0	0|247	250|0	0|250	236|1	189|1
JH711484.1	2246507	2246507	-	T	Insertion	.	140.95	0|0	0|0	0|0	0|0	0|0	0|0	0|0	0|0	0|0	0|0	0|1	0|0	0|0	0|0	0|0	0|0	0|0	0|0	0|0	0|0	0|0	0|0	77|0	173|1	80|0	246|0	193|0	214|0	226|0	247|0	81|0	248|0	2|5	91|0	71|0	109|0	250|0	246|0	246|0	248|0	235|1	188|0
JH711484.1	2269202	2269202	-	C	Insertion	.	4792.17	0|0	0|0	0|0	0|0	0|0	0|1	0|1	0|0	0|0	0|1	0|0	0|1	0|1	0|1	0|0	0|1	0|0	0|1	0|0	0|0	1|1	0|0	10|0	56|0	16|0	37|0	26|0	19|7	19|23	63|0	25|0	14|22	2|0	11|7	14|19	6|8	63|0	27|15	40|0	18|20	38|0	30|0
JH711484.1	2269268	2269268	A	T	SNP	.	9708.86	0|1	0|1	0|1	0|1	0|1	1|1	1|1	0|0	0|0	1|1	0|0	1|1	1|1	1|1	0|1	1|1	0|1	1|1	0|1	0|1	1|1	0|1	6|4	29|25	8|8	24|16	13|13	0|26	0|42	62|2	25|0	0|36	2|0	0|18	0|34	0|15	34|30	0|43	12|28	0|37	25|14	16|15
JH711484.1	2274212	2274215	TATG	-	Deletion	.	3362.63	.|.	1|1	.|.	1|1	1|1	1|1	1|1	.|.	.|.	1|1	.|.	1|1	1|1	1|1	1|1	1|1	1|1	1|1	1|1	1|1	1|1	.|.	.|.	0|1	.|.	0|1	0|1	0|1	0|2	.|.	.|.	0|8	.|.	0|3	0|1	0|4	0|1	0|9	0|1	0|8	0|1	0|1
JH711484.1	2274369	2274369	T	G	SNP	.	5142.91	1|1	1|1	1|1	1|1	1|1	0|0	0|0	0|1	0|0	0|0	.|.	0|0	0|0	0|0	1|1	0|0	1|1	0|0	1|1	1|1	0|0	1|1	0|7	0|12	0|8	0|13	0|15	11|0	20|0	13|20	10|0	41|0	.|.	5|0	18|0	7|0	0|15	21|0	0|16	23|0	0|8	0|5
JH711484.1	2274438	2274438	C	T	SNP	.	6219.66	1|1	1|1	1|1	1|1	1|1	0|0	0|0	0|0	1|1	0|0	.|.	0|0	0|0	0|0	1|1	0|0	1|1	0|0	0|1	1|1	0|0	1|1	0|7	0|16	0|9	0|19	1|21	16|0	25|0	44|0	0|11	54|0	.|.	11|0	18|1	12|0	0|17	36|0	1|22	39|0	2|10	0|6
JH711484.1	2276550	2276550	A	G	SNP	.	7174.4	0|0	0|0	0|0	0|0	0|0	0|1	0|1	1|1	0|0	0|1	0|0	0|1	0|1	0|1	0|0	0|1	0|0	0|1	0|0	0|0	0|1	0|0	14|0	47|0	18|0	44|0	49|0	12|19	24|17	1|45	24|0	18|31	2|0	4|8	17|10	8|7	43|0	13|15	47|0	19|22	31|0	28|0
JH711484.1	2276759	2276759	T	C	SNP	.	6786.83	0|1	0|1	0|1	0|1	0|1	0|0	0|0	0|0	0|1	0|0	0|0	0|0	0|0	0|0	0|1	0|0	0|1	0|0	0|1	0|1	0|0	0|1	4|10	25|22	8|12	22|28	28|20	33|0	44|1	52|0	12|13	47|0	2|0	13|0	26|0	13|1	29|16	36|0	21|30	48|0	15|22	16|14
JH711484.1	2286401	2286401	C	T	SNP	.	3519.62	0|0	0|0	0|0	0|0	0|0	0|1	0|1	0|0	0|0	0|1	0|0	0|1	0|1	0|1	0|0	0|1	0|0	0|1	0|0	0|0	0|1	0|0	14|0	68|0	25|0	39|0	54|0	12|28	22|19	51|0	29|0	24|26	4|0	14|11	18|20	12|20	76|0	21|23	57|0	26|23	45|0	30|0
JH711484.1	2296661	2296661	G	A	SNP	.	14014.2	1|1	1|1	1|1	1|1	1|1	0|0	0|0	1|1	0|1	0|0	1|1	0|0	0|0	0|0	1|1	0|0	1|1	0|0	1|1	1|1	0|0	1|1	0|11	0|35	1|20	0|54	0|44	22|1	50|0	0|1	5|1	55|0	0|1	15|0	26|1	16|0	0|46	48|0	0|34	42|0	0|41	0|28
JH711484.1	2296859	2296866	TTAAACCG	-	Deletion	.	40512.5	0|1	1|1	1|1	1|1	1|1	0|1	0|1	0|0	1|1	0|1	.|.	0|1	0|1	0|1	1|1	0|1	1|1	0|1	1|1	0|1	0|1	1|1	1|8	0|27	0|12	0|32	0|16	48|11	40|7	4|0	0|6	70|23	.|.	24|7	19|3	30|8	0|50	77|19	0|44	72|15	0|37	1|29
JH711484.1	2297169	2297169	C	T	SNP	.	17272.2	0|1	0|1	0|1	0|1	0|1	0|0	0|0	0|0	0|0	0|0	0|1	0|0	0|0	0|0	0|1	0|0	0|1	0|0	0|1	0|1	0|0	0|1	21|8	52|39	26|32	66|78	45|37	119|0	87|0	5|0	26|2	172|0	1|1	63|0	36|0	68|0	78|74	154|0	102|95	147|0	69|69	49|57
JH711484.1	2297252	2297252	T	C	SNP	.	18610.3	0|0	0|0	0|0	0|0	0|0	0|1	0|1	0|1	0|0	0|1	0|0	0|1	0|1	0|1	0|0	0|1	0|0	0|1	0|0	0|0	0|1	0|0	28|1	91|1	58|1	152|1	83|0	50|69	44|44	4|1	28|0	73|104	2|0	27|39	21|14	35|35	155|1	77|78	201|1	75|75	144|1	109|1
JH711484.1	2304237	2304237	C	T	SNP	.	177.57	0|0	0|0	.|.	0|0	0|0	0|0	0|0	0|1	0|0	0|0	.|.	0|0	0|0	0|1	0|0	0|0	0|0	0|0	0|1	0|0	0|0	0|0	2|0	9|0	.|.	18|0	8|0	16|0	28|0	18|7	20|0	34|0	.|.	9|0	13|0	14|1	12|0	26|0	7|0	28|0	4|1	6|0
JH711484.1	2304265	2304265	G	A	SNP	.	928.5	0|0	0|0	.|.	0|0	0|0	0|1	0|1	0|1	0|0	0|1	.|.	0|1	0|1	0|1	0|0	0|1	0|0	0|1	0|0	0|0	0|1	0|0	4|0	18|0	.|.	36|0	16|0	24|8	49|10	46|4	40|0	58|10	.|.	15|2	21|4	24|6	23|0	40|12	14|0	40|16	10|0	11|0
JH711484.1	2313372	2313372	G	A	SNP	.	1252.26	0|0	0|0	0|0	0|0	0|0	0|1	0|1	0|0	.|.	0|1	.|.	0|1	0|1	0|1	0|0	0|1	0|0	0|1	0|0	0|0	0|0	0|0	3|0	18|1	10|0	27|0	14|0	2|5	2|6	8|0	.|.	4|8	.|.	1|5	2|4	1|2	31|0	5|5	22|0	2|3	16|0	10|0
JH711484.1	2319633	2319633	C	T	SNP	.	3676.03	0|1	0|1	0|1	0|1	0|1	1|1	1|1	1|1	0|0	1|1	.|.	1|1	1|1	1|1	0|1	1|1	0|1	1|1	0|1	0|1	1|1	0|1	1|2	17|3	8|2	23|6	15|6	1|5	0|8	0|5	1|0	0|9	.|.	1|5	0|6	0|2	30|10	0|11	25|4	0|7	11|8	11|3
JH711484.1	2319677	2319677	G	A	SNP	.	400.97	0|0	0|0	0|1	0|1	0|1	0|0	0|0	0|0	0|0	0|0	.|.	0|0	0|0	0|0	0|1	0|0	0|0	0|0	0|1	0|1	0|0	0|0	2|1	19|1	8|2	24|5	18|3	6|0	8|0	6|0	1|0	10|0	.|.	6|0	6|0	2|0	34|6	11|0	27|1	7|0	14|5	12|1
JH711484.1	2319707	2319707	G	A	SNP	.	350.14	0|1	0|0	0|1	0|1	0|1	0|0	0|0	0|0	0|0	0|0	.|.	0|0	0|0	0|0	0|1	0|0	0|0	0|0	0|1	0|0	0|0	0|0	2|1	19|1	8|2	24|5	18|3	5|0	8|0	6|0	1|0	10|0	.|.	6|0	6|0	2|0	35|5	11|0	28|1	7|0	14|5	13|1
JH711484.1	2319720	2319720	T	C	SNP	.	3922.87	0|1	0|1	0|1	0|1	0|1	1|1	1|1	1|1	0|0	1|1	.|.	1|1	1|1	1|1	0|1	1|1	0|1	1|1	0|1	0|1	1|1	0|1	1|2	17|3	8|2	23|6	15|6	0|6	0|8	0|5	1|0	0|9	.|.	0|6	0|6	0|2	30|10	0|11	25|4	0|6	11|8	11|3
JH711484.1	2322027	2322027	A	-	Deletion	.	2637.32	.|.	0|0	.|.	.|.	.|.	.|.	.|.	1|1	.|.	.|.	.|.	.|.	.|.	.|.	.|.	1|1	.|.	.|.	.|.	.|.	.|.	.|.	.|.	1|0	.|.	.|.	.|.	.|.	.|.	0|78	.|.	.|.	.|.	.|.	.|.	.|.	.|.	0|1	.|.	.|.	.|.	.|.
JH711484.1	2326107	2326107	T	C	SNP	.	1622.86	0|0	0|0	0|0	0|0	0|0	0|0	0|1	0|0	0|1	0|1	.|.	0|1	0|1	0|1	0|0	0|1	0|0	0|1	0|0	0|0	0|1	0|0	3|0	42|0	11|0	25|0	21|0	8|0	10|9	26|0	3|5	12|15	.|.	5|7	6|11	1|9	27|0	11|5	25|0	13|11	11|0	10|0
JH711484.1	2326335	2326335	G	A	SNP	.	6033.81	0|0	0|0	0|0	0|0	0|0	0|1	0|1	0|0	0|1	0|1	.|.	0|1	0|1	0|1	0|0	0|1	0|0	0|1	0|0	0|0	0|1	0|0	10|0	47|0	18|0	47|0	41|0	13|14	28|26	61|1	7|12	28|24	.|.	11|11	14|17	12|12	36|0	22|20	52|0	20|24	35|1	32|0
JH711484.1	2343497	2343497	G	A	SNP	.	28200.3	0|0	0|0	0|0	0|0	0|0	0|1	0|1	0|0	0|0	0|1	0|0	0|1	0|1	0|1	0|0	0|1	0|0	0|1	0|0	0|0	0|1	0|0	60|1	141|0	96|0	221|0	187|0	78|101	81|100	161|6	62|0	109|141	3|0	43|46	50|43	60|55	249|0	113|137	250|0	106|131	230|0	161|0
JH711484.1	2343590	2343590	A	G	SNP	.	35561.4	0|1	0|1	0|1	0|1	0|1	0|0	0|0	1|1	0|0	0|0	0|1	0|0	0|0	0|0	0|1	0|0	0|1	0|0	0|1	0|1	0|0	0|1	37|23	75|65	49|48	120|98	100|87	181|1	179|1	10|157	60|1	248|1	2|1	89|0	91|2	114|1	122|124	249|1	136|103	240|0	120|109	90|72
JH711484.1	2348693	2348693	A	G	SNP	.	5416.24	0|1	0|1	0|1	0|1	0|1	0|1	0|0	0|0	0|0	0|0	.|.	0|0	0|0	0|0	0|1	0|0	0|1	0|0	0|1	0|1	0|0	0|1	16|3	40|26	19|10	20|17	31|31	34|3	64|2	55|0	6|0	72|1	.|.	15|0	25|0	34|1	28|29	51|0	28|33	58|1	24|25	13|21
JH711484.1	2355110	2355110	A	G	SNP	.	5282.42	0|1	0|1	0|1	0|1	0|1	0|1	0|1	0|1	0|1	0|1	.|.	0|1	0|0	0|0	0|1	0|1	0|1	0|1	0|1	0|1	0|1	0|1	15|5	95|18	55|7	91|33	90|32	66|14	99|9	69|11	20|6	130|18	.|.	40|3	65|4	69|3	113|31	161|14	108|34	167|15	89|22	84|17
JH711484.1	2355134	2355134	C	T	SNP	.	1299.78	0|1	0|1	0|1	0|0	0|0	0|1	0|1	0|0	0|1	0|1	.|.	0|1	0|1	0|1	0|1	0|1	0|1	0|0	0|1	0|1	0|1	0|1	4|1	22|2	17|3	44|3	39|2	39|7	42|6	42|0	8|2	70|7	.|.	14|2	18|2	25|4	31|4	66|9	52|5	71|6	35|3	21|11
JH711484.1	2355164	2355164	A	G	SNP	.	965.32	0|0	0|0	0|0	0|0	0|0	0|1	0|1	0|0	0|1	0|1	.|.	0|0	0|1	0|1	0|0	0|1	0|0	0|1	0|0	0|0	0|1	0|0	5|0	23|0	19|2	43|1	41|0	41|5	36|8	39|2	9|1	65|9	.|.	15|1	15|5	23|7	35|0	63|12	55|0	62|12	35|1	31|0
JH711484.1	2355174	2355174	C	T	SNP	.	483.01	0|0	0|0	0|1	0|0	0|0	0|0	0|0	0|0	0|1	0|0	.|.	0|0	0|0	0|0	0|1	0|0	0|1	0|0	0|1	0|1	0|0	0|0	4|0	21|2	17|3	42|3	39|2	45|0	45|0	41|0	8|2	72|0	.|.	16|0	20|0	31|0	30|4	73|0	50|4	72|0	32|3	20|10
JH711484.1	2355329	2355329	T	C	SNP	.	472.7	0|0	0|1	0|1	0|0	0|0	0|0	0|0	0|0	0|1	0|0	.|.	0|0	0|0	0|0	0|1	0|0	0|0	0|0	0|1	0|1	0|0	0|0	5|0	21|2	19|3	41|2	38|2	46|0	43|0	39|0	7|2	72|0	.|.	18|0	19|0	25|0	33|5	67|0	55|4	71|0	32|3	23|10
JH711484.1	2355341	2355341	C	T	SNP	.	223.9	0|0	0|0	0|0	0|0	0|0	0|0	0|0	0|0	0|1	0|0	.|.	0|0	0|0	0|0	0|1	0|0	0|0	0|0	0|0	0|1	0|0	0|0	5|0	16|0	19|1	33|1	37|1	47|0	56|0	53|0	6|2	87|0	.|.	17|0	19|0	35|0	27|3	89|0	53|3	80|0	28|1	25|7
JH711484.1	2355366	2355366	G	A	SNP	.	191.9	0|0	0|0	0|0	0|0	0|0	0|0	0|0	0|0	0|1	0|0	.|.	0|0	0|0	0|0	0|1	0|0	0|0	0|0	0|0	0|1	0|0	0|0	5|0	16|0	19|1	33|1	37|1	51|0	61|0	54|0	7|2	96|0	.|.	17|0	20|0	38|0	27|3	97|0	55|3	86|0	28|1	24|7
JH711484.1	2355580	2355580	G	A	SNP	.	908.02	0|0	0|0	0|0	0|0	0|0	0|1	0|1	0|0	.|.	0|0	.|.	0|0	0|1	0|1	0|0	0|1	0|0	0|1	0|0	0|0	0|1	0|0	6|0	14|0	5|0	10|0	9|0	23|3	54|12	73|0	.|.	32|2	.|.	3|0	24|6	27|6	29|0	93|10	16|0	77|28	13|0	7|0
JH711484.1	2355595	2355595	T	C	SNP	.	1018.53	0|0	0|0	0|0	0|0	0|0	0|1	0|1	0|0	.|.	0|0	.|.	0|0	0|1	0|1	0|0	0|1	0|0	0|1	0|0	0|0	0|1	0|0	6|0	14|0	5|0	10|0	9|0	23|2	54|12	72|0	.|.	32|2	.|.	3|0	26|6	27|6	27|2	93|10	16|0	76|28	13|0	7|0
JH711484.1	2355596	2355596	T	C	SNP	.	939.94	0|0	0|0	0|0	0|0	0|0	0|1	0|1	0|0	.|.	0|0	.|.	0|0	0|1	0|1	0|0	0|1	0|0	0|1	0|0	0|0	0|1	0|0	6|0	14|0	5|0	10|0	9|0	23|2	54|12	71|0	.|.	32|2	.|.	3|0	26|6	27|6	29|0	93|10	16|0	77|28	13|0	7|0
JH711484.1	2355623	2355623	A	G	SNP	.	2689.28	0|0	0|0	0|0	0|0	0|0	0|1	0|1	0|1	.|.	0|1	.|.	0|1	0|1	0|1	0|0	0|1	0|0	0|1	0|0	0|0	0|1	0|0	3|0	8|0	3|0	5|0	7|0	13|3	22|20	36|12	.|.	18|7	.|.	1|1	16|4	20|3	17|0	45|21	9|0	53|16	7|0	5|0
JH711484.1	2355644	2355644	G	A	SNP	.	1943.13	0|0	0|1	0|0	0|0	0|0	0|1	0|1	0|1	.|.	0|1	.|.	0|0	0|1	0|1	0|0	0|1	0|1	0|1	0|0	0|0	0|1	0|0	3|0	7|1	3|0	5|0	7|0	11|5	33|5	33|15	.|.	14|10	.|.	2|0	15|2	15|6	17|0	47|15	8|1	51|10	7|0	5|0
JH711484.1	2355674	2355674	A	G	SNP	.	831.54	0|0	0|0	0|0	0|0	0|0	0|0	0|1	0|0	.|.	0|0	.|.	0|0	0|1	0|1	0|0	0|1	0|0	0|1	0|0	0|0	0|1	0|0	3|0	8|0	3|0	5|0	7|0	14|1	32|6	48|0	.|.	23|1	.|.	2|0	13|3	18|3	17|0	56|6	9|0	48|13	6|0	5|0
JH711484.1	2355680	2355680	G	T	SNP	.	546.74	0|0	0|0	0|0	0|0	0|0	0|1	0|0	0|0	.|.	0|1	.|.	0|0	0|1	0|1	0|0	0|1	0|0	0|1	0|0	0|0	0|0	0|0	3|0	8|0	3|0	5|0	7|0	14|2	37|1	48|0	.|.	21|3	.|.	2|0	11|5	18|3	17|0	56|6	9|0	51|10	6|0	5|0
JH711484.1	2357824	2357824	G	A	SNP	.	1040.48	0|1	0|1	0|0	0|1	0|1	0|0	0|0	0|0	0|0	0|0	0|1	0|0	0|0	0|0	0|0	0|0	0|1	0|1	0|1	0|1	0|0	0|0	6|1	19|6	19|0	50|11	74|11	27|1	38|0	37|0	8|0	55|1	1|1	14|0	21|0	23|0	46|3	97|4	45|12	116|9	32|5	60|5
JH711484.1	2357830	2357830	C	T	SNP	.	1211.64	0|0	0|0	0|0	0|0	0|0	0|0	0|1	0|0	0|0	0|1	0|0	0|1	0|1	0|1	0|0	0|1	0|0	0|1	0|0	0|0	0|1	0|0	7|0	25|0	19|0	60|1	85|0	27|1	29|9	37|0	8|0	42|14	2|0	12|2	19|2	19|4	49|0	88|13	56|1	113|11	36|0	65|0
JH711484.1	2357835	2357835	G	A	SNP	.	6005.87	0|1	0|1	0|1	0|1	0|1	0|0	0|1	0|0	0|0	0|0	0|1	0|0	0|0	0|0	0|1	0|0	0|1	0|0	0|1	0|1	0|0	0|1	2|4	20|5	13|6	53|8	30|55	27|1	35|3	37|0	8|0	56|0	1|1	14|0	21|0	23|0	34|15	101|0	51|6	123|1	34|3	32|33
JH711484.1	2357836	2357836	G	A	SNP	.	6092.18	0|1	0|1	0|1	0|1	0|1	0|0	0|1	0|0	0|0	0|0	0|1	0|0	0|0	0|0	0|1	0|0	0|1	0|0	0|1	0|1	0|0	0|1	3|4	20|5	13|6	53|8	30|55	27|1	35|3	37|0	8|0	56|0	1|1	14|0	20|0	23|0	34|15	101|0	51|6	125|0	34|3	32|33
JH711484.1	2357854	2357854	T	C	SNP	.	3383.31	0|1	0|0	0|0	0|0	0|0	0|1	0|1	0|0	0|0	0|1	0|0	0|1	0|1	0|1	0|0	0|1	0|0	0|1	0|0	0|0	0|1	0|0	6|1	25|0	19|0	61|0	84|1	16|12	30|8	37|0	8|0	38|18	2|0	7|7	15|6	18|5	49|0	78|21	57|0	97|28	37|0	65|0
JH711484.1	2357881	2357881	C	T	SNP	.	35182.6	1|1	1|1	1|1	1|1	1|1	1|1	0|1	1|1	1|1	0|1	1|1	0|1	0|1	0|1	1|1	0|1	1|1	0|1	1|1	1|1	0|1	1|1	0|7	0|25	0|19	1|60	0|85	1|26	8|29	0|37	0|8	13|42	0|2	2|10	2|19	3|20	0|47	12|86	0|55	10|115	0|36	0|63
JH711484.1	2358115	2358115	C	T	SNP	.	647.22	0|0	0|1	0|1	0|1	0|0	0|0	0|0	0|0	0|0	0|0	0|0	0|0	0|0	0|0	0|1	0|0	0|1	0|0	0|1	0|1	0|0	0|0	7|0	22|3	17|2	48|9	83|0	25|1	38|0	43|0	10|0	54|0	2|0	14|0	19|0	23|0	41|6	97|0	50|6	124|0	28|8	56|7
JH711484.1	2358124	2358124	G	A	SNP	.	982.89	0|0	0|0	0|0	0|0	0|0	0|0	0|1	0|0	0|0	0|1	0|0	0|1	0|1	0|1	0|0	0|1	0|0	0|1	0|0	0|0	0|1	0|0	7|0	25|0	19|0	57|0	83|0	26|1	31|8	43|0	10|0	40|14	2|0	12|2	17|2	20|3	47|0	87|11	55|0	114|10	36|0	63|0
JH711484.1	2358126	2358126	C	T	SNP	.	918.2	0|1	0|1	0|0	0|1	0|1	0|0	0|0	0|1	0|0	0|0	1|1	0|0	0|0	0|0	0|0	0|0	0|1	0|0	0|1	0|1	0|0	0|0	6|1	19|6	19|0	46|12	72|11	27|0	39|0	39|4	10|0	54|0	1|1	14|0	19|0	23|0	44|3	98|0	45|11	123|1	31|5	57|6
JH711484.1	2358127	2358127	A	G	SNP	.	884.08	0|1	0|1	0|0	0|1	0|1	0|0	0|0	0|1	0|0	0|0	0|1	0|0	0|0	0|0	0|0	0|0	0|1	0|0	0|1	0|1	0|0	0|0	6|1	19|6	19|0	47|11	72|11	27|0	39|0	39|4	10|0	54|0	1|1	14|0	19|0	23|0	44|3	98|0	45|11	123|1	31|5	57|5
JH711484.1	2358145	2358145	T	C	SNP	.	968.59	0|0	0|0	0|0	0|0	0|0	0|0	0|1	0|0	0|0	0|1	0|0	0|1	0|1	0|1	0|0	0|1	0|0	0|1	0|0	0|0	0|1	0|0	7|0	25|0	19|0	58|0	83|0	26|1	31|7	43|0	10|0	40|14	2|0	12|2	17|2	20|3	47|0	88|11	56|0	114|10	36|0	63|0
JH711484.1	2358181	2358181	C	T	SNP	.	2156.24	0|1	0|1	0|1	0|1	0|1	0|1	0|1	0|1	0|1	0|0	0|0	0|0	0|1	0|1	0|1	0|1	0|1	0|1	0|1	0|0	0|0	0|1	5|2	21|4	15|4	53|5	77|6	24|3	35|3	35|8	4|5	51|3	2|0	14|0	15|4	19|4	41|6	80|19	48|8	101|22	31|4	57|4
JH711484.1	2358184	2358184	A	G	SNP	.	879.68	0|0	0|0	0|0	0|0	0|0	0|0	0|1	0|0	0|0	0|1	0|0	0|1	0|1	0|1	0|0	0|1	0|0	0|1	0|0	0|0	0|1	0|0	7|0	25|0	19|0	58|0	83|0	26|1	31|7	43|0	9|0	40|14	2|0	12|2	17|2	20|3	47|0	87|11	56|0	114|10	35|0	62|0
JH711484.1	2363526	2363526	G	A	SNP	.	13061.6	0|0	0|0	0|0	0|0	0|0	0|1	0|1	0|0	0|0	0|1	0|0	0|1	0|1	0|1	0|0	0|1	0|0	0|1	0|0	0|0	0|1	0|0	20|0	78|0	42|0	121|0	76|0	44|45	45|45	156|2	38|0	74|76	2|0	29|19	24|21	26|27	124|0	70|77	131|0	75|60	131|0	77|0
JH711484.1	2365246	2365246	C	G	SNP	.	4989.17	1|1	1|1	1|1	1|1	1|1	0|0	0|0	0|1	0|0	0|0	.|.	0|0	0|1	0|0	1|1	0|0	1|1	0|0	1|1	1|1	0|0	1|1	0|2	0|23	0|6	0|31	1|23	19|0	21|0	7|13	15|0	12|0	.|.	2|0	9|1	16|0	0|33	21|0	0|17	19|0	0|12	0|9
JH711484.1	2371825	2371825	T	C	SNP	.	2843.85	0|0	0|0	0|0	0|0	0|0	0|1	0|1	0|0	0|0	0|1	1|1	0|1	0|1	0|1	0|0	0|1	0|0	0|1	0|0	0|0	0|1	0|0	14|0	62|2	14|0	52|0	35|0	13|16	14|22	44|1	16|0	32|20	0|1	2|6	14|10	2|11	72|0	30|21	49|0	13|22	42|0	19|0
JH711484.1	2375564	2375564	G	A	SNP	.	5463.57	1|1	1|1	1|1	1|1	1|1	0|0	0|1	0|1	0|1	0|0	1|1	0|0	0|1	0|0	1|1	0|0	1|1	0|0	1|1	1|1	0|0	1|1	0|6	0|24	0|10	0|22	0|19	23|0	28|4	14|22	6|1	22|0	0|2	8|0	12|2	4|0	0|29	33|0	0|20	22|0	0|10	0|13
JH711484.1	2375575	2375575	-	TATG	Insertion	.	21009.7	1|1	1|1	1|1	1|1	1|1	0|1	0|1	1|1	1|1	0|1	1|1	0|1	0|1	1|1	1|1	0|1	1|1	0|1	1|1	1|1	0|1	1|1	0|6	0|25	0|10	0|23	0|19	14|9	16|16	0|36	0|7	16|6	0|2	7|1	10|4	0|4	0|29	16|17	0|20	14|8	0|10	0|13
JH711484.1	2375618	2375618	A	G	SNP	.	7554.79	1|1	1|1	1|1	1|1	1|1	0|1	0|1	1|1	1|1	0|1	1|1	0|1	0|1	1|1	1|1	0|1	1|1	0|1	1|1	1|1	0|1	1|1	0|6	0|25	0|10	0|23	0|20	14|9	16|16	0|37	0|7	16|6	0|2	7|1	10|4	0|4	0|28	16|16	0|20	13|8	0|10	0|13
JH711484.1	2375630	2375630	A	G	SNP	.	7572.79	1|1	1|1	1|1	1|1	1|1	0|1	0|1	1|1	1|1	0|1	1|1	0|1	0|1	1|1	1|1	0|1	1|1	0|1	1|1	1|1	0|1	1|1	0|6	0|25	0|10	0|23	0|19	14|9	16|16	0|37	0|7	16|6	0|2	7|1	10|4	0|4	0|28	15|16	0|20	14|8	0|10	0|13
JH711484.1	2375636	2375636	C	T	SNP	.	7416.79	1|1	1|1	1|1	1|1	1|1	0|1	0|1	1|1	1|1	0|1	1|1	0|1	0|1	1|1	1|1	0|1	1|1	0|1	1|1	1|1	0|1	1|1	0|6	0|25	0|10	0|23	0|19	14|9	16|16	0|35	0|7	16|6	0|2	7|1	10|4	0|4	0|27	16|16	0|19	14|8	0|10	0|13
JH711484.1	2375647	2375647	G	C	SNP	.	21022	1|1	1|1	1|1	1|1	1|1	0|1	0|1	1|1	1|1	0|1	.|.	0|1	0|1	0|1	1|1	0|1	1|1	0|1	1|1	1|1	0|1	1|1	0|8	0|35	0|12	0|43	0|35	12|15	12|15	0|48	0|16	27|24	.|.	10|7	8|10	17|9	0|52	21|25	0|30	20|24	0|32	0|31
JH711484.1	2375684	2375684	T	C	SNP	.	20747	1|1	1|1	1|1	1|1	1|1	0|1	0|1	1|1	1|1	0|1	.|.	0|1	0|1	0|1	1|1	0|1	1|1	0|1	1|1	1|1	0|1	1|1	0|8	0|35	0|12	0|43	0|35	12|15	12|15	0|48	0|16	27|24	.|.	10|7	8|10	17|10	0|52	21|25	0|30	20|24	0|34	0|31
JH711484.1	2375730	2375731	TT	-	Deletion	.	26022	1|1	1|1	1|1	1|1	1|1	0|1	0|1	1|1	1|1	0|1	.|.	0|1	0|1	0|1	1|1	0|1	1|1	0|1	1|1	1|1	0|1	1|1	0|8	0|35	0|11	0|43	0|35	12|15	12|15	0|48	0|16	27|24	.|.	10|6	8|10	17|9	0|51	21|25	0|30	20|24	0|34	0|31
JH711484.1	2375738	2375738	-	AAG	Insertion	.	31016	1|1	1|1	1|1	1|1	1|1	0|1	0|1	1|1	1|1	0|1	.|.	0|1	0|1	0|1	1|1	0|1	1|1	0|1	1|1	1|1	0|1	1|1	0|8	0|35	0|11	0|43	0|35	12|15	12|15	0|48	0|16	27|24	.|.	10|6	8|10	17|9	0|51	21|25	0|30	20|24	0|34	0|31
JH711484.1	2375753	2375753	T	C	SNP	.	19236	1|1	1|1	1|1	1|1	1|1	0|1	0|1	1|1	1|1	0|1	.|.	0|1	0|1	0|1	1|1	0|1	1|1	0|1	1|1	1|1	0|1	1|1	0|8	0|34	0|11	0|43	0|35	12|15	11|16	0|48	0|16	25|26	.|.	10|6	8|10	16|9	0|50	21|25	0|29	21|23	0|34	0|31
JH711484.1	2375777	2375777	A	G	SNP	.	21204	1|1	1|1	1|1	1|1	1|1	0|1	0|1	1|1	1|1	0|1	.|.	0|1	0|1	0|1	1|1	0|1	1|1	0|1	1|1	1|1	0|1	1|1	0|17	0|63	0|20	0|74	0|62	20|30	21|25	1|79	0|32	50|41	.|.	19|10	14|20	31|17	0|91	35|41	0|54	39|41	0|65	0|53
JH711484.1	2375785	2375785	A	T	SNP	.	3823.81	0|1	0|1	0|1	0|1	0|1	0|0	0|0	0|0	0|0	0|0	.|.	0|0	0|0	0|0	0|1	0|0	0|1	0|0	0|1	0|1	0|0	0|1	5|4	12|17	7|3	19|13	16|14	24|0	19|0	36|0	16|0	41|0	.|.	12|0	16|0	22|0	26|16	34|0	14|11	38|0	12|21	17|10
JH711484.1	2375804	2375804	T	A	SNP	.	17393	1|1	1|1	1|1	1|1	1|1	0|1	0|1	1|1	1|1	0|1	.|.	0|1	0|1	0|1	1|1	0|1	1|1	0|1	1|1	1|1	0|1	1|1	0|9	0|29	0|10	0|33	0|32	10|15	10|12	0|37	0|16	23|18	.|.	9|5	6|10	13|9	0|44	18|18	0|25	19|19	0|33	0|27
JH711484.1	2375825	2375825	T	C	SNP	.	18178	1|1	1|1	1|1	1|1	1|1	0|1	0|1	1|1	1|1	0|1	.|.	0|1	0|1	0|1	1|1	0|1	1|1	0|1	1|1	1|1	0|1	1|1	0|9	0|29	0|10	0|34	0|33	11|15	12|13	0|38	0|16	25|21	.|.	9|6	6|10	16|9	0|46	19|20	0|26	20|21	0|33	0|27
JH711484.1	2375843	2375843	T	C	SNP	.	18476	1|1	1|1	1|1	1|1	1|1	0|1	0|1	1|1	1|1	0|1	.|.	0|1	0|1	0|1	1|1	0|1	1|1	0|1	1|1	1|1	0|1	1|1	0|9	0|30	0|10	0|33	0|33	11|15	12|13	0|38	0|16	25|21	.|.	9|6	6|10	16|9	0|46	19|20	0|26	20|21	0|33	0|28
JH711484.1	2375852	2375852	C	T	SNP	.	18615	1|1	1|1	1|1	1|1	1|1	0|1	0|1	1|1	1|1	0|1	.|.	0|1	0|1	0|1	1|1	0|1	1|1	0|1	1|1	1|1	0|1	1|1	0|9	0|31	0|10	0|34	0|33	11|15	12|14	1|37	0|16	25|21	.|.	9|6	8|10	16|9	0|46	19|22	0|26	20|21	0|33	0|28
JH711484.1	2375866	2375866	C	T	SNP	.	18233	1|1	1|1	1|1	1|1	1|1	0|1	0|1	1|1	1|1	0|1	.|.	0|1	0|1	0|1	1|1	0|1	1|1	0|1	1|1	1|1	0|1	1|1	0|9	0|31	0|10	0|33	0|33	11|15	12|14	0|38	0|16	25|21	.|.	10|6	8|10	16|9	0|46	19|22	0|26	20|21	0|33	0|28
JH711484.1	2398331	2398331	G	A	SNP	.	21742.8	0|1	0|1	0|1	0|1	0|1	0|0	0|0	0|0	0|0	0|0	0|1	0|0	0|0	0|0	0|1	0|0	0|1	0|0	0|1	0|1	0|0	0|1	27|36	72|59	38|36	119|120	88|81	79|1	98|0	243|3	66|5	128|0	3|1	53|1	40|3	58|3	120|127	110|1	127|117	125|1	102|85	62|78
JH711484.1	2406166	2406166	T	C	SNP	.	2079.27	0|0	0|0	0|0	0|0	0|0	0|1	0|1	0|1	0|0	0|1	.|.	0|0	0|1	0|1	0|0	0|1	0|0	0|1	0|0	0|0	0|1	0|0	11|0	38|0	4|0	37|0	27|0	11|15	12|21	27|6	23|0	20|11	.|.	4|0	10|8	3|2	35|0	12|12	22|0	15|16	28|0	19|0
JH711484.1	2418442	2418442	C	T	SNP	.	18029	1|1	1|1	1|1	1|1	1|1	0|1	0|1	0|0	0|0	0|1	0|1	0|1	0|1	0|1	1|1	0|1	1|1	0|1	1|1	1|1	0|1	1|1	0|7	1|48	0|14	0|52	0|49	14|18	35|26	59|1	17|0	22|17	1|2	11|8	18|7	12|11	0|42	23|15	0|49	21|15	0|33	0|20
JH711484.1	2430834	2430835	AC	-	Deletion	.	6390.37	.|.	1|1	1|1	1|1	1|1	1|1	1|1	1|1	1|1	1|1	.|.	1|1	.|.	.|.	1|1	1|1	1|1	1|1	1|1	1|1	1|1	1|1	.|.	0|7	0|6	0|11	0|7	0|3	0|3	0|13	0|2	0|6	.|.	0|9	.|.	.|.	0|9	0|3	0|21	0|7	0|11	0|4
JH711484.1	2441211	2441213	GGA	-	Deletion	.	5284.47	0|1	0|1	0|1	0|1	0|1	0|1	0|1	0|1	1|1	0|1	.|.	0|1	0|1	0|1	0|1	0|1	0|1	0|1	0|1	0|1	0|1	0|1	10|3	14|10	9|4	23|8	18|8	12|3	21|9	34|2	0|3	26|7	.|.	6|1	16|2	2|2	22|5	33|4	15|9	20|5	9|6	5|4
JH711484.1	2441220	2441220	T	G	SNP	.	9022.94	1|1	1|1	1|1	1|1	1|1	0|1	0|1	0|1	1|1	0|1	.|.	0|1	0|1	0|1	1|1	0|1	1|1	0|1	1|1	1|1	0|1	1|1	0|16	0|35	0|17	0|42	0|35	12|6	21|21	24|15	0|10	26|18	.|.	6|2	14|4	2|4	0|34	33|11	0|35	20|13	0|24	0|12
JH711484.1	2441273	2441273	G	T	SNP	.	9290.93	1|1	1|1	1|1	1|1	1|1	0|1	0|1	0|1	1|1	0|1	.|.	0|1	0|1	0|1	1|1	0|1	1|1	0|1	1|1	1|1	0|1	1|1	0|16	0|35	0|17	0|42	0|35	12|6	21|23	23|15	0|10	26|18	.|.	6|2	16|4	2|4	0|34	33|11	0|35	20|14	0|24	0|16
JH711484.1	2441320	2441320	T	G	SNP	.	9863.13	1|1	1|1	1|1	1|1	1|1	0|1	0|1	1|1	1|1	0|1	.|.	0|1	0|1	0|1	1|1	0|1	1|1	0|1	1|1	1|1	0|1	1|1	0|16	0|34	0|16	0|40	0|33	12|6	21|21	2|36	0|8	26|18	.|.	4|3	16|4	2|4	0|33	29|15	0|34	20|12	0|22	0|16
JH711484.1	2441527	2441527	C	-	Deletion	.	15323.8	1|1	1|1	1|1	1|1	1|1	0|1	0|1	0|1	1|1	0|1	.|.	0|1	0|1	0|1	1|1	0|1	1|1	0|1	1|1	1|1	0|1	1|1	0|14	0|34	0|7	0|40	0|35	8|17	13|15	23|22	0|8	15|19	.|.	3|5	7|6	4|5	0|37	18|15	0|40	16|6	0|28	0|20
JH711484.1	2441566	2441566	A	G	SNP	.	16549.8	1|1	1|1	1|1	1|1	1|1	0|1	0|1	0|1	1|1	0|1	.|.	0|1	0|1	0|1	1|1	0|1	1|1	0|1	1|1	1|1	0|1	1|1	0|14	0|34	0|8	0|42	0|35	8|17	13|15	25|23	0|8	16|18	.|.	3|5	7|6	4|5	0|37	18|15	0|41	17|6	0|28	0|20
JH711484.1	2447704	2447704	A	G	SNP	.	8224.8	0|0	0|0	0|0	0|0	0|0	0|1	0|1	0|0	0|0	0|1	1|1	0|1	0|1	0|1	0|0	0|1	0|0	0|1	0|0	0|0	0|1	0|0	20|0	66|0	32|0	89|1	66|0	21|22	25|37	101|1	26|0	40|41	0|1	14|17	16|15	12|16	76|1	35|31	78|0	40|45	53|0	51|0
JH711484.1	2460841	2460841	G	A	SNP	.	7510.14	0|1	0|1	0|1	0|1	0|1	0|1	0|1	0|0	0|0	0|1	0|0	0|1	0|1	0|1	0|1	0|1	0|1	0|1	0|1	0|1	0|1	0|1	5|11	15|19	12|11	18|23	25|20	14|27	34|30	66|1	27|0	26|21	28|0	18|3	21|13	2|10	36|37	24|20	8|31	15|24	31|15	13|9
JH711484.1	2460856	2460856	A	G	SNP	.	9008.59	0|1	0|1	0|1	0|1	0|1	0|1	0|1	0|0	0|0	0|1	1|1	0|1	0|1	0|1	0|1	0|1	0|1	0|1	0|1	0|1	0|1	0|1	5|11	15|19	12|10	18|23	25|22	14|28	33|30	64|1	26|0	24|21	0|28	18|3	21|13	3|10	36|37	24|20	8|32	15|26	29|15	13|9
JH711484.1	2460965	2460965	C	G	SNP	.	20420.1	1|1	1|1	1|1	1|1	1|1	1|1	1|1	0|1	0|1	1|1	.|.	1|1	1|1	1|1	1|1	1|1	1|1	1|1	1|1	1|1	1|1	1|1	0|6	0|36	0|8	0|34	0|32	0|26	0|36	14|19	5|4	0|34	.|.	0|8	0|19	0|16	0|37	1|31	0|41	0|28	0|14	0|17
JH711484.1	2465160	2465160	C	G	SNP	.	1993.25	0|0	0|0	0|0	0|0	0|0	0|1	0|1	0|0	0|0	0|1	.|.	0|1	0|1	0|1	0|0	0|1	0|0	0|1	0|0	0|0	0|1	0|0	10|0	24|0	6|0	21|0	16|0	14|6	6|18	42|0	22|0	17|13	.|.	2|4	10|5	11|8	34|0	5|22	43|0	14|13	25|0	17|0
JH711484.1	2508732	2508732	G	C	SNP	.	32629.7	0|1	0|1	0|1	0|1	0|1	0|0	0|0	0|0	0|0	0|0	0|1	0|0	0|0	0|0	0|1	0|0	0|1	0|0	0|1	0|1	0|0	0|1	24|35	90|90	52|32	121|126	72|87	165|0	181|4	248|0	67|3	250|0	3|2	67|1	92|0	100|1	112|102	235|0	129|120	233|0	115|110	86|105
JH711484.1	2508805	2508807	ACC	-	Deletion	.	155091	1|1	1|1	1|1	1|1	1|1	0|1	0|1	0|1	0|1	0|1	1|1	0|1	0|1	0|1	1|1	0|1	1|1	0|1	1|1	1|1	0|1	1|1	0|58	0|176	1|79	0|238	0|149	71|88	82|95	120|116	37|30	126|109	0|5	42|23	40|49	47|52	0|207	106|118	0|242	110|102	1|215	0|186
JH711484.1	2509486	2509486	G	C	SNP	.	54872.1	1|1	1|1	1|1	1|1	1|1	0|1	0|1	0|0	0|1	0|1	1|1	0|1	0|1	0|1	1|1	0|1	1|1	0|1	1|1	1|1	0|1	1|1	1|43	0|85	0|48	2|150	1|132	58|66	56|62	121|1	44|5	89|104	0|2	36|19	26|19	45|32	1|142	81|69	1|182	95|95	1|136	1|112
JH711484.1	2509850	2509850	T	C	SNP	.	16398.4	1|1	1|1	1|1	1|1	1|1	0|1	0|1	0|0	0|0	0|1	.|.	0|1	0|1	0|1	1|1	0|1	1|1	0|1	1|1	1|1	0|1	1|1	0|17	1|42	0|16	0|49	1|25	14|12	15|18	60|0	12|0	22|12	.|.	7|6	10|7	8|16	0|27	17|20	0|45	20|21	0|17	0|26
JH711484.1	2509891	2509891	C	T	SNP	.	1395.05	0|0	0|0	0|0	0|0	0|0	0|0	0|0	0|1	0|1	0|0	.|.	0|0	0|0	0|0	0|0	0|0	0|0	0|0	0|0	0|0	0|0	0|0	34|0	87|0	35|0	105|0	52|0	53|0	67|0	69|58	8|14	70|1	.|.	30|0	35|0	47|0	60|0	77|0	97|1	85|0	38|0	53|0
JH711484.1	2510004	2510004	G	A	SNP	.	1318.05	0|0	0|0	0|0	0|0	0|0	0|0	0|0	0|1	0|1	0|0	.|.	0|0	0|0	0|0	0|0	0|0	0|0	0|0	0|0	0|0	0|0	0|0	17|0	45|0	19|0	57|0	27|0	28|0	35|0	36|32	5|7	38|0	.|.	17|0	18|0	26|0	33|0	40|1	55|0	45|0	21|0	27|0
JH711484.1	2514162	2514162	G	A	SNP	.	58599.4	1|1	1|1	1|1	1|1	1|1	0|0	0|0	0|0	0|1	0|0	1|1	0|0	0|0	0|0	1|1	0|0	1|1	0|0	1|1	1|1	0|0	1|1	2|48	2|122	2|76	0|211	1|156	141|2	160|5	235|0	17|37	197|0	0|25	58|0	79|4	76|1	0|214	187|2	3|227	198|1	1|174	2|139
JH711484.1	2514315	2514315	T	C	SNP	.	61474.4	1|1	1|1	1|1	1|1	1|1	0|0	0|0	0|0	0|1	0|0	0|0	0|0	0|0	0|0	1|1	0|0	1|1	0|0	1|1	1|1	0|0	1|1	2|49	2|126	4|75	0|215	0|156	139|2	163|6	235|1	49|6	198|0	194|4	57|0	79|4	74|1	0|215	186|0	0|232	204|0	0|178	2|141
JH711484.1	2515378	2515378	A	C	SNP	.	5993.24	0|1	0|0	0|0	0|0	0|0	0|1	0|1	0|0	0|0	0|1	.|.	0|1	0|1	0|1	0|0	0|1	0|0	0|1	0|0	0|0	0|1	0|0	9|1	51|0	17|0	59|0	39|0	14|9	24|31	48|0	14|0	30|23	.|.	12|8	10|9	8|21	47|0	23|21	42|0	27|38	39|0	39|0
JH711484.1	2525741	2525741	C	T	SNP	.	11075.6	0|0	0|0	0|0	0|0	0|0	0|1	0|1	0|0	0|0	0|1	0|0	0|1	0|1	0|1	0|0	0|1	0|0	0|1	0|0	0|0	0|1	0|0	27|0	101|1	31|0	134|1	98|0	34|34	65|60	135|3	24|0	53|54	3|0	21|18	31|28	30|31	100|0	50|43	109|0	56|53	77|0	55|0
JH711484.1	2526080	2526080	-	C	Insertion	.	24210.5	1|1	1|1	1|1	1|1	1|1	1|1	1|1	.|.	1|1	.|.	1|1	.|.	.|.	1|1	1|1	.|.	1|1	0|0	1|1	1|1	.|.	1|1	0|23	0|86	0|32	1|104	0|89	0|1	0|1	.|.	0|1	.|.	0|2	.|.	.|.	0|2	0|83	.|.	1|93	1|0	0|83	0|64
JH711484.1	2531319	2531319	G	A	SNP	.	3789.81	0|1	0|0	0|0	0|0	0|0	0|1	0|1	0|0	0|0	0|1	.|.	0|1	0|1	0|1	0|0	0|1	0|0	0|1	0|0	0|0	0|1	0|0	14|5	47|0	25|0	57|0	72|0	12|11	26|31	65|0	15|0	27|35	.|.	3|21	9|13	16|11	65|0	31|21	73|1	32|27	39|0	37|0
JH711484.1	2532557	2532557	C	T	SNP	.	9129.48	0|0	0|0	0|0	0|0	0|0	0|1	0|1	0|1	0|1	0|1	0|0	0|1	0|1	0|1	0|0	0|1	0|0	0|1	0|0	0|0	0|1	0|0	14|1	64|1	19|1	80|0	60|0	24|22	40|38	35|54	8|11	28|34	1|0	7|5	22|16	14|6	62|0	24|28	72|0	28|21	49|0	52|0
JH711484.1	2532611	2532611	G	A	SNP	.	6910.27	0|0	0|0	0|0	0|0	0|0	0|1	0|1	0|0	0|0	0|1	0|0	0|1	0|1	0|1	0|0	0|1	0|0	0|1	0|0	0|0	0|1	0|0	14|1	65|1	19|1	80|0	60|0	24|22	41|38	90|0	19|0	28|35	1|0	7|5	22|16	15|6	64|0	25|28	72|0	28|21	49|0	53|0
JH711484.1	2549400	2549400	G	A	SNP	.	7649.7	0|0	0|1	0|0	0|0	0|0	0|1	1|1	0|1	0|1	1|1	.|.	1|1	1|1	1|1	0|1	0|1	0|1	1|1	0|0	0|0	1|1	0|0	3|0	9|1	5|0	26|0	20|1	4|25	0|54	15|31	7|18	0|32	.|.	0|5	0|35	1|26	17|2	3|51	10|1	2|47	16|0	21|0
JH711484.1	2549420	2549420	T	C	SNP	.	7385.6	0|0	0|0	0|0	0|0	0|0	0|1	1|1	0|1	0|1	1|1	.|.	1|1	1|1	1|1	0|0	1|1	0|0	1|1	0|0	0|0	1|1	0|0	3|0	9|0	5|0	26|0	21|0	4|25	0|54	13|32	17|8	0|32	.|.	0|5	0|35	1|26	19|0	3|51	11|0	2|47	17|0	21|0
JH711484.1	2549427	2549427	G	A	SNP	.	8159.13	0|0	0|1	0|0	0|0	0|0	1|1	1|1	0|1	1|1	1|1	.|.	1|1	1|1	1|1	0|0	1|1	0|1	1|1	0|0	0|0	1|1	0|0	3|0	9|1	5|0	26|0	21|0	0|29	0|54	14|31	1|24	0|31	.|.	0|5	0|35	1|26	19|0	1|53	10|1	0|49	17|0	21|0
JH711484.1	2550182	2550182	-	TACAG	Insertion	.	3617.6	1|1	0|1	0|0	0|1	0|0	0|0	0|0	0|0	0|0	0|0	.|.	.|.	.|.	.|.	1|1	.|.	1|1	0|0	1|1	0|0	.|.	0|1	0|2	1|5	2|0	1|9	1|0	1|0	1|0	1|0	2|0	2|0	.|.	.|.	.|.	.|.	0|10	.|.	0|13	1|0	0|1	1|0
JH711484.1	2556726	2556726	A	G	SNP	.	4190.9	0|0	0|1	0|1	0|1	0|1	0|0	0|0	0|0	0|1	0|0	.|.	0|0	0|0	0|0	0|1	0|0	0|1	0|0	0|1	0|1	0|0	0|1	5|0	5|5	3|5	13|27	11|6	22|0	18|0	58|0	7|5	50|0	.|.	14|0	14|0	21|0	24|11	36|1	16|15	31|0	15|12	19|17
JH711484.1	2556755	2556755	C	T	SNP	.	4192.37	0|1	0|1	0|1	0|1	0|1	0|0	0|0	0|0	0|0	0|0	.|.	0|0	0|0	0|0	0|1	0|0	0|1	0|0	0|1	0|1	0|0	0|1	1|4	5|5	5|3	27|13	6|11	22|0	18|0	57|0	11|0	50|0	.|.	14|0	13|1	21|0	11|24	37|0	15|17	31|0	12|15	17|19
JH711484.1	2557126	2557126	C	A	SNP	.	3545.21	0|1	0|0	0|0	0|0	0|0	0|1	0|1	0|0	0|1	0|1	.|.	0|1	0|1	0|1	0|0	0|1	0|0	0|1	0|0	0|0	0|1	0|0	4|1	10|0	8|0	39|0	17|0	8|14	11|7	57|0	5|6	27|23	.|.	8|5	7|6	17|4	35|0	19|18	32|0	11|19	27|0	36|0
JH711484.1	2557127	2557127	T	C	SNP	.	3662.22	0|1	0|0	0|0	0|0	0|0	0|1	0|1	0|0	0|1	0|1	.|.	0|1	0|1	0|1	0|0	0|1	0|0	0|1	0|0	0|0	0|1	0|0	4|1	10|0	8|0	39|0	17|0	8|14	11|7	57|0	5|7	27|23	.|.	8|5	7|6	17|4	35|0	19|18	31|1	11|19	27|0	36|0
JH711484.1	2557163	2557163	G	A	SNP	.	3965.52	0|1	0|1	0|1	0|1	0|1	0|0	0|0	0|0	0|0	0|0	.|.	0|0	0|1	0|0	0|1	0|0	0|1	0|0	0|1	0|1	0|0	0|1	1|4	5|5	5|3	27|12	6|11	22|0	18|0	57|0	12|0	50|0	.|.	14|0	12|1	21|0	11|24	37|0	14|17	30|0	12|15	17|19
JH711484.1	2558362	2558362	C	T	SNP	.	14973.6	0|1	0|1	0|1	0|1	0|1	0|0	0|0	0|0	0|0	0|0	0|0	0|0	0|0	0|0	0|1	0|0	0|1	0|0	0|1	0|1	0|0	0|1	19|13	51|49	20|22	52|49	54|48	74|0	110|1	145|0	35|0	123|0	97|2	43|0	38|1	57|0	67|48	113|0	76|62	113|0	43|46	36|50
JH711484.1	2569653	2569653	T	C	SNP	.	444.44	0|0	0|0	0|0	0|0	0|0	0|0	0|0	0|1	0|1	0|0	0|0	0|0	0|0	0|0	0|0	0|0	0|0	0|0	0|0	0|0	0|0	0|0	6|0	14|0	9|0	18|0	21|0	8|0	23|0	21|13	4|9	20|0	2|0	3|0	5|0	10|0	12|0	9|0	18|0	25|0	27|0	5|0
JH711484.1	2585478	2585478	C	T	SNP	.	2896.73	0|0	0|1	0|0	0|1	0|1	0|0	0|0	0|1	0|0	0|0	.|.	0|0	0|0	0|0	0|1	0|0	0|1	0|0	0|1	0|1	0|0	0|1	6|0	10|15	8|0	22|22	23|14	28|0	47|2	28|19	10|0	45|0	.|.	2|0	32|0	18|0	24|19	20|0	15|18	49|0	22|10	9|12
JH711484.1	2585514	2585514	G	A	SNP	.	3668.23	0|0	0|1	0|0	0|1	0|1	0|0	0|0	1|1	0|1	0|0	.|.	0|0	0|0	0|0	0|1	0|0	0|1	0|0	0|1	0|1	0|0	0|1	6|0	10|15	8|0	22|22	22|14	28|0	47|2	0|47	4|6	45|0	.|.	2|0	32|0	18|0	24|18	20|0	15|18	49|0	21|10	9|12
JH711484.1	2585515	2585515	G	A	SNP	.	3692.23	0|0	0|1	0|0	0|1	0|1	0|0	0|0	1|1	0|1	0|0	.|.	0|0	0|0	0|0	0|1	0|0	0|1	0|0	0|1	0|1	0|0	0|1	6|0	9|15	8|0	22|22	22|14	28|0	47|2	0|47	4|6	45|0	.|.	2|0	32|0	18|0	24|18	20|0	15|18	49|0	21|10	9|12
JH711484.1	2585590	2585590	T	A	SNP	.	6923.82	0|1	0|1	0|1	0|1	0|1	0|0	0|0	0|0	0|0	0|0	.|.	0|0	0|0	0|0	0|1	0|0	0|1	0|0	0|1	0|1	0|0	0|1	7|6	22|13	6|10	19|32	17|27	32|0	46|0	63|0	14|0	43|0	.|.	15|0	20|1	17|0	27|24	38|0	23|22	31|0	19|28	14|14
JH711484.1	2585625	2585625	A	G	SNP	.	6820.18	0|1	0|1	0|1	0|1	0|1	0|0	0|0	0|1	0|0	0|0	.|.	0|0	0|0	0|0	0|1	0|0	0|1	0|0	0|1	0|1	0|0	0|1	6|7	13|22	11|5	32|19	26|18	32|0	46|0	30|33	14|0	43|0	.|.	15|0	21|0	17|0	24|27	38|0	22|23	32|0	28|18	14|13
JH711484.1	2585726	2585726	-	ACGACTGTCAA	Insertion	.	3017.11	0|0	0|0	0|0	0|0	0|0	0|0	0|0	0|1	0|0	0|0	.|.	0|0	0|0	0|0	0|0	0|0	0|0	0|0	0|0	0|0	0|0	0|0	12|0	34|0	16|0	46|0	43|0	29|0	40|0	30|24	12|0	38|0	.|.	14|0	20|0	15|0	46|0	33|0	37|0	29|0	39|0	22|0
JH711484.1	2585756	2585756	A	T	SNP	.	6421.18	0|1	0|1	0|1	0|1	0|1	0|0	0|0	0|1	0|0	0|0	.|.	0|0	0|0	0|0	0|1	0|0	0|1	0|0	0|1	0|1	0|0	0|1	6|7	14|20	10|6	29|17	27|17	29|0	41|0	27|29	12|0	40|0	.|.	14|0	21|0	16|0	20|27	34|0	18|20	29|0	24|18	11|11
JH711484.1	2596812	2596812	A	G	SNP	.	3261.19	0|1	0|1	0|1	0|1	0|1	1|1	1|1	0|1	0|0	1|1	.|.	1|1	1|1	1|1	0|1	1|1	0|1	1|1	0|1	0|1	1|1	0|1	6|3	16|8	9|3	22|5	20|3	0|3	0|8	11|7	9|0	0|6	.|.	0|3	0|2	0|2	19|2	0|7	24|5	0|6	4|6	14|3
JH711484.1	2596821	2596821	-	CCTTGGA	Insertion	.	13868.5	0|1	0|1	0|1	0|1	0|1	0|0	0|0	0|0	0|1	0|0	.|.	0|0	0|0	0|0	0|1	0|0	0|1	0|0	0|1	0|1	0|0	0|1	6|6	22|16	8|9	14|22	10|20	6|0	18|0	25|0	7|2	15|0	.|.	8|0	4|0	5|0	5|19	21|0	11|24	21|0	13|4	7|14
JH711484.1	2596875	2596875	T	C	SNP	.	2653.71	0|0	0|0	0|1	0|0	0|0	1|1	1|1	0|0	0|0	1|1	.|.	1|1	1|1	1|1	0|0	1|1	0|0	1|1	0|0	0|0	1|1	0|0	12|0	38|0	15|2	36|0	29|0	0|6	0|18	25|0	9|0	0|14	.|.	0|8	0|4	0|5	24|0	0|21	35|0	0|21	17|0	21|0
JH711484.1	2596935	2596935	C	A	SNP	.	8821.68	0|0	0|1	0|1	0|1	0|1	1|1	0|1	0|1	0|0	1|1	.|.	1|1	1|1	1|1	0|1	1|1	0|1	1|1	0|1	0|1	1|1	0|1	7|0	28|22	13|14	32|21	39|16	0|16	2|27	47|31	17|2	0|32	.|.	0|15	0|25	0|14	29|18	1|40	30|8	0|41	34|17	21|10
JH711484.1	2596971	2596971	G	C	SNP	.	8932.83	0|0	0|1	0|1	0|1	0|1	1|1	0|1	0|1	0|0	1|1	.|.	1|1	1|1	1|1	0|1	1|1	0|1	1|1	0|1	0|1	1|1	0|1	7|0	28|22	13|14	32|22	39|17	0|16	2|27	47|30	17|2	0|32	.|.	0|15	0|25	0|14	29|18	1|40	30|10	0|41	34|17	21|10
JH711484.1	2596994	2596994	G	A	SNP	.	8953.35	0|0	0|1	0|1	0|1	0|1	1|1	0|1	0|1	0|0	1|1	.|.	1|1	1|1	1|1	0|1	1|1	0|1	1|1	0|1	0|1	1|1	0|1	7|0	28|22	13|14	32|22	39|17	0|16	2|27	47|30	17|2	0|32	.|.	0|15	0|25	0|12	28|19	1|40	30|10	0|40	34|17	21|10
JH711484.1	2597003	2597003	C	T	SNP	.	8699.81	0|0	0|1	0|1	0|1	0|1	1|1	1|1	0|1	0|0	1|1	.|.	1|1	1|1	1|1	0|1	1|1	0|1	1|1	0|1	0|1	1|1	0|1	7|0	28|22	13|14	31|22	39|17	0|15	2|27	47|30	17|2	0|31	.|.	0|15	0|25	0|12	28|18	1|40	30|10	0|41	34|17	20|10
JH711484.1	2597007	2597007	T	G	SNP	.	8791.69	0|0	0|1	0|1	0|1	0|1	1|1	1|1	0|1	0|0	1|1	.|.	1|1	1|1	1|1	0|1	1|1	0|1	1|1	0|1	0|1	1|1	0|1	7|0	27|22	13|14	31|22	39|17	0|16	2|27	47|30	17|2	0|31	.|.	0|15	0|25	0|12	29|18	1|40	30|10	0|41	34|17	21|10
JH711484.1	2601908	2601908	C	T	SNP	.	4516.81	0|1	0|1	0|1	0|1	0|1	0|0	0|0	0|0	0|0	0|0	.|.	0|0	0|0	0|0	0|1	0|0	0|1	0|0	0|1	0|1	0|0	0|1	4|4	18|25	4|9	10|14	18|20	22|0	25|1	21|0	16|0	30|0	.|.	11|0	26|0	15|0	19|10	29|1	14|12	39|0	25|12	6|9
JH711484.1	2601929	2601929	C	T	SNP	.	14874.6	0|1	0|1	0|1	0|1	0|1	1|1	1|1	0|0	0|1	1|1	.|.	1|1	1|1	1|1	0|1	1|1	0|1	1|1	0|1	0|1	1|1	0|1	4|4	17|28	4|10	10|14	18|20	0|45	1|43	33|3	7|16	0|55	.|.	0|19	0|51	0|30	19|10	0|62	14|12	0|79	25|12	6|9
JH711484.1	2601933	2601933	G	A	SNP	.	10027.9	0|0	0|0	0|0	0|0	0|0	1|1	0|1	0|0	0|1	1|1	0|0	1|1	1|1	1|1	0|0	1|1	0|0	1|1	0|0	0|0	1|1	0|0	17|0	83|2	26|0	52|0	77|0	0|45	4|43	72|3	13|16	0|56	1|0	0|19	0|51	0|30	61|0	0|62	51|0	0|80	73|0	34|0
JH711484.1	2601942	2601942	A	G	SNP	.	10416.2	0|0	0|0	0|0	0|0	0|0	1|1	0|1	0|0	0|1	1|1	0|0	1|1	1|1	1|1	0|0	1|1	0|0	1|1	0|0	0|0	1|1	0|0	17|0	82|2	26|0	52|0	77|0	0|45	4|48	72|3	12|17	0|60	1|0	0|20	0|52	0|30	61|0	0|63	52|0	0|83	74|0	34|0
JH711484.1	2601947	2601947	A	G	SNP	.	10418	0|0	0|0	0|0	0|0	0|0	1|1	0|1	0|0	0|1	1|1	0|0	1|1	1|1	1|1	0|0	1|1	0|0	1|1	0|0	0|0	1|1	0|0	17|0	82|3	26|0	52|0	76|0	0|45	4|48	72|3	13|18	0|60	1|0	0|20	0|52	0|30	61|0	0|62	51|1	0|83	74|0	34|0
JH711484.1	2601958	2601958	-	GTAATC	Insertion	.	52068.5	1|1	1|1	1|1	1|1	1|1	0|0	0|1	0|1	0|1	0|0	1|1	0|0	0|0	0|0	1|1	0|0	1|1	0|0	1|1	1|1	0|0	1|1	0|17	2|84	0|26	0|52	0|77	45|0	50|4	3|71	18|13	61|0	0|1	22|0	52|0	31|0	0|59	64|0	0|52	86|0	0|74	0|32
JH711484.1	2601979	2601979	-	TATG	Insertion	.	33432.1	0|0	0|0	0|0	0|0	0|0	1|1	0|1	0|0	0|1	1|1	0|0	1|1	1|1	1|1	0|0	1|1	0|0	1|1	0|0	0|0	1|1	0|0	17|0	84|2	26|0	52|0	77|0	0|45	3|50	71|3	13|18	0|61	1|0	0|22	0|52	0|31	58|0	0|64	54|0	0|86	73|0	32|0
JH711484.1	2601990	2601990	A	G	SNP	.	10600.5	0|0	0|0	0|0	0|0	0|0	1|1	0|1	0|0	0|1	1|1	0|0	1|1	1|1	1|1	0|0	1|1	0|0	1|1	0|0	0|0	1|1	0|0	17|0	80|4	25|0	52|0	75|0	0|45	3|50	72|3	13|18	0|61	1|0	0|22	0|52	0|31	56|0	0|64	54|0	0|85	72|0	32|0
JH711484.1	2602014	2602014	C	T	SNP	.	10589.5	0|0	0|0	0|0	0|0	0|0	1|1	0|1	0|0	0|1	1|1	0|0	1|1	1|1	1|1	0|0	1|1	0|0	1|1	0|0	0|0	1|1	0|0	17|0	83|2	24|0	52|0	75|0	0|45	3|49	72|3	13|18	0|61	1|0	1|21	0|52	0|31	55|0	0|62	53|0	0|84	72|0	31|0
JH711484.1	2602027	2602027	C	T	SNP	.	14083.5	1|1	1|1	1|1	1|1	1|1	0|0	0|1	1|1	0|1	0|0	1|1	0|0	0|0	0|0	1|1	0|0	1|1	0|0	1|1	1|1	0|0	1|1	1|16	3|75	0|24	0|51	0|74	45|0	48|3	3|71	18|11	60|0	0|1	21|0	52|0	31|0	0|55	63|0	0|54	83|0	0|68	0|30
JH711484.1	2606832	2606835	TAGG	-	Deletion	.	15526.5	.|.	.|.	0|1	0|0	.|.	1|1	1|1	1|1	.|.	0|1	.|.	1|1	1|1	1|1	0|0	1|1	0|0	1|1	.|.	0|0	1|1	.|.	.|.	.|.	1|1	1|0	.|.	0|27	0|31	0|1	.|.	2|39	.|.	0|23	0|15	0|14	1|0	0|37	1|0	0|28	.|.	1|0
JH711484.1	2606868	2606868	-	TAAG	Insertion	.	17599.2	.|.	.|.	0|1	0|0	0|0	1|1	1|1	1|1	.|.	0|1	.|.	1|1	1|1	1|1	0|0	1|1	0|0	1|1	.|.	0|0	1|1	.|.	.|.	.|.	2|1	1|0	1|0	0|28	0|31	0|1	.|.	2|41	.|.	0|23	0|15	0|16	1|0	0|38	1|0	0|32	.|.	1|0
JH711484.1	2607581	2607581	G	C	SNP	.	5811.77	1|1	1|1	1|1	1|1	1|1	0|0	0|0	0|0	0|0	0|0	.|.	0|0	0|1	0|0	1|1	0|0	1|1	0|0	1|1	1|1	0|0	1|1	0|6	0|32	0|11	0|17	0|40	10|0	17|0	21|0	18|0	6|0	.|.	5|0	10|2	3|0	0|26	14|0	0|26	23|0	0|26	0|16
JH711484.1	2607740	2607740	C	T	SNP	.	1009.03	0|0	0|0	0|0	0|0	0|0	0|0	0|0	0|1	0|1	0|0	0|0	0|0	0|0	0|0	0|0	0|0	0|0	0|0	0|0	0|0	0|0	0|0	9|0	40|0	15|0	51|0	44|0	13|0	20|1	28|26	5|4	13|0	2|0	8|0	6|0	6|0	45|0	17|1	41|0	22|0	29|0	30|0
JH711484.1	2607797	2607797	C	T	SNP	.	14626.5	0|1	1|1	1|1	1|1	1|1	0|0	0|0	0|0	0|0	0|0	1|1	0|0	0|0	0|0	1|1	0|0	1|1	0|0	1|1	1|1	0|0	1|1	1|8	0|43	0|16	0|54	1|48	15|0	23|1	58|0	10|0	13|0	0|2	8|0	11|0	7|0	0|49	23|0	0|45	26|0	0|34	0|33
JH711484.1	2607835	2607835	T	C	SNP	.	15115.2	0|1	1|1	1|1	1|1	1|1	0|0	0|0	0|0	0|1	0|0	1|1	0|0	0|0	0|0	1|1	0|0	1|1	0|0	1|1	1|1	0|0	1|1	1|8	0|43	0|16	0|54	1|49	15|0	23|1	60|0	4|6	13|0	0|2	8|0	11|0	7|0	0|49	23|0	0|46	28|0	0|35	0|34
JH711484.1	2607845	2607845	T	G	SNP	.	14877.6	0|1	1|1	1|1	1|1	1|1	0|0	0|0	0|0	0|0	0|0	1|1	0|0	0|0	0|0	1|1	0|0	1|1	0|0	1|1	1|1	0|0	1|1	1|8	0|43	0|16	0|54	1|49	15|0	23|1	60|0	10|0	13|0	0|2	8|0	11|0	7|0	0|49	23|0	0|46	28|0	0|35	0|34
JH711484.1	2641573	2641573	C	T	SNP	.	2275.47	0|1	0|1	0|0	0|1	0|1	0|0	0|1	0|0	0|1	0|0	.|.	0|0	0|0	0|0	0|1	0|0	0|1	0|0	0|0	0|1	0|0	0|1	4|2	29|12	39|3	109|11	51|10	9|0	6|2	79|0	2|1	2|0	.|.	7|0	13|1	10|0	59|22	26|0	87|23	62|1	58|0	51|19
JH711484.1	2641589	2641589	C	T	SNP	.	10071	0|1	0|1	0|1	0|1	0|1	0|1	0|1	0|0	0|0	0|0	.|.	0|0	0|0	0|0	0|1	0|0	0|1	0|0	0|1	0|1	0|0	0|1	2|4	24|17	29|13	77|41	11|50	7|2	7|1	79|0	3|0	2|0	.|.	7|0	13|1	10|0	44|36	26|0	56|53	63|0	33|25	33|37
JH711484.1	2641627	2641627	G	A	SNP	.	8664.33	0|1	0|1	0|1	0|1	0|1	0|1	0|1	0|0	0|0	0|0	.|.	0|0	0|0	0|0	0|1	0|0	0|1	0|0	0|1	0|1	0|0	0|1	2|4	25|17	27|13	74|42	11|45	7|2	7|1	79|0	3|0	2|0	.|.	7|0	13|1	10|0	44|35	25|0	55|52	62|0	33|25	34|34
JH711484.1	2641779	2641779	A	G	SNP	.	1985.78	0|0	0|1	0|1	0|1	0|0	0|1	0|0	0|0	0|0	0|0	.|.	0|0	0|0	0|0	0|1	0|0	0|1	0|0	0|1	0|1	0|0	0|1	5|0	21|2	18|7	68|21	40|1	7|2	5|0	65|2	1|0	1|0	.|.	7|0	10|0	6|0	42|15	16|0	58|14	40|3	28|8	32|9
JH711484.1	2658735	2658735	G	A	SNP	.	2634.61	0|0	0|0	0|0	0|0	0|0	0|1	0|1	0|0	0|0	0|1	.|.	0|1	0|1	0|1	0|0	0|1	0|0	0|1	0|0	0|0	0|1	0|0	3|0	47|2	17|0	34|0	34|0	12|10	32|23	47|0	18|0	19|22	.|.	6|3	8|18	10|9	55|0	37|17	32|0	21|27	26|0	16|0
JH711484.1	2658752	2658752	T	C	SNP	.	2855.92	0|1	0|1	0|1	0|1	0|1	0|0	0|0	0|0	0|0	0|0	.|.	0|0	0|0	0|0	0|1	0|0	0|1	0|0	0|1	0|1	0|0	0|1	1|2	16|33	8|9	25|8	22|12	22|0	53|2	45|2	18|0	41|0	.|.	9|0	26|0	19|0	29|26	55|0	18|14	48|0	13|13	10|6
JH711484.1	2658768	2658768	A	G	SNP	.	2642.61	0|0	0|0	0|0	0|0	0|0	0|1	0|1	0|0	0|0	0|1	.|.	0|1	0|1	0|1	0|0	0|1	0|0	0|1	0|0	0|0	0|1	0|0	3|0	47|2	17|0	34|0	34|0	11|10	32|23	47|0	18|0	19|22	.|.	6|3	8|18	10|9	55|0	37|18	32|0	21|27	26|0	16|0
JH711484.1	2658792	2658792	G	A	SNP	.	2844.91	0|1	0|1	0|1	0|1	0|1	0|0	0|0	0|0	0|0	0|0	.|.	0|0	0|0	0|0	0|1	0|0	0|1	0|0	0|1	0|1	0|0	0|1	1|2	16|33	8|9	25|7	22|12	21|0	53|2	47|0	18|0	41|0	.|.	9|0	26|0	19|0	29|26	55|0	18|14	48|0	13|12	10|6
JH711484.1	2658819	2658819	G	A	SNP	.	2650.61	0|0	0|0	0|0	0|0	0|0	0|1	0|1	0|0	0|0	0|1	.|.	0|1	0|1	0|1	0|0	0|1	0|0	0|1	0|0	0|0	0|1	0|0	3|0	47|2	17|0	32|0	33|0	11|9	32|23	47|0	18|0	19|21	.|.	6|3	8|18	9|9	53|0	37|18	32|0	21|27	25|0	14|0
JH711484.1	2659081	2659082	AC	-	Deletion	.	19636.7	.|.	1|1	1|1	1|1	1|1	1|1	1|1	.|.	.|.	1|1	.|.	1|1	1|1	1|1	.|.	1|1	.|.	1|1	1|1	.|.	1|1	.|.	.|.	0|2	0|1	0|1	0|1	0|35	0|67	.|.	.|.	0|84	.|.	0|16	0|20	0|29	.|.	0|54	.|.	1|37	0|1	.|.
JH711484.1	2679205	2679205	G	A	SNP	.	3620.46	0|1	0|1	0|1	0|1	0|1	0|0	0|0	0|0	0|0	0|0	.|.	0|0	0|0	0|0	0|1	0|0	0|1	0|0	0|1	0|1	0|0	0|1	4|4	19|17	11|11	21|11	16|26	19|0	39|0	58|0	28|0	32|0	.|.	6|0	26|2	18|0	25|27	49|0	20|21	31|0	21|15	3|10
JH711484.1	2679244	2679245	TA	-	Deletion	.	3696.76	0|0	0|0	0|0	0|0	0|0	0|0	0|0	1|1	0|1	0|0	.|.	0|0	0|0	0|0	0|0	0|0	0|0	0|0	0|0	0|0	0|0	0|0	8|0	36|0	20|0	29|0	38|0	19|0	39|0	0|56	8|20	31|0	.|.	6|0	28|0	18|0	52|0	46|1	40|0	30|0	36|0	13|0
JH711484.1	2679380	2679380	G	A	SNP	.	3204.67	0|0	0|0	0|0	0|0	0|0	0|1	0|1	0|0	0|0	0|1	.|.	0|1	0|1	0|1	0|0	0|1	0|0	0|1	0|0	0|0	0|1	0|0	12|0	60|0	24|0	39|0	45|0	26|12	31|20	95|0	13|0	37|30	.|.	8|15	18|10	16|10	57|0	30|26	64|0	32|30	58|0	16|0
JH711484.1	2679440	2679440	C	T	SNP	.	13475.2	0|1	0|1	0|1	0|1	0|1	1|1	1|1	1|1	0|1	1|1	.|.	1|1	1|1	1|1	0|1	1|1	0|1	1|1	0|1	0|1	1|1	0|1	3|3	17|13	6|6	8|9	14|8	0|18	0|24	0|47	4|3	0|34	.|.	0|11	0|14	0|13	20|8	0|27	12|20	0|30	8|18	2|5
JH711484.1	2683166	2683166	A	-	Deletion	.	121.39	0|0	0|0	0|0	0|0	0|0	0|0	.|.	0|0	0|0	1|1	.|.	.|.	.|.	.|.	0|0	1|1	0|0	0|1	0|0	0|0	0|0	0|0	19|0	50|0	27|0	84|0	71|0	1|0	.	127|0	28|0	0|2	.|.	.|.	.|.	.|.	72|0	0|2	121|1	1|1	88|0	58|0
JH711484.1	2683200	2683200	A	G	SNP	.	840.3	0|0	0|0	0|0	0|0	0|0	0|1	0|1	0|0	0|0	0|1	.|.	0|1	0|0	0|0	0|0	0|1	0|0	0|1	0|0	0|0	0|1	0|0	2|0	28|0	10|0	40|0	26|0	8|6	17|4	28|0	7|0	10|3	.|.	5|2	5|0	2|0	44|0	19|2	20|0	10|6	16|0	18|0
JH711484.1	2683203	2683203	G	C	SNP	.	898.42	0|0	0|0	0|0	0|0	0|0	0|1	0|1	0|0	0|0	0|1	.|.	0|1	0|0	0|0	0|0	0|1	0|0	0|1	0|0	0|0	0|1	0|0	2|0	27|0	10|0	40|0	26|0	8|6	17|4	28|0	7|0	10|3	.|.	5|2	5|0	2|0	44|0	19|2	20|0	10|6	17|0	18|0
JH711484.1	2683208	2683208	A	G	SNP	.	876.99	0|0	0|0	0|0	0|0	0|0	0|1	0|1	0|0	0|0	0|1	.|.	0|1	0|0	.|.	0|0	0|1	0|0	0|1	0|0	0|0	0|1	0|0	2|0	30|0	10|0	41|0	26|0	8|6	17|4	28|0	7|0	10|3	.|.	5|2	5|0	.|.	44|0	19|2	20|0	10|6	17|0	18|0
JH711484.1	2683230	2683230	G	A	SNP	.	1106.29	0|0	0|0	0|0	0|0	0|0	0|1	0|1	0|0	0|0	0|1	.|.	0|1	0|0	0|0	0|0	0|1	0|0	0|1	0|0	0|0	0|1	0|0	2|0	30|0	10|0	42|0	26|0	8|11	17|8	28|0	7|0	10|5	.|.	5|4	5|0	2|0	44|0	19|5	20|0	11|12	17|0	18|0
JH711484.1	2683236	2683242	CAGGTCC	-	Deletion	.	12337.2	0|0	0|1	0|1	0|1	0|1	0|0	0|0	0|0	0|0	0|0	.|.	0|0	0|1	0|0	0|1	0|0	0|1	0|0	0|1	0|1	0|0	0|1	2|0	14|16	8|2	20|22	9|17	19|0	25|0	28|0	7|0	15|0	.|.	9|0	3|2	2|0	19|25	25|0	11|9	23|0	9|8	8|10
JH711484.1	2683271	2683271	G	-	Deletion	.	1708.13	0|0	0|0	0|0	0|0	0|0	0|1	0|1	0|0	0|0	0|1	.|.	0|1	0|0	0|0	0|0	0|1	0|0	0|1	0|0	0|0	0|1	0|0	2|0	30|0	10|0	42|0	26|0	8|11	17|8	28|0	7|0	10|5	.|.	5|4	5|0	2|0	44|0	19|6	20|0	12|11	17|0	18|0
JH711484.1	2686281	2686281	A	G	SNP	.	6396.08	0|1	0|1	0|1	0|1	0|1	0|1	0|1	0|0	0|0	0|1	.|.	0|1	0|1	0|1	0|1	0|1	0|1	0|1	0|1	0|1	0|1	0|1	10|2	18|9	2|4	16|12	12|10	11|18	23|5	38|1	13|0	28|18	.|.	2|7	6|13	10|8	16|13	11|11	12|12	13|12	8|10	9|10
JH711484.1	2686349	2686349	-	TCGGA	Insertion	.	17282.2	0|1	0|1	0|1	0|1	0|1	0|0	0|0	0|0	0|1	0|0	.|.	0|0	0|0	0|0	0|1	0|0	0|1	0|0	0|1	0|1	0|0	0|1	4|21	20|34	10|3	24|32	26|25	58|1	52|2	87|0	12|14	90|0	.|.	18|0	41|0	35|0	25|32	46|0	22|24	51|0	23|20	21|18
JH711484.1	2686719	2686719	G	T	SNP	.	17005.1	0|1	0|1	0|1	0|1	0|1	0|1	0|1	0|0	0|0	0|1	.|.	0|1	0|1	0|1	0|1	0|1	0|1	0|1	0|1	0|1	0|1	0|1	21|8	36|33	11|15	24|26	35|24	20|20	20|36	106|0	12|1	36|36	.|.	13|17	15|16	22|15	28|48	29|33	45|30	23|32	27|23	21|19
JH711484.1	2686732	2686732	C	A	SNP	.	14605.9	0|1	0|1	0|1	0|1	0|1	0|0	0|0	1|1	0|1	0|0	.|.	0|0	0|0	0|0	0|1	0|0	0|1	0|0	0|1	0|1	0|0	0|1	9|20	34|35	16|11	26|24	24|35	40|0	56|0	1|105	1|12	72|0	.|.	30|0	31|0	37|0	48|28	62|0	30|45	55|0	23|27	19|21
JH711484.1	2687167	2687167	-	ACT	Insertion	.	35299.4	0|1	1|1	1|1	1|1	1|1	1|1	1|1	1|1	1|1	1|1	.|.	1|1	1|1	1|1	1|1	1|1	1|1	1|1	0|1	0|1	1|1	1|1	1|12	0|23	0|8	0|26	0|20	0|25	0|53	1|40	0|2	0|43	.|.	0|32	0|25	0|15	0|22	0|56	0|37	0|45	1|19	1|17
JH711484.1	2687234	2687238	GTCGG	-	Deletion	.	19133.3	0|1	1|1	1|1	1|1	1|1	1|1	1|1	1|1	1|1	1|1	.|.	1|1	1|1	1|1	1|1	1|1	1|1	1|1	0|1	0|1	1|1	1|1	1|6	0|9	0|3	0|11	0|9	0|10	0|22	0|16	0|1	0|18	.|.	0|16	0|11	0|7	0|9	0|24	0|16	0|17	1|7	2|6
JH711484.1	2687253	2687253	C	T	SNP	.	8740.64	0|1	0|1	0|1	0|1	0|1	1|1	1|1	1|1	1|1	1|1	.|.	1|1	0|1	1|1	0|1	1|1	0|1	1|1	0|1	0|1	1|1	0|1	2|6	9|11	6|6	9|9	12|10	0|17	0|15	0|21	0|6	0|15	.|.	0|12	1|8	0|5	19|4	0|18	10|9	0|26	8|7	8|5
JH711484.1	2687527	2687527	C	T	SNP	.	2560.16	1|1	0|1	0|1	0|1	0|1	0|0	0|0	0|0	0|0	0|0	.|.	0|0	0|0	0|0	0|1	0|0	0|1	0|0	0|1	0|1	0|0	0|1	0|4	18|17	9|14	16|13	16|14	16|0	14|0	56|0	13|0	25|0	.|.	14|0	13|0	19|0	13|9	27|0	24|16	37|0	15|17	8|10
JH711484.1	2702108	2702108	C	A	SNP	.	2798.93	0|1	0|1	0|1	0|1	0|1	0|0	0|0	0|0	0|0	0|0	.|.	0|0	0|0	0|1	0|1	0|0	0|1	0|0	0|1	0|1	0|0	0|1	1|4	22|13	3|2	9|7	7|11	16|0	29|0	41|0	9|0	27|0	.|.	8|0	12|0	10|1	18|11	34|0	6|15	23|0	12|10	3|5
JH711484.1	2722924	2722927	TACT	-	Deletion	.	2142.15	0|0	0|0	0|0	0|0	0|0	0|0	0|0	0|0	0|1	0|0	0|0	0|0	0|0	0|0	0|0	0|0	0|0	0|0	0|0	0|0	0|0	0|0	38|0	108|0	57|0	153|0	116|0	129|0	149|0	249|0	34|35	216|0	1|0	65|0	60|0	74|0	178|0	180|0	226|0	184|0	151|0	110|0
JH711484.1	2723188	2723195	CTAAGCCT	-	Deletion	.	287336	1|1	1|1	1|1	1|1	1|1	1|1	1|1	0|1	1|1	1|1	1|1	1|1	1|1	1|1	1|1	1|1	1|1	1|1	1|1	1|1	1|1	1|1	0|39	0|107	0|55	0|153	0|116	0|129	0|151	125|125	0|69	0|217	0|1	0|66	0|61	0|73	0|180	0|174	0|220	0|180	0|151	0|112
JH711484.1	2723278	2723281	CCAA	-	Deletion	.	2174.15	0|0	0|0	0|0	0|0	0|0	0|0	0|0	0|0	0|1	0|0	0|0	0|0	0|0	0|0	0|0	0|0	0|0	0|0	0|0	0|0	0|0	0|0	39|0	109|0	59|0	156|0	117|0	130|0	152|0	250|0	35|36	221|0	1|0	66|0	62|0	75|0	185|0	181|0	227|0	185|0	153|0	112|0
JH711484.1	2735335	2735335	C	G	SNP	.	3729.5	0|0	0|0	0|0	0|0	0|0	0|1	0|1	0|0	0|0	0|1	0|0	0|1	0|1	0|1	0|0	0|1	0|0	0|1	0|0	0|0	0|1	0|0	9|0	34|0	14|0	30|0	28|0	12|9	12|15	38|0	15|1	22|14	1|0	9|7	8|9	11|11	26|0	18|16	27|0	11|20	30|0	15|0
JH711484.1	2739759	2739759	A	G	SNP	.	13395.1	1|1	1|1	1|1	1|1	1|1	0|1	0|1	0|1	0|1	0|1	1|1	0|1	0|1	0|1	1|1	0|1	1|1	0|1	1|1	0|1	0|0	1|1	0|6	0|51	0|15	0|37	0|48	11|25	36|31	26|34	2|11	22|31	0|1	10|6	8|16	11|15	0|36	28|33	0|59	28|31	0|27	2|22
JH711484.1	2758101	2758101	G	A	SNP	.	6007.89	0|1	0|1	0|1	0|1	0|1	1|1	1|1	0|1	0|0	1|1	.|.	1|1	1|1	1|1	0|1	1|1	0|1	1|1	0|1	0|1	1|1	0|1	6|4	18|22	9|1	24|16	23|5	0|26	0|18	15|24	16|0	0|21	.|.	0|7	0|11	0|12	6|12	0|17	12|22	0|16	10|2	12|3
JH711484.1	2769228	2769228	G	A	SNP	.	57076	0|0	0|0	0|0	0|0	0|0	1|1	1|1	0|0	0|0	1|1	0|0	1|1	1|1	1|1	0|0	1|1	0|0	1|1	0|0	0|0	1|1	0|0	52|0	136|1	71|0	226|0	151|2	2|144	0|191	241|4	59|0	2|243	3|0	0|79	1|67	1|93	209|0	1|211	244|0	0|232	183|0	138|0
JH711484.1	2771848	2771848	T	C	SNP	.	38576.3	0|1	0|1	0|1	0|1	0|1	1|1	1|1	1|1	1|1	1|1	1|1	1|1	1|1	1|1	0|1	1|1	0|1	1|1	0|1	0|1	1|1	0|1	11|19	30|23	12|17	26|31	33|25	2|73	3|77	0|147	0|33	1|115	0|2	0|28	2|21	0|48	34|43	0|90	50|54	0|105	37|39	30|28
JH711484.1	2771872	2771872	A	G	SNP	.	44838	0|1	0|1	0|1	0|1	0|1	1|1	1|1	1|1	1|1	1|1	1|1	1|1	0|1	1|1	0|1	1|1	0|1	1|1	0|1	0|1	1|1	0|1	10|21	31|24	12|18	27|32	34|27	1|75	3|80	0|154	0|33	0|126	0|2	0|32	2|22	0|49	34|44	0|91	50|55	0|109	38|39	30|30
JH711484.1	2771957	2771957	G	A	SNP	.	42548.6	0|1	0|1	0|1	0|1	0|1	1|1	1|1	1|1	0|0	1|1	1|1	1|1	0|1	1|1	0|1	1|1	0|1	1|1	0|1	0|1	1|1	0|1	11|20	31|24	11|18	27|32	35|26	1|76	3|81	1|153	33|0	0|126	0|2	0|32	2|22	1|49	34|44	0|91	52|56	0|109	38|39	30|30
JH711484.1	2771974	2771974	A	G	SNP	.	45205.6	0|1	0|1	0|1	0|1	0|1	1|1	1|1	1|1	0|0	1|1	1|1	1|1	0|1	1|1	0|1	1|1	0|1	1|1	0|1	0|1	1|1	0|1	11|20	31|24	11|18	27|32	34|27	1|76	3|81	0|155	33|0	0|126	0|2	0|32	2|22	0|50	34|44	0|91	52|56	0|108	38|39	30|30
JH711484.1	2791294	2791294	A	C	SNP	.	8807.53	0|1	0|1	0|1	0|1	1|1	0|0	0|0	0|0	0|1	0|0	0|0	0|0	0|0	0|0	0|1	0|0	0|1	0|0	0|1	0|1	0|0	0|1	16|5	35|35	15|10	36|36	1|45	40|0	74|1	64|0	7|8	59|0	2|0	17|0	16|1	32|2	25|31	64|0	29|25	47|0	19|19	22|10
JH711484.1	2791354	2791354	A	G	SNP	.	17820.9	0|1	0|1	0|1	0|1	1|1	0|1	0|1	1|1	1|1	0|1	0|0	0|1	0|1	0|1	0|1	0|1	0|1	0|1	0|1	0|1	0|1	0|1	16|5	35|34	14|10	35|36	0|46	20|19	38|37	2|62	1|14	31|27	2|0	9|8	6|11	10|23	25|31	34|28	28|25	21|22	18|19	21|8
JH711484.1	2791385	2791385	-	GA	Insertion	.	1180.06	0|0	0|0	0|0	0|0	0|0	0|0	0|0	0|1	0|0	0|0	0|0	0|0	0|0	0|0	0|0	0|0	0|0	0|0	0|0	0|0	0|0	0|0	19|0	64|0	21|0	65|0	44|0	38|0	74|0	27|32	15|0	56|0	2|0	16|0	17|0	32|0	56|0	55|1	48|0	42|0	34|0	27|0
JH711484.1	2791591	2791591	G	C	SNP	.	8661.1	0|1	0|1	0|1	0|1	1|1	0|1	0|1	0|1	1|1	0|1	.|.	0|1	0|1	0|1	0|1	0|1	0|1	0|1	0|1	0|1	0|1	0|1	8|10	30|19	13|4	20|33	0|46	10|7	24|31	23|27	0|17	25|25	.|.	13|2	6|6	9|5	30|37	25|18	28|36	18|20	23|26	15|13
JH711484.1	2791606	2791606	G	A	SNP	.	5347.39	0|1	0|1	0|1	0|1	1|1	0|0	0|1	0|0	1|1	0|0	.|.	0|0	0|0	0|0	0|1	0|0	0|1	0|0	0|1	0|1	0|0	0|1	8|10	30|19	14|4	21|33	0|47	17|0	49|6	50|0	0|17	50|0	.|.	15|0	12|0	14|0	32|35	43|0	28|36	39|0	23|26	15|13
JH711484.1	2791615	2791615	-	A	Insertion	.	4587.79	0|0	0|0	0|0	0|0	1|1	0|1	0|1	0|0	0|1	0|1	.|.	0|1	0|1	0|1	0|0	0|1	0|0	0|1	0|0	0|0	0|1	0|0	10|7	31|16	16|1	21|30	2|40	10|7	24|30	48|2	1|15	25|25	.|.	13|2	6|6	9|5	34|29	25|18	34|27	19|20	24|20	16|11
JH711484.1	2791616	2791616	G	A	SNP	.	8003.49	0|1	0|1	0|1	0|1	1|1	0|1	0|1	0|0	1|1	0|1	.|.	0|1	0|1	0|1	0|1	0|1	0|1	0|1	0|1	0|1	0|1	0|1	8|10	30|21	13|4	21|33	0|48	10|7	24|31	46|2	0|17	25|25	.|.	13|2	6|6	9|5	30|36	25|18	28|37	20|20	23|26	15|13
JH711484.1	2791682	2791682	G	C	SNP	.	3336.24	0|0	0|0	0|0	0|0	0|0	0|1	0|1	0|1	0|1	0|1	.|.	0|1	0|1	0|1	0|0	0|1	0|0	0|1	0|0	0|0	0|1	0|0	18|0	52|0	17|0	55|0	49|0	10|7	30|26	23|27	4|16	26|26	.|.	13|2	6|6	10|5	69|0	25|20	65|0	19|20	49|0	27|1
JH711484.1	2794740	2794740	C	T	SNP	.	2968.52	1|1	0|1	0|1	0|1	0|1	0|0	0|0	0|0	0|1	0|0	1|1	0|0	0|0	0|0	0|1	0|0	0|1	0|0	0|1	0|1	0|0	0|1	0|3	20|19	4|10	22|23	20|5	22|0	28|0	38|0	12|5	34|0	0|1	12|0	32|0	13|0	14|22	34|0	23|20	34|0	15|12	7|5
JH711484.1	2804060	2804060	A	G	SNP	.	4915.81	0|1	0|1	0|1	0|1	0|1	0|0	0|0	0|0	0|0	0|0	.|.	0|0	0|0	0|0	0|1	0|0	0|1	0|0	0|1	0|1	0|0	0|1	2|3	29|20	7|8	22|15	26|18	27|0	46|0	35|1	12|0	40|0	.|.	18|0	26|1	23|1	25|24	37|0	18|19	61|1	15|12	12|8
JH711484.1	2804144	2804144	C	T	SNP	.	12957.2	0|0	0|0	0|1	0|0	0|0	1|1	1|1	0|0	0|0	1|1	.|.	1|1	0|1	0|1	0|0	1|1	0|0	1|1	0|0	0|0	1|1	0|0	13|0	94|0	22|6	70|0	85|4	0|50	0|90	68|0	24|0	0|82	.|.	0|35	4|49	3|43	98|0	2|69	75|2	0|120	52|2	35|2
JH711484.1	2804212	2804212	T	C	SNP	.	20037.6	0|1	0|1	0|1	0|1	0|1	1|1	1|1	1|1	0|1	1|1	.|.	1|1	1|1	0|1	0|1	1|1	0|1	1|1	0|1	0|1	1|1	0|1	5|3	24|26	8|6	16|24	21|28	1|27	0|47	0|37	7|5	0|42	.|.	0|18	1|26	2|23	26|25	0|37	22|18	0|67	13|15	10|12
JH711484.1	2837159	2837159	T	C	SNP	.	36445.1	1|1	1|1	1|1	1|1	1|1	0|0	0|0	0|1	0|1	0|0	1|1	0|0	0|0	0|0	1|1	0|0	1|1	0|0	1|1	1|1	0|0	1|1	0|39	1|77	0|37	0|107	2|98	80|1	104|2	58|75	33|4	121|0	0|7	40|1	39|0	50|1	0|108	113|0	0|131	121|0	0|92	0|68
JH711484.1	2837268	2837268	T	C	SNP	.	66144.4	1|1	1|1	1|1	1|1	1|1	1|1	1|1	1|1	1|1	1|1	1|1	1|1	1|1	1|1	1|1	1|1	1|1	1|1	1|1	1|1	1|1	1|1	0|39	0|77	0|37	1|104	0|100	0|79	0|102	0|129	0|35	0|115	0|7	0|39	0|36	0|50	0|106	0|109	0|129	0|116	0|92	0|67
JH711484.1	2841116	2841116	C	G	SNP	.	5459.18	0|1	0|1	0|1	0|1	0|1	0|0	0|0	0|0	0|1	0|0	.|.	0|0	0|0	0|0	0|1	0|0	0|1	0|0	0|1	0|1	0|0	0|1	2|8	13|22	11|7	18|12	18|14	39|1	38|1	45|0	12|4	43|0	.|.	17|0	21|0	21|0	26|31	37|0	16|14	45|0	15|16	12|15
JH711484.1	2895267	2895267	C	T	SNP	.	3253.53	0|0	0|0	0|0	0|0	0|1	0|1	0|1	0|1	0|0	0|1	0|0	0|1	0|1	0|1	0|0	0|1	0|0	0|1	0|0	0|0	0|1	0|0	10|0	57|0	8|0	61|0	37|4	10|16	21|21	25|36	8|0	12|10	1|0	2|6	15|15	16|16	44|0	26|13	36|0	26|22	30|0	26|0
JH711484.1	2895333	2895333	G	C	SNP	.	2741.25	0|1	0|1	0|1	0|1	0|1	0|0	0|0	0|0	0|0	0|0	.|.	0|0	0|0	0|0	0|1	0|0	0|1	0|0	0|1	0|1	0|0	0|1	9|1	36|19	2|6	35|23	21|18	26|0	40|2	59|0	8|0	21|0	.|.	8|0	28|0	32|0	24|19	38|0	25|8	47|0	9|21	14|11
JH711484.1	2897152	2897152	C	T	SNP	.	1878.89	0|1	0|1	1|1	0|1	0|1	0|0	0|0	0|0	0|0	0|0	.|.	0|0	0|0	0|0	0|1	0|0	0|1	0|0	0|1	0|1	0|0	0|1	4|4	17|15	0|7	13|3	8|9	15|0	11|0	23|0	6|0	27|0	.|.	5|0	14|0	6|0	14|12	10|0	9|7	19|0	10|10	5|12
JH711484.1	2897918	2897918	-	C	Insertion	.	42328.3	1|1	1|1	1|1	1|1	1|1	1|1	1|1	1|1	1|1	1|1	.|.	1|1	1|1	1|1	1|1	1|1	1|1	1|1	1|1	1|1	1|1	1|1	0|18	0|77	0|20	0|56	0|51	0|32	0|62	0|81	0|28	0|53	.|.	0|15	0|27	0|23	2|53	0|63	0|53	0|57	0|53	0|28
JH711484.1	2897936	2897936	G	T	SNP	.	4654.11	0|1	0|1	0|1	0|1	0|1	0|0	0|0	0|0	0|0	0|0	.|.	0|0	0|0	0|0	0|1	0|0	0|1	0|0	0|1	0|1	0|0	0|1	10|8	51|26	8|12	27|29	20|30	30|2	60|2	80|0	28|0	53|0	.|.	15|0	27|0	23|0	23|32	63|0	26|27	57|0	17|36	12|15
JH711484.1	2901497	2901497	A	T	SNP	.	63946	1|1	1|1	1|1	1|1	1|1	0|0	0|0	1|1	1|1	0|0	1|1	0|0	0|0	0|0	1|1	0|0	1|1	0|0	1|1	1|1	0|0	1|1	1|47	0|107	0|66	0|189	1|128	116|2	165|2	5|237	0|65	232|0	0|3	75|0	52|1	89|2	0|191	200|2	0|223	198|0	0|144	3|102
JH711484.1	2903214	2903214	A	G	SNP	.	6782.98	0|0	0|0	0|0	0|0	0|0	0|1	0|1	0|0	0|0	0|1	.|.	0|1	0|1	0|1	0|0	0|1	0|0	0|1	0|0	0|0	0|1	0|0	25|1	40|1	27|0	66|0	61|0	20|26	33|31	83|0	21|0	26|30	.|.	15|8	33|14	20|21	84|0	26|38	66|0	22|26	42|0	31|0
JH711484.1	2903643	2903643	T	C	SNP	.	9447.17	0|1	0|1	0|1	0|1	0|1	0|1	0|1	0|0	0|1	0|1	.|.	0|1	0|1	0|1	0|1	0|0	0|1	0|1	0|1	0|1	0|1	0|1	34|10	94|22	54|19	152|37	114|31	93|31	139|26	232|12	25|4	204|27	.|.	53|15	66|21	72|17	147|20	172|27	147|45	161|37	108|21	88|26
JH711484.1	2907113	2907113	G	A	SNP	.	2713.81	0|1	0|1	0|1	0|1	0|1	0|0	0|0	0|0	0|0	0|0	.|.	0|0	0|0	0|0	0|1	0|0	0|1	0|0	0|1	0|1	0|0	0|1	5|5	24|15	8|3	24|22	15|14	43|0	48|0	57|0	17|0	52|0	.|.	20|0	26|0	26|0	23|39	49|0	30|10	56|0	15|8	23|4
JH711484.1	2907336	2907336	G	A	SNP	.	7184.74	0|0	0|0	0|0	0|0	0|0	0|1	0|0	0|0	0|0	0|0	0|0	0|1	0|0	0|1	0|0	0|1	0|0	0|1	0|0	0|0	0|0	0|0	42|2	87|1	64|1	162|0	121|0	64|59	115|0	231|1	57|0	226|3	1|0	25|25	37|0	47|36	168|0	89|90	195|0	90|100	141|0	92|1
JH711484.1	2913825	2913825	A	G	SNP	.	2946.03	0|0	0|0	0|0	0|0	0|0	0|1	0|1	0|0	0|0	0|1	.|.	0|1	0|1	0|1	0|0	0|1	0|0	0|1	0|0	0|0	0|1	0|0	12|0	33|0	20|0	44|0	36|0	14|14	27|19	63|0	15|0	17|21	.|.	9|10	14|13	7|11	53|0	20|20	48|0	16|18	48|0	38|0
JH711484.1	2915835	2915835	-	ATCGAT	Insertion	.	3337.15	0|0	0|0	0|0	0|0	0|0	0|0	0|0	0|1	0|0	0|0	0|0	0|0	0|0	0|0	0|0	0|0	0|0	0|0	0|0	0|0	0|0	0|0	16|0	41|0	22|0	58|0	48|0	32|0	32|0	47|41	30|0	29|0	1|0	9|0	19|0	18|0	66|0	48|1	63|0	32|0	48|0	30|0
JH711484.1	2935404	2935404	A	G	SNP	.	15500.8	0|1	0|1	0|1	0|1	0|1	0|0	0|0	0|0	1|1	0|0	0|1	0|0	0|0	0|0	0|1	0|0	0|1	0|0	0|1	0|1	0|0	0|1	17|16	42|31	12|24	78|61	50|53	86|1	115|2	147|3	1|19	122|0	3|2	55|2	36|3	39|1	57|60	95|0	65|67	126|1	36|55	34|36
JH711484.1	2949963	2949963	T	C	SNP	.	3394.99	0|1	0|1	1|1	0|1	0|1	0|0	0|0	0|0	0|1	0|0	.|.	0|0	0|0	0|0	0|1	0|0	0|1	0|0	0|1	0|1	0|0	0|1	4|5	11|9	0|2	13|14	16|15	16|0	21|0	39|0	8|1	27|0	.|.	7|0	12|0	10|0	12|16	15|0	13|10	21|0	5|7	6|11
JH711484.1	2965524	2965524	A	G	SNP	.	5279.9	0|0	0|0	0|0	0|0	0|0	0|1	0|1	0|1	0|0	0|1	0|0	0|1	0|1	0|1	0|0	0|1	0|0	0|1	0|0	0|0	0|1	0|0	10|0	81|0	17|0	69|0	49|0	31|20	37|16	58|39	45|0	34|52	2|0	19|21	29|28	20|10	93|1	40|32	58|0	25|47	48|0	37|1
JH711484.1	2969210	2969210	C	T	SNP	.	4761.43	0|1	0|1	0|1	0|1	0|1	0|0	0|0	0|0	0|1	0|0	0|0	0|0	0|0	0|0	0|1	0|0	0|1	0|0	0|1	0|1	0|0	0|1	12|6	24|41	4|20	30|19	15|25	61|0	61|0	96|2	14|12	45|0	1|0	2|0	37|0	38|0	32|22	50|0	26|25	46|0	27|16	28|31
JH711484.1	2980063	2980063	T	A	SNP	.	22907.3	1|1	1|1	1|1	1|1	1|1	0|0	0|0	0|1	0|1	0|0	.|.	0|0	0|0	0|0	1|1	0|0	1|1	0|0	1|1	1|1	0|0	1|1	0|20	0|57	0|17	0|72	1|70	37|2	58|1	45|36	7|7	76|0	.|.	21|0	29|0	24|1	0|67	96|0	0|67	67|0	0|59	0|45
JH711484.1	2980204	2980204	C	-	Deletion	.	33012.9	1|1	1|1	1|1	1|1	1|1	0|1	0|1	1|1	1|1	0|1	.|.	0|1	0|1	0|1	1|1	0|1	1|1	0|1	1|1	1|1	0|1	1|1	0|18	0|55	1|15	0|68	1|65	19|17	24|30	1|73	0|14	44|33	.|.	6|15	13|14	12|12	0|55	47|35	0|59	38|23	0|47	0|42
JH711484.1	2996713	2996713	G	A	SNP	.	7050.19	0|0	0|0	0|0	0|0	0|0	0|1	0|1	1|1	0|0	0|1	.|.	0|1	0|1	0|1	0|0	0|1	0|0	0|1	0|0	0|0	0|1	0|0	7|0	55|1	23|0	60|0	47|0	15|17	25|16	0|63	13|0	23|15	.|.	9|7	14|15	7|11	37|0	19|18	66|0	15|16	49|0	23|0
JH711484.1	2999489	2999489	-	GTAT	Insertion	.	48711.3	1|1	1|1	1|1	.|.	1|1	1|1	1|1	.|.	.|.	1|1	.|.	1|1	1|1	1|1	.|.	1|1	.|.	1|1	.|.	.|.	1|1	0|0	0|1	0|1	0|1	.|.	0|2	0|88	0|85	.|.	.|.	0|136	.|.	0|47	0|38	0|51	.|.	0|105	.|.	0|92	.|.	.|.
JH711484.1	3014174	3014182	TAGCCTGAG	-	Deletion	.	106995	0|1	0|1	0|1	0|1	0|1	1|1	1|1	0|1	1|1	1|1	0|0	1|1	1|1	1|1	0|1	1|1	0|1	1|1	0|1	0|1	1|1	0|1	6|4	38|43	22|17	31|36	25|35	0|47	0|80	52|64	0|25	0|94	1|0	0|23	0|35	0|39	41|44	0|69	43|37	0|77	30|26	27|25
JH711484.1	3014232	3014235	GAGG	-	Deletion	.	59839.3	1|1	1|1	1|1	1|1	1|1	0|1	0|1	0|1	1|1	0|1	1|1	0|1	0|1	0|1	1|1	0|1	1|1	0|1	1|1	1|1	0|1	1|1	0|10	0|84	0|39	0|68	0|62	24|26	41|41	53|65	0|26	54|44	0|1	12|15	19|17	22|21	0|88	37|37	0|83	38|40	0|60	0|52
JH711484.1	3014289	3014289	A	G	SNP	.	11463.8	0|0	0|0	0|0	0|0	0|0	0|1	0|1	0|1	0|0	0|1	.|.	0|1	0|1	0|1	0|0	0|1	0|0	0|1	0|0	0|0	0|1	0|0	10|0	83|1	39|0	68|0	62|0	26|24	41|41	65|53	26|0	43|54	.|.	15|11	17|19	21|21	88|0	37|36	83|0	41|38	60|0	52|0
JH711484.1	3014358	3014358	G	A	SNP	.	55.61	.|.	0|0	0|0	0|0	0|0	0|0	0|0	0|0	.|.	0|0	.|.	0|0	0|1	0|0	0|0	0|1	0|0	0|0	0|0	0|0	0|0	0|0	.|.	15|0	5|0	9|0	10|0	8|0	8|0	13|0	.|.	6|0	.|.	7|0	9|4	4|0	6|0	7|2	13|1	17|0	3|0	10|0
JH711484.1	3037406	3037406	A	G	SNP	.	4897.82	0|1	0|1	0|1	0|1	0|1	0|0	0|0	0|0	0|1	0|0	1|1	0|0	0|0	0|0	0|1	0|0	0|1	0|0	0|1	0|1	0|0	0|1	5|6	26|13	2|4	24|22	30|21	20|0	26|1	48|0	10|9	33|1	0|1	13|0	19|0	8|0	19|15	28|0	20|18	39|0	20|13	12|4
JH711484.1	3038831	3038831	C	G	SNP	.	3838.29	0|1	0|1	0|1	0|1	0|1	0|0	0|0	0|1	0|0	0|0	.|.	0|0	0|0	0|0	0|1	0|0	0|1	0|0	0|1	0|1	0|0	0|1	1|4	25|21	1|9	15|12	23|23	14|0	43|0	19|24	13|0	31|0	.|.	11|0	17|0	15|0	6|23	37|0	12|18	24|0	7|15	6|11
JH711484.1	3048039	3048039	G	A	SNP	.	11522.4	0|0	0|0	0|0	0|0	0|0	0|1	0|1	0|0	1|1	0|1	0|0	0|1	0|1	0|1	0|0	0|1	0|0	0|1	0|0	0|0	0|1	0|0	18|0	25|1	31|0	77|0	42|0	29|46	38|30	146|0	0|28	64|66	2|0	9|16	5|10	15|19	86|0	31|37	94|0	58|41	66|1	50|0
JH711484.1	3048041	3048041	G	A	SNP	.	11904.4	0|0	0|0	0|0	0|0	0|0	0|1	0|1	0|0	1|1	0|1	0|0	0|1	0|1	0|1	0|0	0|1	0|0	0|1	0|0	0|0	0|1	0|0	18|0	25|1	31|0	77|0	42|0	29|46	38|30	146|0	0|28	64|66	2|0	9|15	5|10	16|18	86|0	31|37	94|0	57|43	67|0	50|0
JH711484.1	3048365	3048368	AGTA	-	Deletion	.	67891.8	0|1	0|1	0|1	0|1	0|1	1|1	1|1	1|1	0|1	1|1	0|0	1|1	1|1	1|1	0|1	1|1	0|1	1|1	0|1	0|1	1|1	0|1	8|10	8|18	9|22	30|43	13|26	0|69	1|62	0|138	14|13	0|124	2|0	0|25	0|14	0|33	28|54	0|66	33|55	0|94	21|37	19|30
JH711484.1	3048368	3048368	-	CTG	Insertion	.	11644	0|1	0|1	0|1	0|1	0|1	0|0	0|0	0|0	0|0	0|0	1|1	0|0	0|0	0|0	0|1	0|0	0|1	0|0	0|1	0|1	0|0	0|1	10|8	17|9	22|9	43|30	24|15	68|1	62|1	138|0	27|0	124|0	0|2	25|0	14|0	33|0	53|29	66|0	53|35	94|0	37|21	29|21
JH711484.1	3053440	3053440	G	T	SNP	.	131884	1|1	1|1	1|1	1|1	1|1	1|1	1|1	1|1	1|1	1|1	1|1	1|1	1|1	1|1	1|1	1|1	1|1	1|1	1|1	1|1	1|1	1|1	1|59	0|116	1|86	0|233	1|169	0|170	1|181	4|169	0|87	0|249	0|8	1|80	0|71	1|101	2|222	2|246	1|248	2|248	1|202	2|156
JH711484.1	3060869	3060869	A	T	SNP	.	150901	1|1	1|1	1|1	1|1	1|1	1|1	1|1	1|1	1|1	1|1	1|1	1|1	1|1	1|1	1|1	1|1	1|1	1|1	1|1	1|1	1|1	1|1	0|71	0|124	0|98	0|248	0|186	0|188	0|214	0|249	0|80	0|249	0|5	0|105	0|98	0|84	0|247	0|250	0|245	0|250	0|238	0|191
JH711484.1	3078333	3078333	-	CGGAGA	Insertion	.	5870.94	0|0	0|0	0|0	0|0	0|0	0|0	0|0	0|1	0|1	0|0	0|0	0|0	0|0	0|0	0|0	0|0	0|0	0|0	0|0	0|0	0|0	0|0	18|0	61|0	18|0	78|0	80|0	44|0	73|0	53|72	12|10	84|0	1|0	27|0	37|1	26|0	79|0	78|2	87|0	71|0	43|0	42|0
JH711484.1	3107140	3107140	G	A	SNP	.	9467.7	0|1	0|1	0|1	0|1	0|1	0|0	0|0	0|0	0|0	0|0	0|1	0|0	0|0	0|0	0|1	0|0	0|1	0|0	0|1	0|1	0|0	0|1	9|11	33|31	18|10	43|31	37|35	55|0	70|2	92|0	27|0	71|0	3|1	33|1	25|0	38|0	38|37	58|0	38|39	67|0	26|21	23|27
JH711484.1	3107367	3107367	C	T	SNP	.	9389.7	0|1	0|1	0|1	0|1	0|1	0|0	0|0	0|0	0|0	0|0	0|1	0|0	0|0	0|0	0|1	0|0	0|1	0|0	0|1	0|1	0|0	0|1	9|10	30|31	18|11	36|30	34|34	53|0	70|2	83|0	25|0	69|0	3|1	30|1	26|0	37|0	39|37	50|0	38|37	59|0	22|21	21|25
JH711484.1	3121966	3121966	T	C	SNP	.	1699.07	0|1	0|1	0|1	0|1	0|1	0|1	0|0	0|0	0|0	0|0	0|0	0|0	0|0	0|0	0|1	0|0	0|1	0|0	0|1	0|1	0|0	0|1	2|3	11|10	4|3	10|6	2|5	10|1	25|2	29|0	15|0	30|0	4|0	7|0	6|0	1|0	10|20	16|0	6|6	22|0	7|9	8|6
JH711484.1	3175841	3175841	-	A	Insertion	.	990.11	0|0	0|0	0|0	0|0	0|0	0|0	0|0	0|1	0|0	0|0	.|.	0|0	0|0	0|0	0|0	0|0	0|0	0|0	0|0	0|0	0|0	0|0	10|0	64|0	16|0	73|0	62|0	52|0	61|0	46|29	23|0	53|1	.|.	22|0	33|0	35|0	72|0	59|0	46|0	44|0	49|0	36|0
JH711484.1	3175843	3175846	AGGG	-	Deletion	.	2770.53	0|0	0|0	0|0	0|0	0|0	0|0	0|1	1|1	0|0	0|1	.|.	0|1	0|1	0|0	0|0	0|1	0|0	0|1	0|0	0|0	0|1	0|0	9|1	63|1	15|1	71|1	59|2	32|19	37|24	3|72	23|0	27|27	.|.	8|14	19|14	22|13	72|0	33|26	45|1	20|24	48|1	36|0
JH711484.1	3176866	3176866	A	G	SNP	.	12278.8	0|1	0|1	0|1	0|1	0|1	0|0	0|0	0|0	0|0	0|0	0|0	0|0	0|0	0|0	0|1	0|0	0|1	0|0	0|1	0|1	0|0	0|1	12|5	39|39	14|23	49|47	38|47	55|0	110|0	114|0	28|0	101|0	1|0	35|1	34|1	53|0	50|47	75|0	45|36	85|0	28|40	23|29
JH711484.1	3176883	3176883	C	T	SNP	.	11498.8	0|1	0|1	0|1	0|1	0|1	0|0	0|0	0|0	0|1	0|0	1|1	0|0	0|0	0|0	0|1	0|0	0|1	0|0	0|1	0|1	0|0	0|1	6|11	40|38	24|13	47|49	48|37	54|1	108|2	113|0	25|3	100|0	0|1	36|0	35|0	53|0	47|50	75|0	36|44	85|0	40|29	30|22
JH711484.1	3176968	3176969	CG	-	Deletion	.	15811	0|1	0|1	0|1	0|1	0|1	0|0	0|0	0|1	0|1	0|0	1|1	0|0	0|0	0|0	0|1	0|0	0|1	0|0	0|1	0|1	0|0	0|1	5|11	36|31	21|11	43|45	43|31	48|1	98|2	43|60	23|2	86|0	0|1	31|0	34|0	49|0	38|44	59|0	29|29	73|0	33|25	28|19
JH711484.1	3183681	3183681	T	C	SNP	.	53181.2	0|1	0|1	0|1	0|1	0|1	0|1	0|1	1|1	1|1	0|1	0|1	0|1	0|1	0|1	0|1	0|1	0|1	0|1	0|1	0|1	0|1	0|1	23|28	75|57	45|37	106|102	79|81	75|83	100|98	1|246	1|57	121|116	1|4	30|36	36|35	46|54	107|116	88|115	111|135	137|110	79|89	76|85
JH711484.1	3185825	3185825	C	T	SNP	.	2074.98	0|0	0|0	0|0	0|0	0|0	0|0	0|0	1|1	1|1	0|0	.|.	0|0	0|0	0|0	0|0	0|0	0|0	0|0	0|0	0|0	0|0	0|0	9|0	28|0	11|0	34|0	23|0	24|0	19|0	0|42	0|10	28|0	.|.	9|0	17|0	9|0	30|0	16|0	29|0	31|0	19|0	15|0
JH711484.1	3188586	3188586	A	G	SNP	.	12049.3	0|1	0|1	0|1	0|1	0|1	0|0	0|0	0|0	0|0	0|0	1|1	0|0	0|0	0|0	0|1	0|0	0|1	0|0	0|1	0|1	0|0	0|1	12|13	46|30	15|15	33|49	37|30	69|0	82|1	109|1	29|0	76|0	0|36	33|0	35|0	51|1	43|35	63|0	47|32	84|0	38|41	22|25
JH711484.1	3193443	3193443	-	TGTA	Insertion	.	3869.36	0|0	0|0	0|0	0|0	0|0	0|1	1|1	1|1	1|1	1|1	.|.	1|1	0|1	0|1	0|0	1|1	0|0	1|1	0|0	0|0	1|1	0|0	2|0	8|0	7|0	22|0	11|0	1|4	0|10	0|13	0|2	0|8	.|.	0|4	2|1	2|1	21|0	0|4	18|0	0|9	17|0	10|0
JH711484.1	3193838	3193838	A	C	SNP	.	427.1	0|0	0|0	0|0	0|1	0|1	0|1	0|1	0|1	.|.	0|1	.|.	.|.	0|0	0|0	0|1	0|0	0|1	0|1	0|1	0|1	0|0	0|1	2|0	5|0	8|0	20|2	10|1	3|1	9|1	5|5	.|.	5|3	.|.	.|.	3|0	3|0	18|4	4|0	16|2	6|2	15|3	8|2
JH711484.1	3215296	3215301	ATTAAT	-	Deletion	.	40923.9	1|1	1|1	1|1	1|1	1|1	1|1	1|1	0|0	.|.	.|.	1|1	1|1	1|1	1|1	1|1	0|0	1|1	.|.	1|1	1|1	1|1	1|1	0|18	0|71	0|18	0|62	0|55	0|1	0|1	95|0	.|.	.|.	0|1	0|1	0|3	0|2	0|59	2|0	0|64	.|.	0|36	0|31
JH711484.1	3225698	3225698	A	C	SNP	.	7428.28	0|1	1|1	1|1	0|1	0|1	1|1	0|0	0|1	0|0	0|1	.|.	0|0	0|0	0|1	0|1	0|1	1|1	1|1	1|1	1|1	1|1	0|1	2|5	1|26	2|6	5|23	4|24	0|2	20|2	5|1	2|0	5|1	.|.	1|0	20|0	9|2	4|1	3|27	0|19	0|20	2|16	0|11
JH711484.1	3243840	3243840	-	AC	Insertion	.	2569.38	0|0	0|0	0|0	0|0	0|0	0|0	0|0	1|1	0|1	0|0	0|0	0|0	0|0	0|0	0|0	0|0	0|0	0|0	0|0	0|0	0|0	0|0	18|0	40|0	16|0	72|0	46|0	31|0	39|0	0|52	4|5	65|0	2|0	21|0	21|0	16|0	52|0	45|2	36|0	42|0	20|0	22|0
JH711484.1	3244133	3244133	T	C	SNP	.	1395.05	0|0	0|0	0|0	0|0	0|0	0|0	0|0	0|1	0|1	0|0	.|.	0|0	0|0	0|0	0|0	0|0	0|0	0|0	0|0	0|0	0|0	0|0	11|0	42|0	14|0	50|0	37|0	28|0	56|0	29|33	9|10	44|0	.|.	19|0	22|0	19|0	45|0	29|0	53|2	45|0	42|0	25|0
JH711484.1	3263077	3263077	A	G	SNP	.	3349.33	0|1	0|1	0|1	0|1	0|1	0|0	0|0	0|0	0|1	0|0	.|.	0|0	0|0	0|0	0|1	0|0	0|1	0|0	0|1	0|1	0|0	0|1	5|9	25|24	12|8	21|12	29|15	29|0	29|0	53|0	16|2	27|0	.|.	11|0	22|0	22|0	21|18	40|0	20|15	31|0	17|10	9|19
JH711484.1	3265237	3265237	C	T	SNP	.	59304.2	0|1	0|1	0|1	0|1	0|1	0|1	0|1	0|0	0|0	0|1	0|1	0|1	0|1	0|1	0|1	0|1	0|1	0|1	0|1	0|1	0|1	0|1	25|21	63|76	38|42	105|102	85|79	79|90	112|92	247|1	81|4	116|133	1|2	48|47	36|39	54|54	116|129	128|121	121|129	120|129	104|113	61|89
JH711484.1	3265297	3265297	G	A	SNP	.	27065.3	0|0	0|0	0|0	0|0	0|0	0|1	0|1	0|0	0|0	0|1	0|0	0|1	0|1	0|1	0|0	0|1	0|0	0|1	0|0	0|0	0|1	0|0	45|1	138|0	80|0	207|0	164|0	89|77	97|107	248|1	84|1	133|115	3|0	47|48	41|34	55|52	245|0	122|128	250|0	129|119	217|0	149|0
JH711484.1	3265348	3265351	TACT	-	Deletion	.	252457	1|1	1|1	1|1	1|1	1|1	1|1	1|1	1|1	1|1	1|1	1|1	1|1	1|1	1|1	1|1	1|1	1|1	1|1	1|1	1|1	1|1	1|1	0|45	0|135	0|79	0|201	0|159	0|164	0|200	0|246	0|84	0|245	0|3	0|93	0|75	0|105	0|244	0|242	0|240	0|244	0|215	0|145
JH711484.1	3265511	3265511	-	TC	Insertion	.	34101.7	0|1	0|1	0|1	0|1	0|1	0|0	0|0	0|0	0|0	0|0	0|1	0|0	0|0	0|0	0|1	0|0	0|1	0|0	0|1	0|1	0|0	0|1	21|22	74|57	36|36	102|98	78|76	163|2	189|4	250|0	81|1	250|0	2|1	93|0	71|1	102|1	125|112	250|0	125|125	250|0	113|102	85|55
JH711484.1	3266720	3266720	C	T	SNP	.	823.92	0|0	0|0	0|0	0|0	.|.	0|1	0|1	0|0	1|1	0|0	.|.	0|1	0|1	0|1	0|0	0|1	0|0	0|1	0|0	0|0	0|1	0|0	2|0	7|0	9|0	11|0	.|.	15|3	29|7	19|1	0|6	20|1	.|.	8|4	16|2	7|1	25|0	30|3	14|0	24|7	3|0	11|0
JH711484.1	3266724	3266724	C	A	SNP	.	816.25	0|0	0|0	0|0	0|0	.|.	0|1	0|1	0|0	1|1	0|0	.|.	0|1	0|1	0|1	0|0	0|1	0|0	0|1	0|0	0|0	0|1	0|0	2|0	7|0	9|0	11|0	.|.	15|3	29|7	19|1	0|6	20|1	.|.	8|4	16|2	7|1	25|0	30|3	14|0	24|7	3|0	11|0
JH711484.1	3266809	3266809	T	G	SNP	.	22276.1	0|1	0|1	0|1	0|0	.|.	0|1	0|1	0|0	0|0	0|1	.|.	0|1	0|1	0|1	0|0	0|1	0|0	0|1	0|0	0|0	0|1	0|0	4|1	14|1	17|1	24|0	.|.	46|59	85|63	40|1	11|0	54|115	.|.	30|41	40|28	23|34	53|0	76|117	30|0	87|97	10|0	23|0
JH711484.1	3278332	3278332	A	G	SNP	.	4351.11	0|0	0|0	0|0	0|0	0|0	0|1	0|1	0|0	0|0	0|1	0|0	0|1	0|1	0|1	0|0	0|1	0|0	0|1	0|0	0|0	0|1	0|0	19|0	75|0	19|0	49|0	62|0	31|23	36|25	76|0	31|0	35|26	1|0	9|10	33|16	14|17	62|0	33|30	59|0	26|33	59|0	31|0
JH711484.1	3284526	3284526	T	G	SNP	.	9416.31	0|0	0|0	0|0	0|0	0|0	0|1	0|1	0|0	0|0	0|1	0|0	0|1	0|1	0|1	0|0	0|1	0|0	0|1	0|0	0|0	0|1	0|0	29|1	81|0	24|0	82|0	78|0	19|30	35|41	104|0	27|0	45|38	3|0	10|12	20|26	16|22	84|1	40|48	68|0	34|29	57|0	47|0
JH711484.1	3284590	3284590	C	T	SNP	.	7570.6	0|0	0|0	0|0	0|0	0|0	0|1	0|1	0|0	0|0	0|1	0|0	0|1	0|1	0|1	0|0	0|1	0|0	0|1	0|0	0|0	0|1	0|0	28|1	80|0	23|0	82|0	76|0	19|29	36|38	99|0	27|0	44|35	3|0	10|11	19|25	16|19	81|0	39|48	66|0	33|26	56|0	46|0
[truncated: 28,590 more rows]
[truncated: 6 more columns]
