# Supplementary material for: Genetic diversity and main functional composition of Lingzhi strains from main producing areas in China
Source: AMB Express. 2021 Aug 21;11:119. doi: 10.1186/s13568-021-01280-y (PMC8379333; doi:10.1186/s13568-021-01280-y)
Supplement: Supplementary file 3 — Additional file 3. The homogeneity of variance test and Kruskal-Wallis test of the spleen cell proliferation rate of each sample. [file 13568_2021_1280_MOESM3_ESM.xlsx]

## Sheet: Statistical description
No.	Samples	mean value	Std	Normality test / P
1	16ANH01-00	38.6933	0.6463	0.3567
2	16ANH02-00	26.2333	0.245	0.9775
3	16FJ01-00	2.85667	0.8576	0.852
4	16SHD01-00	5.62667	1.2285	0.7751
5	16SHD01-01	45.29	3.8419	0.2443
6	16SHD01-02	25.17	2.0344	0.4646
7	16SHX01-00	0.823333	0.245	0.9775
8	16SHX02-00	9.7	1.836	0
9	16SHX02-02	2.53	0.8487	0
10	16ZHJ01-00	12.9567	3.5117	0.3334
11	16ZHJ01-01	19.8	1.9002	0.4981
12	16ZHJ02-00	29.4067	1.7626	0.5324
13	16ZHJ03-00	7.58333	0.7485	0.6369
14	16ZHJ03-01	1.47333	0.2829	0
15	16ZHJ03-02	30.06	3.0335	0.0756

## Sheet: Variance analysis
the homogeneity of variance test P = 0.0124 < 0.1, reveal that the population variance of each sample is not equal.
variance analysis	Statistics (F) =173.7206, P=9.8139e-25 < 0.05. The difference is statistically significant, it can be considered that the average of each group is not all the same.
Pairwise comparison	P		Note
16ANH02-00/16ANH01-00	5.9421e-07	<0.05	16ANH02-00<16ANH01-00
16FJ01-00/16ANH01-00	4.6074e-14	<0.05	16FJ01-00<16ANH01-00
16SHD01-00/16ANH01-00	4.6074e-14	<0.05	16SHD01-00<16ANH01-00
16SHD01-01/16ANH01-00	0.0133	<0.05	16SHD01-01>16ANH01-00
16SHD01-02/16ANH01-00	1.0621e-07	<0.05	16SHD01-02<16ANH01-00
16SHX01-00/16ANH01-00	4.6074e-14	<0.05	16SHX01-00<16ANH01-00
16SHX02-00/16ANH01-00	4.674e-14	<0.05	16SHX02-00<16ANH01-00
16SHX02-02/16ANH01-00	4.6074e-14	<0.05	16SHX02-02<16ANH01-00
16ZHJ01-00/16ANH01-00	5.9397e-14	<0.05	16ZHJ01-00<16ANH01-00
16ZHJ01-01/16ANH01-00	4.2743e-11	<0.05	16ZHJ01-01<16ANH01-00
16ZHJ02-00/16ANH01-00	0.0001	<0.05	16ZHJ02-00<16ANH01-00
16ZHJ03-00/16ANH01-00	4.6074e-14	<0.05	16ZHJ03-00<16ANH01-00
16ZHJ03-01/16ANH01-00	4.6074e-14	<0.05	16ZHJ03-01<16ANH01-00
16ZHJ03-02/16ANH01-00	0.0004	<0.05	16ZHJ03-02<16ANH01-00
16FJ01-00/16ANH02-00	2.2371e-13	<0.05	16FJ01-00<16ANH02-00
16SHD01-00/16ANH02-00	4.8247e-12	<0.05	16SHD01-00<16ANH02-00
16SHD01-01/16ANH02-00	3.4485e-11	<0.05	16SHD01-01>16ANH02-00
16SHD01-02/16ANH02-00	1	>0.05	not statistically significant
16SHX01-00/16ANH02-00	6.5392e-14	<0.05	16SHX01-00<16ANH02-00
16SHX02-00/16ANH02-00	1.1092e-09	<0.05	16SHX02-00<16ANH02-00
16SHX02-02/16ANH02-00	1.6798e-13	<0.05	16SHX02-02<16ANH02-00
16ZHJ01-00/16ANH02-00	1.5758e-07	<0.05	16ZHJ01-00<16ANH02-00
16ZHJ01-01/16ANH02-00	0.0172	<0.05	16ZHJ01-01<16ANH02-00
16ZHJ02-00/16ANH02-00	0.7629	>0.05	not statistically significant
16ZHJ03-00/16ANH02-00	5.9008e-11	<0.05	16ZHJ03-00<16ANH02-00
16ZHJ03-01/16ANH02-00	8.3822e-14	<0.05	16ZHJ03-01<16ANH02-00
16ZHJ03-02/16ANH02-00	0.4974	>0.05	not statistically significant
16SHD01-00/16FJ01-00	0.8894	>0.05	not statistically significant
16SHD01-01/16FJ01-00	4.6074e-14	<0.05	16SHD01-01>16FJ01-00
16SHD01-02/16FJ01-00	6.5581e-13	<0.05	16SHD01-02>16FJ01-00
16SHX01-00/16FJ01-00	0.9897	>0.05	not statistically significant
16SHX02-00/16FJ01-00	0.0089	<0.05	16SHX02-00>16FJ01-00
16SHX02-02/16FJ01-00	1	>0.05	not statistically significant
16ZHJ01-00/16FJ01-00	0	<0.05	16ZHJ01-00>16FJ01-00
16ZHJ01-01/16FJ01-00	6.1748e-10	<0.05	16ZHJ01-01>16FJ01-00
16ZHJ02-00/16FJ01-00	5.1625e-14	<0.05	16ZHJ02-00>16FJ01-00
16ZHJ03-00/16FJ01-00	0.1981	>0.05	not statistically significant
16ZHJ03-01/16FJ01-00	0.9998	>0.05	not statistically significant
16ZHJ03-02/16FJ01-00	4.9183e-14	<0.05	16ZHJ03-02>16FJ01-00
16SHD01-01/16SHD01-00	4.6074e-14	<0.05	16SHD01-01>16SHD01-00
16SHD01-02/16SHD01-00	1.8338e-11	<0.05	16SHD01-02>16SHD01-00
16SHX01-00/16SHD01-00	0.1805	>0.05	not statistically significant
16SHX02-00/16SHD01-00	0.4002	>0.05	not statistically significant
16SHX02-02/16SHD01-00	0.7905	>0.05	not statistically significant
16ZHJ01-00/16SHD01-00	0.0039	<0.05	16ZHJ01-00>16SHD01-00
16ZHJ01-01/16SHD01-00	3.8124e-08	<0.05	16ZHJ01-01>16SHD01-00
16ZHJ02-00/16SHD01-00	1.5754e-13	<0.05	16ZHJ02-00>16SHD01-00
16ZHJ03-00/16SHD01-00	0.9927	>0.05	not statistically significant
16ZHJ03-01/16SHD01-00	0.3707	>0.05	not statistically significant
16ZHJ03-02/16SHD01-00	9.9809e-14	<0.05	16ZHJ03-02>16SHD01-00
16SHD01-02/16SHD01-01	8.8217e-12	<0.05	16SHD01-02<16SHD01-01
16SHX01-00/16SHD01-01	4.6074e-14	<0.05	16SHX01-00<16SHD01-01
16SHX02-00/16SHD01-01	4.6074e-14	<0.05	16SHX02-00<16SHD01-01
16SHX02-02/16SHD01-01	4.6074e-14	<0.05	16SHX02-02<16SHD01-01
16ZHJ01-00/16SHD01-01	4.6074e-14	<0.05	16ZHJ01-00<16SHD01-01
16ZHJ01-01/16SHD01-01	6.3616e-14	<0.05	16ZHJ01-01<16SHD01-01
16ZHJ02-00/16SHD01-01	2.8561e-09	<0.05	16ZHJ02-00<16SHD01-01
16ZHJ03-00/16SHD01-01	4.6074e-14	<0.05	16ZHJ03-00<16SHD01-01
16ZHJ03-01/16SHD01-01	4.6074e-14	<0.05	16ZHJ03-01<16SHD01-01
16ZHJ03-02/16SHD01-01	7.5513e-09	<0.05	16ZHJ03-02<16SHD01-01
16SHX01-00/16SHD01-02	1.0514e-13	<0.05	16SHX01-00<16SHD01-02
16SHX02-00/16SHD01-02	5.2699e-09	<0.05	16SHX02-00<16SHD01-02
16SHX02-02/16SHD01-02	4.6285e-13	<0.05	16SHX02-02<16SHD01-02
16ZHJ01-00/16SHD01-02	8.9282e-07	<0.05	16ZHJ01-00<16SHD01-02
16ZHJ01-01/16SHD01-02	0.0856	>0.05	not statistically significant
16ZHJ02-00/16SHD01-02	0.3412	>0.05	not statistically significant
16ZHJ03-00/16SHD01-02	2.5048e-10	<0.05	16ZHJ03-00<16SHD01-02
16ZHJ03-01/16SHD01-02	1.6886e-13	<0.05	16ZHJ03-01<16SHD01-02
16ZHJ03-02/16SHD01-02	0.162	>0.05	not statistically significant
16SHX02-00/16SHX01-00	0.0003	<0.05	16SHX02-00>16SHX01-00
16SHX02-02/16SHX01-00	0.9981	>0.05	not statistically significant
16ZHJ01-00/16SHX01-00	1.0195e-06	<0.05	16ZHJ01-00>16SHX01-00
16ZHJ01-01/16SHX01-00	3.83e-11	<0.05	16ZHJ01-01>16SHX01-00
16ZHJ02-00/16SHX01-00	4.6962e-14	<0.05	16ZHJ02-00>16SHX01-00
16ZHJ03-00/16SHX01-00	0.0102	<0.05	16ZHJ03-00>16SHX01-00
16ZHJ03-01/16SHX01-00	1	>0.05	not statistically significant
16ZHJ03-02/16SHX01-00	4.6518e-14	<0.05	16ZHJ03-02>16SHX01-00
16SHX02-02/16SHX02-00	0.0051	<0.05	16SHX02-02<16SHX02-00
16ZHJ01-00/16SHX02-00	0.7315	>0.05	not statistically significant
16ZHJ01-01/16SHX02-00	0	<0.05	16ZHJ01-01>16SHX02-00
16ZHJ02-00/16SHX02-00	1.4877e-11	<0.05	16ZHJ02-00>16SHX02-00
16ZHJ03-00/16SHX02-00	0.9853	>0.05	not statistically significant
16ZHJ03-01/16SHX02-00	0.0008	<0.05	16ZHJ03-01<16SHX02-00
16ZHJ03-02/16SHX02-00	6.5384e-12	<0.05	16ZHJ03-02>16SHX02-00
16ZHJ01-00/16SHX02-02	0	<0.05	16ZHJ01-00>16SHX02-02
16ZHJ01-01/16SHX02-02	3.8952e-10	<0.05	16ZHJ01-01>16SHX02-02
16ZHJ02-00/16SHX02-02	5.0071e-14	<0.05	16ZHJ02-00>16SHX02-02
16ZHJ03-00/16SHX02-02	0.1314	>0.05	not statistically significant
16ZHJ03-01/16SHX02-02	1	>0.05	not statistically significant
16ZHJ03-02/16SHX02-02	4.8295e-14	<0.05	16ZHJ03-02>16SHX02-02
16ZHJ01-01/16ZHJ01-00	0.0089	<0.05	16ZHJ01-01>16ZHJ01-00
16ZHJ02-00/16ZHJ01-00	1.2507e-09	<0.05	16ZHJ02-00>16ZHJ01-00
16ZHJ03-00/16ZHJ01-00	0.0852	>0.05	not statistically significant
16ZHJ03-01/16ZHJ01-00	3.0265e-06	<0.05	16ZHJ03-01<16ZHJ01-00
16ZHJ03-02/16ZHJ01-00	4.9242e-10	<0.05	16ZHJ03-02>16ZHJ01-00
16ZHJ02-00/16ZHJ01-01	0.0001	<0.05	16ZHJ02-00>16ZHJ01-01
16ZHJ03-00/16ZHJ01-01	8.8791e-07	<0.05	16ZHJ03-00<16ZHJ01-01
16ZHJ03-01/16ZHJ01-01	9.1033e-11	<0.05	16ZHJ03-01<16ZHJ01-01
16ZHJ03-02/16ZHJ01-01	0	<0.05	16ZHJ03-02>16ZHJ01-01
16ZHJ03-00/16ZHJ02-00	1.1365e-12	<0.05	16ZHJ03-00<16ZHJ02-00
16ZHJ03-01/16ZHJ02-00	4.7629e-14	<0.05	16ZHJ03-01<16ZHJ02-00
16ZHJ03-02/16ZHJ02-00	1	>0.05	not statistically significant
16ZHJ03-01/16ZHJ03-00	0.0287	<0.05	16ZHJ03-01<16ZHJ03-00
16ZHJ03-02/16ZHJ03-00	5.5056e-13	<0.05	16ZHJ03-02>16ZHJ03-00
16ZHJ03-02/16ZHJ03-01	4.6962e-14	<0.05	16ZHJ03-02>16ZHJ03-01

## Sheet: Kruskal-Wallis test
Kruskal-Wallis test, P=0.0001 < 0.05, The difference is statistically significant, it can be considered that the average of each group is not all the same
Pairwise comparison	P		Note
16ANH02-00/16ANH01-00	2.6137e-06	<0.05	16ANH02-00<16ANH01-00
16FJ01-00/16ANH01-00	4.6074e-14	<0.05	16FJ01-00<16ANH01-00
16SHD01-00/16ANH01-00	4.6074e-14	<0.05	16SHD01-00<16ANH01-00
16SHD01-01/16ANH01-00	0.6454	>0.05	not statistically significant
16SHD01-02/16ANH01-00	5.2575e-07	<0.05	16SHD01-02<16ANH01-00
16SHX01-00/16ANH01-00	4.6074e-14	<0.05	16SHX01-00<16ANH01-00
16SHX02-00/16ANH01-00	1.9551e-13	<0.05	16SHX02-00<16ANH01-00
16SHX02-02/16ANH01-00	4.6074e-14	<0.05	16SHX02-02<16ANH01-00
16ZHJ01-00/16ANH01-00	1.4747e-12	<0.05	16ZHJ01-00<16ANH01-00
16ZHJ01-01/16ANH01-00	3.4559e-10	<0.05	16ZHJ01-01<16ANH01-00
16ZHJ02-00/16ANH01-00	0.0624	>0.05	not statistically significant
16ZHJ03-00/16ANH01-00	4.7629e-14	<0.05	16ZHJ03-00<16ANH01-00
16ZHJ03-01/16ANH01-00	4.6074e-14	<0.05	16ZHJ03-01<16ANH01-00
16ZHJ03-02/16ANH01-00	0.1383	>0.05	not statistically significant
16FJ01-00/16ANH02-00	1.0847e-13	<0.05	16FJ01-00<16ANH02-00
16SHD01-00/16ANH02-00	1.9975e-11	<0.05	16SHD01-00<16ANH02-00
16SHD01-01/16ANH02-00	1.0039e-08	<0.05	16SHD01-01>16ANH02-00
16SHD01-02/16ANH02-00	1	>0.05	not statistically significant
16SHX01-00/16ANH02-00	4.6074e-14	<0.05	16SHX01-00<16ANH02-00
16SHX02-00/16ANH02-00	1.3694e-06	<0.05	16SHX02-00<16ANH02-00
16SHX02-02/16ANH02-00	6.4282e-14	<0.05	16SHX02-02<16ANH02-00
16ZHJ01-00/16ANH02-00	0	<0.05	16ZHJ01-00<16ANH02-00
16ZHJ01-01/16ANH02-00	0.047	<0.05	16ZHJ01-01<16ANH02-00
16ZHJ02-00/16ANH02-00	0.0352	<0.05	16ZHJ02-00>16ANH02-00
16ZHJ03-00/16ANH02-00	1.3614e-09	<0.05	16ZHJ03-00<16ANH02-00
16ZHJ03-01/16ANH02-00	4.6296e-14	<0.05	16ZHJ03-01<16ANH02-00
16ZHJ03-02/16ANH02-00	0.0142	<0.05	16ZHJ03-02>16ANH02-00
16SHD01-00/16FJ01-00	0.1766	>0.05	not statistically significant
16SHD01-01/16FJ01-00	4.6074e-14	<0.05	16SHD01-01>16FJ01-00
16SHD01-02/16FJ01-00	2.3281e-13	<0.05	16SHD01-02>16FJ01-00
16SHX01-00/16FJ01-00	0.0001	<0.05	16SHX01-00<16FJ01-00
16SHX02-00/16FJ01-00	7.2214e-07	<0.05	16SHX02-00>16FJ01-00
16SHX02-02/16FJ01-00	1	>0.05	not statistically significant
16ZHJ01-00/16FJ01-00	3.2794e-08	<0.05	16ZHJ01-00>16FJ01-00
16ZHJ01-01/16FJ01-00	7.0909e-11	<0.05	16ZHJ01-01>16FJ01-00
16ZHJ02-00/16FJ01-00	4.6296e-14	<0.05	16ZHJ02-00>16FJ01-00
16ZHJ03-00/16FJ01-00	0.0015	<0.05	16ZHJ03-00>16FJ01-00
16ZHJ03-01/16FJ01-00	0.047	<0.05	16ZHJ03-01<16FJ01-00
16ZHJ03-02/16FJ01-00	4.6074e-14	<0.05	16ZHJ03-02>16FJ01-00
16SHD01-01/16SHD01-00	4.6074e-14	<0.05	16SHD01-01>16SHD01-00
16SHD01-02/16SHD01-00	7.0909e-11	<0.05	16SHD01-02>16SHD01-00
16SHX01-00/16SHD01-00	4.4301e-08	<0.05	16SHX01-00<16SHD01-00
16SHX02-00/16SHD01-00	0.0028	<0.05	16SHX02-00>16SHD01-00
16SHX02-02/16SHD01-00	0.0352	<0.05	16SHX02-02<16SHD01-00
16ZHJ01-00/16SHD01-00	0.0001	<0.05	16ZHJ01-00>16SHD01-00
16ZHJ01-01/16SHD01-00	8.1309e-08	<0.05	16ZHJ01-01>16SHD01-00
16ZHJ02-00/16SHD01-00	6.4282e-14	<0.05	16ZHJ02-00>16SHD01-00
16ZHJ03-00/16SHD01-00	0.7944	>0.05	not statistically significant
16ZHJ03-01/16SHD01-00	0	<0.05	16ZHJ03-01<16SHD01-00
16ZHJ03-02/16SHD01-00	5.5844e-14	<0.05	16ZHJ03-02>16SHD01-00
16SHD01-02/16SHD01-01	2.3867e-09	<0.05	16SHD01-02<16SHD01-01
16SHX01-00/16SHD01-01	4.6074e-14	<0.05	16SHX01-00<16SHD01-01
16SHX02-00/16SHD01-01	4.9627e-14	<0.05	16SHX02-00<16SHD01-01
16SHX02-02/16SHD01-01	4.6074e-14	<0.05	16SHX02-02<16SHD01-01
16ZHJ01-00/16SHD01-01	7.3386e-14	<0.05	16ZHJ01-00<16SHD01-01
16ZHJ01-01/16SHD01-01	3.6894e-12	<0.05	16ZHJ01-01<16SHD01-01
16ZHJ02-00/16SHD01-01	0.0002	<0.05	16ZHJ02-00<16SHD01-01
16ZHJ03-00/16SHD01-01	4.6074e-14	<0.05	16ZHJ03-00<16SHD01-01
16ZHJ03-01/16SHD01-01	4.6074e-14	<0.05	16ZHJ03-01<16SHD01-01
16ZHJ03-02/16SHD01-01	0.0005	<0.05	16ZHJ03-02<16SHD01-01
16SHX01-00/16SHD01-02	4.6074e-14	<0.05	16SHX01-00<16SHD01-02
16SHX02-00/16SHD01-02	6.9702e-06	<0.05	16SHX02-00<16SHD01-02
16SHX02-02/16SHD01-02	9.67e-14	<0.05	16SHX02-02<16SHD01-02
16ZHJ01-00/16SHD01-02	0.0002	<0.05	16ZHJ01-00<16SHD01-02
16ZHJ01-01/16SHD01-02	0.1766	>0.05	not statistically significant
16ZHJ02-00/16SHD01-02	0.0075	<0.05	16ZHJ02-00>16SHD01-02
16ZHJ03-00/16SHD01-02	5.6189e-09	<0.05	16ZHJ03-00<16SHD01-02
16ZHJ03-01/16SHD01-02	4.6518e-14	<0.05	16ZHJ03-01<16SHD01-02
16ZHJ03-02/16SHD01-02	0.0028	<0.05	16ZHJ03-02>16SHD01-02
16SHX02-00/16SHX01-00	1.4747e-12	<0.05	16SHX02-00>16SHX01-00
16SHX02-02/16SHX01-00	0.0011	<0.05	16SHX02-02>16SHX01-00
16ZHJ01-00/16SHX01-00	1.9551e-13	<0.05	16ZHJ01-00>16SHX01-00
16ZHJ01-01/16SHX01-00	4.7851e-14	<0.05	16ZHJ01-01>16SHX01-00
16ZHJ02-00/16SHX01-00	4.6074e-14	<0.05	16ZHJ02-00>16SHX01-00
16ZHJ03-00/16SHX01-00	4.5295e-10	<0.05	16ZHJ03-00>16SHX01-00
16ZHJ03-01/16SHX01-00	0.6454	>0.05	not statistically significant
16ZHJ03-02/16SHX01-00	4.6074e-14	<0.05	16ZHJ03-02>16SHX01-00
16SHX02-02/16SHX02-00	1.1047e-07	<0.05	16SHX02-02<16SHX02-00
16ZHJ01-00/16SHX02-00	0.9937	>0.05	not statistically significant
16ZHJ01-01/16SHX02-00	0.0261	<0.05	16ZHJ01-01>16SHX02-00
16ZHJ02-00/16SHX02-00	1.5523e-10	<0.05	16ZHJ02-00>16SHX02-00
16ZHJ03-00/16SHX02-00	0.2768	>0.05	not statistically significant
16ZHJ03-01/16SHX02-00	1.1932e-10	<0.05	16ZHJ03-01<16SHX02-00
16ZHJ03-02/16SHX02-00	7.0909e-11	<0.05	16ZHJ03-02>16SHX02-00
16ZHJ01-00/16SHX02-02	5.6189e-09	<0.05	16ZHJ01-00>16SHX02-02
16ZHJ01-01/16SHX02-02	1.56e-11	<0.05	16ZHJ01-01>16SHX02-02
16ZHJ02-00/16SHX02-02	4.6074e-14	<0.05	16ZHJ02-00>16SHX02-02
16ZHJ03-00/16SHX02-02	0.0002	<0.05	16ZHJ03-00>16SHX02-02
16ZHJ03-01/16SHX02-02	0.2226	>0.05	not statistically significant
16ZHJ03-02/16SHX02-02	4.6074e-14	<0.05	16ZHJ03-02>16SHX02-02
16ZHJ01-01/16ZHJ01-00	0.3393	>0.05	not statistically significant
16ZHJ02-00/16ZHJ01-00	2.3867e-09	<0.05	16ZHJ02-00>16ZHJ01-00
16ZHJ03-00/16ZHJ01-00	0.0193	<0.05	16ZHJ03-00<16ZHJ01-00
16ZHJ03-01/16ZHJ01-00	9.5711e-12	<0.05	16ZHJ03-01<16ZHJ01-00
16ZHJ03-02/16ZHJ01-00	1.0311e-09	<0.05	16ZHJ03-02>16ZHJ01-00
16ZHJ02-00/16ZHJ01-01	1.8904e-06	<0.05	16ZHJ02-00>16ZHJ01-01
16ZHJ03-00/16ZHJ01-01	0	<0.05	16ZHJ03-00<16ZHJ01-01
16ZHJ03-01/16ZHJ01-01	1.0847e-13	<0.05	16ZHJ03-01<16ZHJ01-01
16ZHJ03-02/16ZHJ01-01	7.2214e-07	<0.05	16ZHJ03-02>16ZHJ01-01
16ZHJ03-00/16ZHJ02-00	6.1695e-13	<0.05	16ZHJ03-00<16ZHJ02-00
16ZHJ03-01/16ZHJ02-00	4.6074e-14	<0.05	16ZHJ03-01<16ZHJ02-00
16ZHJ03-02/16ZHJ02-00	1	>0.05	not statistically significant
16ZHJ03-01/16ZHJ03-00	8.1309e-08	<0.05	16ZHJ03-01<16ZHJ03-00
16ZHJ03-02/16ZHJ03-00	3.3828e-13	<0.05	16ZHJ03-02>16ZHJ03-00
16ZHJ03-02/16ZHJ03-01	4.6074e-14	<0.05	16ZHJ03-02>16ZHJ03-01
